# Supplementary material for: Arc Requires PSD95 for Assembly into Postsynaptic Complexes Involved with Neural Dysfunction and Intelligence
Source: Cell Rep. 2017 Oct 17;21(3):679–91. doi: 10.1016/j.celrep.2017.09.045 (PMC5656750; doi:10.1016/j.celrep.2017.09.045)
Supplement: Table S1. MS Data Obtained from a Single-Step and Tandem Affinity Purifications, Related to Figure 2 [file mmc2.xlsx]

## Sheet: Supplemental Table 1
Supplemental Table 1. MS data obtained from a single step and tandem affinity purifications. Related to Figure 2
Protein group ID	Protein IDs	Majority protein IDs	Protein name	Gene names	Gene name representative	# P[STVILMKR][FYH] motifs	Peptides 1S-ARC14	Peptides 1S-ARC15	Peptides 1S-Cont16	Peptides 1S-PSD95mut01	Peptides 1S-PSD95mut02	Peptides 1S-PSD95mut03	Peptides Tandem-ARC02	Peptides Tandem-ARC03	Peptides Tandem-ARC05	Peptides Tandem-Cont01	Peptides Tandem-Cont02	Peptides Tandem-Cont03		PSMs 1S-ARC14	PSMs 1S-ARC15	PSMs 1S-Cont16	PSMs 1S-PSD95mut01	PSMs 1S-PSD95mut02	PSMs 1S-PSD95mut03	PSMs Tandem-ARC02	PSMs Tandem-ARC03	PSMs Tandem-ARC05	PSMs Tandem-Cont01	PSMs Tandem-Cont02	PSMs Tandem-Cont03		Intensity 1S-ARC14	Intensity 1S-ARC15	Intensity 1S-Cont16	Intensity Tandem-ARC02	Intensity Tandem-ARC03	Intensity Tandem-ARC05	Intensity Tandem-Cont01	Intensity Tandem-Cont02	Intensity Tandem-Cont03	Intensity average control	Ratio Intensity Tandem-ARC02/average control	Ratio Intensity Tandem-ARC03/average control	Ratio Intensity Tandem-ARC05/average control	# replicates enriched (Tandem)		Ratio Intensity 1S-ARC14/Cont	Ratio Intensity 1S-ARC15/Cont
1001	Q62108;Q62108-3;Q62108-2;G3UZL5	Q62108;Q62108-3;Q62108-2	Disks large homolog 4	Dlg4	Dlg4		35	32	0	30	34	32	34	37	35	0	0	0		154	162		190	218	149	116	153	118					46827000	30350000		26545000	34237000	31185000					2S specific	2S specific	2S specific	3		1S specific	1S specific
1263	Q91XM9	Q91XM9	Disks large homolog 2	Dlg2	Dlg2	3	19	23	0	18	23	22	16	22	16	0	0	0		52	59		102	97	70	28	31	26					4595400	5040300		2719200	3814900	4644800					2S specific	2S specific	2S specific	3		1S specific	1S specific
1447	Q9WV31	Q9WV31	Activity-regulated cytoskeleton-associated protein	Arc	Arc		11	16	0	8	10	8	15	19	18	0	0	0		40	62		35	38	22	45	60	64					18669000	22502000		33489000	42493000	61541000					2S specific	2S specific	2S specific	3		1S specific	1S specific
1106	Q811D0	Q811D0	Disks large homolog 1	Dlg1	Dlg1	1	11	11	0	15	14	18	8	11	8	1	0	0		12	10		45	38	34	4	7	5	3				1836500	680210		439750	647200	823470					2S specific	2S specific	2S specific	3		1S specific	1S specific
822	P63017;Q504P4;D3Z5E2;D3YW43	P63017;Q504P4	Heat shock cognate 71 kDa protein	Hspa8	Hspa8	1	11	11	3	6	11	6	5	4	5	0	0	0		13	14	3	21	31	10	5	4	6					983270	966660	26524	246060	263660	447330					2S specific	2S specific	2S specific	3		37.071	36.4447
390	Q9R1V6-12;Q9R1V6-11;Q9R1V6-14;Q9R1V6-8;Q9R1V6-15;Q9R1V6-13;E9Q767;Q9R1V6;E9QLC5;Q9R1V6-10;Q9R1V6-7;Q9R1V6-6;D3YUP9;Q9R1V6-17;Q9R1V6-4;Q9R1V6-5;Q9R1V6-9;Q9R1V6-1;Q9R1V6-20;Q9R1V6-2;Q9R1V6-19;Q9R1V6-16;Q9R1V6-21;Q9R1V6-18;D3YUQ0;F6PZ09;F6XIT3;F7CDH3;F7DAP1;F7BZ55;F6VJ78;F6XRZ6;F7AYY9;F6TDF4;F6SK63;F7BXL9	Q9R1V6-12;Q9R1V6-11;Q9R1V6-14;Q9R1V6-8;Q9R1V6-15;Q9R1V6-13;E9Q767;Q9R1V6;E9QLC5;Q9R1V6-10;Q9R1V6-7;Q9R1V6-6;D3YUP9;Q9R1V6-17;Q9R1V6-4;Q9R1V6-5;Q9R1V6-9;Q9R1V6-1;Q9R1V6-20;Q9R1V6-2;Q9R1V6-19;Q9R1V6-16;Q9R1V6-21;Q9R1V6-18	Disintegrin and metalloproteinase domain-containing protein 22	Adam22	Adam22		7	6	0	6	14	12	7	10	6	0	0	0		12	9		22	33	26	8	12	7					729100	256760		459960	675780	364530					2S specific	2S specific	2S specific	3		1S specific	1S specific
663	Q80TN1;P11798;F8WIS9;F6WHR9;D3Z7K9;F8WHB5;P11798-2;F8WIR6;D6RDQ8;E9QAJ4;E9PYZ8	Q80TN1;P11798;F8WIS9	Calcium/calmodulin-dependent protein kinase type II subunit alpha	Camk2a	Camk2a	1	2	4	0	3	4	4	4	6	3	0	0	0		2	5		7	13	13	8	13	12					104490	241630		472920	1669300	1191100					2S specific	2S specific	2S specific	3		1S specific	1S specific
785	P60202;F8WGE4;P60202-2	P60202;F8WGE4;P60202-2	Myelin proteolipid protein	Plp1	Plp1	1	3	3	0	4	2	1	2	1	2	0	0	0		3	4		7	3	3	3	1	2					744530	613840		330850	552290	530450					2S specific	2S specific	2S specific	3		1S specific	1S specific
110	B1AZP2-2;B1AZP2;B7ZNS2;B1AZP2-3;F6YMR0;E9PUF2	B1AZP2-2;B1AZP2;B7ZNS2	Disks large-associated protein 4	Dlgap4	Dlgap4	8	2	2	0	3	10	9	1	1	1	0	0	0		2	2		3	17	15	2	1	1					16791	12175		71620	46670	84775					2S specific	2S specific	2S specific	3		1S specific	1S specific
762	P52189;Q8R435	P52189;Q8R435	Inward rectifier potassium channel 4	Kcnj4	Kcnj4	1	1	2	0	2	2	2	1	1	1	0	0	0		1	3		3	5	5	1	1	1					23037	86675		41107	163280	66334					2S specific	2S specific	2S specific	3		1S specific	1S specific
79	E9QAD8;A4GZ26;Q5DU25;D3Z5I6;D3Z6V7	E9QAD8;A4GZ26;Q5DU25;D3Z5I6;D3Z6V7	IQ motif and SEC7 domain-containing protein 2	Iqsec2	Iqsec2	6	9	4	0	19	30	27	3	3	1	0	0	0		10	4		54	83	64	6	4	3					622910	270040		70054	27132						2S specific	2S specific		2		1S specific	1S specific
941	Q3UVU8	Q3UVU8	Disks large-associated protein 1	Dlgap1	Dlgap1	1	5	5	0	7	11	10	1	2	1	0	0	0		5	7		16	24	20	1	2	1					279320	140830			70581	35164						2S specific	2S specific	2		1S specific	1S specific
342	P0CG50;Q8VC46;Q922Z8;P0CG49;Q5SX22;E9QNP0;E9Q5F6;E9Q4P0;P62983;E9Q0Z8;P62984;E9Q9J0;F6X7C4;D3YYZ2	P0CG50;Q8VC46;Q922Z8;P0CG49;Q5SX22;E9QNP0;E9Q5F6;E9Q4P0;P62983;E9Q0Z8;P62984;E9Q9J0;F6X7C4	Polyubiquitin-C;Ubiquitin;Ubiquitin-related 1;Ubiquitin-related 2;Polyubiquitin-B;Ubiquitin;Ubiquitin-40S ribosomal protein S27a;Ubiquitin;40S ribosomal protein S27a;Ubiquitin-60S ribosomal protein L40;Ubiquitin;60S ribosomal protein L40	Ubc;Ubb;2810422J05Rik;Rps27a;Uba52;Gm7866	Ubb		2	3	0	1	2	2	2	0	1	0	0	0		7	11		5	2	4	2		1					256070	435230		156790		89003					2S specific		2S specific	2		1S specific	1S specific
725	P35438;P35438-2	P35438;P35438-2	Glutamate [NMDA] receptor subunit zeta-1	Grin1	Grin1	2	1	4	0	2	5	3	1	1	1	0	0	0		1	5		4	6	6	1	1	2					12662	77666			77458	65004						2S specific	2S specific	2		1S specific	1S specific
1059	Q6PIC6;Q8VCE0;Q9WV27;Q9Z1W8;E9QNX7;Q64436;Q91WH7	Q6PIC6;Q8VCE0	Sodium/potassium-transporting ATPase subunit alpha-3	Atp1a3	Atp1a3		8	11	2	9	8	6	3	4	4	0	0	0		15	15	2	16	16	10	6	7	9					1084500	1082100	55614	175770	299670	488770					2S specific	2S specific	2S specific	3		19.5005	19.4573
526	F8WIG2;Q68EF6	F8WIG2;Q68EF6	Brain-enriched guanylate kinase-associated protein	Begain	Begain	2	3	2	0	0	2	2	1	0	2	0	0	0		3	2			4	2	1		2					74113	17709		62085		104550					2S specific		2S specific	2		1S specific	1S specific
579	O08553	O08553	Dihydropyrimidinase-related protein 2	Dpysl2	Dpysl2	1	18	16	14	7	12	8	4	1	4	0	0	1		37	49	21	25	33	18	4	1	4			1		4441900	5610100	2455600	213600	79333	240480			8327.6	8327.6	25.6496	9.52651	28.8775	3		1.80889	2.28461
836	P68369;P05214;Q3UX10	P68369;P05214	Tubulin alpha-1A chain;Tubulin alpha-3 chain	Tuba1a;Tuba3a	Tuba1a	2	3	5	1	3	2	3	3	4	4	0	0	1		11	18	4	2	2	7	3	4	2			1		2221400	4754300	829390	939190	1071200	1183300			228620	228620	4.10808	4.6855	5.17584	3		2.67835	5.73229
835	P68368	P68368	Tubulin alpha-4A chain	Tuba4a	Tuba4a	2	1	2	0	2	1	1	1	1	2	0	0	0		1	3		5	1	1	1	1	3					100040	203420		409270	330930	1200400					2S specific	2S specific	2S specific	3		1S specific	1S specific
1438	Q9R111;D3YU09	Q9R111;D3YU09	Guanine deaminase	Gda	Gda	2	12	15	0	12	9	8	0	0	0	0	0	0		17	18		37	20	14								4753400	6853000														1S specific	1S specific
1460	Q9Z1G4;Q9Z1G4-2;Q9Z1G4-3;Q3TY98;A2A599	Q9Z1G4;Q9Z1G4-2;Q9Z1G4-3;Q3TY98	V-type proton ATPase 116 kDa subunit a isoform 1	Atp6v0a1	Atp6v0a1	3	6	6	1	4	4	6	0	0	0	0	0	0		7	10	2	10	7	11								508600	418120	33512													15.1767	12.4767
740	P43006;A2APL5;E9PVV4;P43006-2;P43006-3;F7CAM6;F6ZRK3	P43006;A2APL5;E9PVV4;P43006-2;P43006-3;F7CAM6	Excitatory amino acid transporter 2	Slc1a2	Slc1a2	2	5	5	0	3	2	2	0	0	0	0	0	0		14	10		6	6	4								353730	276600														1S specific	1S specific
969	Q5SXR6;Q68FD5;E9Q434;F6Z1R4	Q5SXR6;Q68FD5	Clathrin heavy chain 1	Cltc	Cltc		4	2	0	3	7	2	0	0	0	0	0	0		4	2		4	14	4								123220	76316														1S specific	1S specific
870	P99024;G3UZR1	P99024	Tubulin beta-5 chain	Tubb5	Tubb5	2	5	8	4	7	7	6	2	5	3	0	0	2		6	8	5	2	3	11	2	1	2			1		1205500	2886100	933140	303000	316920	504240			125620	125620	2.41204	2.52285	4.01401	2		1.29187	3.09289
1131	Q8BJ42;Q0VF59;Q8BJ42-2;F6WK46;F6WQI6	Q8BJ42;Q0VF59;Q8BJ42-2;F6WK46;F6WQI6	Disks large-associated protein 2	Dlgap2	Dlgap2	2	0	0	0	3	13	10	2	1	2	0	0	0					6	25	18	2	1	2								45006	39202						2S specific	2S specific		2
976	Q60771	Q60771	Claudin-11	Cldn11	Cldn11	1	1	0	0	1	1	1	1	1	0	0	0	0		1			3	2	1	1	1						44485			90900	72482						2S specific	2S specific		2		1S specific
166	CON__P60712;P60710;F8WI82;E9Q1F2;E9Q5F4;G3UZ07;E9Q606;E9QAZ1;F8WGM8;E9Q2D1;F6WX90	CON__P60712;P60710;F8WI82;E9Q1F2;E9Q5F4	Actin, cytoplasmic 1;Actin, cytoplasmic 1, N-terminally processed	Actb	Actb	1	15	13	13	14	13	9	6	6	7	0	1	3		44	45	43	34	31	33	12	13	14		1	5		11460000	14296000	11379000	3897800	6231800	2838400		69946	1458900	764423	5.09901	8.15229	3.71313	3		1.00712	1.25635
837	P68372	P68372	Tubulin beta-4B chain	Tubb4b	Tubb4b	2	7	9	5	9	9	7	2	5	2	0	0	1		11	16	6	19	20	27	2	5	2			1		1148400	867260	523440	30212	260360	32346					2S specific	2S specific	2S specific	3		2.19395	1.65685
676	P15105;D3YVK1;D3Z121	P15105;D3YVK1	Glutamine synthetase	Glul	Glul		3	3	3	1	1	1	1	3	1	0	0	0		6	10	5	2	1	1	2	3	1					1092000	1701700	654680	471110	787030	145080					2S specific	2S specific	2S specific	3		1.66799	2.59929
582	O08599-2	O08599-2	Syntaxin-binding protein 1	Stxbp1	Stxbp1		1	1	0	0	0	1	3	1	3	0	0	0		1	1				1	3	1	3					20682	21313		72805	26268	132030					2S specific	2S specific	2S specific	3		1S specific	1S specific
461	F6RT34;F7A0B0;P04370-4;F6VME3;P04370-10;P04370-9;P04370-5;P04370-7;F6ZIA4;P04370;F6TYB7;P04370-11;P04370-6;F6RWW8;P04370-13;P04370-8;P04370-14;P04370-2	F6RT34;F7A0B0;P04370-4;F6VME3;P04370-10;P04370-9;P04370-5;P04370-7;F6ZIA4;P04370;F6TYB7;P04370-11;P04370-6;F6RWW8;P04370-13;P04370-8;P04370-14;P04370-2	Myelin basic protein	Mbp	Mbp	2	0	0	0	3	3	2	2	3	3	0	0	0					5	5	2	2	5	5								52799	696770	524500					2S specific	2S specific	2S specific	3
597	O35449	O35449	Proline-rich transmembrane protein 1	Prrt1	Prrt1	2	1	2	0	0	0	0	1	1	1	0	0	0		1	2					1	1	1					35022	56166		43125	63148	58697					2S specific	2S specific	2S specific	3		1S specific	1S specific
30	A2AHY8	A2AHY8	Pet2 protein	Pet2	Pet2		1	1	0	0	0	0	1	1	1	0	0	0		2	2					1	1	1					413560	910030		160500	102590	264100					2S specific	2S specific	2S specific	3		1S specific	1S specific
574	G5E902;Q8VEM8	G5E902;Q8VEM8	Phosphate carrier protein, mitochondrial	Slc25a3	Slc25a3		0	1	1	1	1	1	1	1	1	0	0	0			1	1	2	3	1	1	1	1						284240	39834	48484	71652	95026					2S specific	2S specific	2S specific	3			7.13561
531	P27661;P22752;Q6GSS7;Q8BFU2;Q8CGP5;Q8CGP7;Q64523;Q8CGP4;Q8R1M2;P0C0S6;Q3THW5;Q8CGP6;F8WIX8;Q64522;Q3UA95;Q5NC91;Q8R029;G3UWL7	P27661;P22752;Q6GSS7;Q8BFU2;Q8CGP5;Q8CGP7;Q64523;Q8CGP4;Q8R1M2;P0C0S6;Q3THW5;Q8CGP6;F8WIX8;Q64522;Q3UA95;Q5NC91;Q8R029;G3UWL7	Histone H2A.x;Histone H2A type 1;Histone H2A type 2-A;Histone H2A type 3;Histone H2A type 1-F;Histone H2A type 1-K;Histone H2A type 2-C;Histone H2A;Histone H2A.J;Histone H2A.Z;Histone H2A.V;Histone H2A type 1-H;Histone H2A type 2-B	H2afx;Hist1h2ab;Hist2h2aa1;Hist3h2a;Hist1h2af;Hist1h2ak;Hist2h2ac;Hist1h2aa;H2afj;H2afz;H2afv;Hist1h2ah;Hist1h2al;Hist2h2ab	H2afx	2	0	0	0	1	1	0	1	1	2	0	0	1					3	2		2	1	3			1					252220	98288	431260			19187	19187	13.1454	5.12264	22.4767	3
718	P31650	P31650	Sodium- and chloride-dependent GABA transporter 3	Slc6a11	Slc6a11	2	5	3	0	1	0	2	0	0	0	0	0	0		7	4		2		2								267740	244420														1S specific	1S specific
661	P11499;E9PX27;E9Q0C3;E9Q3D6;D3Z1R1	P11499	Heat shock protein HSP 90-beta	Hsp90ab1	Hsp90ab1		4	3	1	3	3	2	0	0	0	0	0	0		4	3	1	5	7	4								210110	167080	39258													5.35203	4.25595
1138	Q8BKX1-2;Q8BKX1-4;Q8BKX1;B1AZ46;Q8BKX1-3	Q8BKX1-2;Q8BKX1-4;Q8BKX1;B1AZ46;Q8BKX1-3	Brain-specific angiogenesis inhibitor 1-associated protein 2	Baiap2	Baiap2		1	5	0	3	8	2	0	0	0	0	0	0		1	7		4	13	2								97007	187090														1S specific	1S specific
426	P23819-4;E9QKC0;G5E8H1;P23819;P23819-3;P23819-2	P23819-4;E9QKC0;G5E8H1;P23819;P23819-3;P23819-2	Glutamate receptor 2	Gria2	Gria2	1	3	3	0	4	5	4	0	0	0	0	0	0		3	3		7	8	7								96924	63890														1S specific	1S specific
465	F6SEU4	F6SEU4	Ras GTPase-activating protein SynGAP	Syngap1	Syngap1	6	3	1	0	4	15	10	0	0	0	0	0	0		3	2		9	38	25								35065															1S specific
887	Q3UY21;Q61885;Q29ZQ5	Q3UY21;Q61885;Q29ZQ5	Myelin-oligodendrocyte glycoprotein	Mog	Mog		1	2	0	2	1	0	0	0	0	0	0	0		1	2		6	2									76728	159010														1S specific	1S specific
403	E9Q8N8;O88343;O88343-2;A7E1Z5	E9Q8N8;O88343;O88343-2	Electrogenic sodium bicarbonate cotransporter 1	Slc4a4	Slc4a4	1	1	2	0	2	3	4	0	0	0	0	0	0		2	3		7	7	11								64249	89674														1S specific	1S specific
88	B0QZW1;Q9Z2W9;F2Z488;E9PVT4;G5E863;Q9Z2W8	B0QZW1;Q9Z2W9;F2Z488;E9PVT4;G5E863;Q9Z2W8	Glutamate receptor 3;Glutamate receptor 4	Gria3;Gria4	Gria3	1	1	2	0	2	3	1	0	0	0	0	0	0		2	2		2	4	2								53363	114750														1S specific	1S specific
20	A2AEG6;P35803;E9QPU6;P35803-8;P35803-3	A2AEG6;P35803;E9QPU6;P35803-8;P35803-3	Neuronal membrane glycoprotein M6-b	Gpm6b	Gpm6b	1	1	1	0	1	1	1	0	0	0	0	0	0		1	1		2	2	1								76939	51239														1S specific	1S specific
1237	Q8VDN2;E9QAV3	Q8VDN2;E9QAV3	Sodium/potassium-transporting ATPase subunit alpha-1	Atp1a1	Atp1a1	1	6	4	1	4	7	4	2	2	3	0	0	0		1	1			3		2		1					24696	10165		17855							2S specific			1		1S specific	1S specific
683	P16858;E9Q0E3;E9Q1S8;E9Q5U3;E9PX42;E9PX72;D3YUV0;F8WJL5;D3YU05;E9Q9E5;E9PZH9;E9Q1F8;D3YV03;F6ZQM8;D3Z1B7;D3YYI5;E9PYX4;E9PZP4;D3Z0Z9;E9PX99;F6QXU4	P16858;E9Q0E3;E9Q1S8;E9Q5U3;E9PX42;E9PX72;D3YUV0;F8WJL5;D3YU05;E9Q9E5;E9PZH9;E9Q1F8;D3YV03;F6ZQM8;D3Z1B7;D3YYI5;E9PYX4;E9PZP4	Glyceraldehyde-3-phosphate dehydrogenase	Gapdh;Gm10293;Gm4609;Gm10358;Gm2606;Gm5559;Gm10291;Gm6316;Gm10481;Gm10566;Gm8055;Gm10290;Gm3222;Gm6981;Gm7293;Gm5507;Gm10313	Gapdh	1	3	3	3	2	2	2	3	3	2	0	1	0		3	7	3	4	6	5	3	3	2		1			92466	199070	40711	38492	50532						2S specific	2S specific		2		2.27128	4.88983
1036	Q6P1J1;P97427;E9Q756	Q6P1J1;P97427;E9Q756	Dihydropyrimidinase-related protein 1	Crmp1	Crmp1	4	4	5	1	0	2	0	2	1	1	0	0	0		3	3					2	1	1					74017	73308		70557		81390					2S specific		2S specific	2		1S specific	1S specific
1403	Q9JIA1;D3YW56	Q9JIA1	Leucine-rich glioma-inactivated protein 1	Lgi1	Lgi1		1	3	0	1	1	0	0	1	1	0	0	0		1	3		3	2			1	1					12155	92936			45900	38921						2S specific	2S specific	2		1S specific	1S specific
754	P48962;P51881;Q3V132	P48962;P51881	ADP/ATP translocase 1;ADP/ATP translocase 2	Slc25a4;Slc25a5	Slc25a4		2	0	0	0	0	0	2	2	1	0	0	0		2						2	2	1					13418			68598	69530	71846					2S specific	2S specific	2S specific	3		1S specific
217	Q6PIE5;D3YYN7;D3YVX6	Q6PIE5;D3YYN7;D3YVX6	Sodium/potassium-transporting ATPase subunit alpha-2	Atp1a2	Atp1a2		8	8	2	7	9	6	2	3	3	0	0	0		3	4		7	5	2								142150	94212														1S specific	1S specific
833	P63328;P63328-2;Q4V9X0	P63328;P63328-2;Q4V9X0	Serine/threonine-protein phosphatase 2B catalytic subunit alpha isoform	Ppp3ca	Ppp3ca	1	7	13	3	1	0	0	0	0	0	0	0	0		12	17	3	2										833470	1482400	38154													21.8449	38.8531
693	P18872;P18872-2;D3Z2M7;F7BLT7;Q66L47;Q8CGK7;P50149;Q3V3I2;Q9DC51;P20612;A2AE32;Q8C040;A2AE31;A2A610	P18872;P18872-2;D3Z2M7;F7BLT7	Guanine nucleotide-binding protein G(o) subunit alpha	Gnao1	Gnao1		7	5	3	1	0	1	0	0	0	0	0	0		10	7	4	2		1								435650	383940	98534													4.42132	3.89652
759	P50516;P50516-2;D3Z1B9;D3YWH3;D3YZ23	P50516;P50516-2	V-type proton ATPase catalytic subunit A	Atp6v1a	Atp6v1a		3	6	0	0	1	1	0	0	0	0	0	0		5	9			3	1								181290	506220														1S specific	1S specific
800	P61264;Q00262;Q80W45;Q3TJ55	P61264	Syntaxin-1B	Stx1b	Stx1b		5	2	1	1	2	1	0	0	0	0	0	0		8	6	1	5	6	2								514800	438580	78295													6.57513	5.60163
283	E9PUA3;Q8R0S2-2;Q8R0S2	E9PUA3;Q8R0S2-2;Q8R0S2	IQ motif and SEC7 domain-containing protein 1	Iqsec1	Iqsec1	2	2	0	0	4	10	5	1	3	1	0	0	0		1			4	13	5
761	P51863	P51863	V-type proton ATPase subunit d 1	Atp6v0d1	Atp6v0d1	1	2	4	2	2	2	0	0	0	0	0	0	0		2	5	2	3	2									62476	215750	22558													2.76957	9.56423
763	P52480-2;P52480;G3X925;P53657;E9Q509	P52480-2;P52480	Pyruvate kinase isozymes M1/M2	Pkm2	Pkm2		1	2	1	1	1	0	0	0	1	0	0	0		2	2	1	2	2				1					126590	148760	33796													3.74571	4.4017
728	P35802	P35802	Neuronal membrane glycoprotein M6-a	Gpm6a	Gpm6a	1	2	1	0	1	0	0	0	0	0	1	0	0		2	2		2						1				66345	85439														1S specific	1S specific
742	P46460;G3UX86;G3UX98	P46460	Vesicle-fusing ATPase	Nsf	Nsf	1	1	2	0	1	0	1	0	0	0	0	0	0		1	2		1		2								32535	43838														1S specific	1S specific
1070	Q76JQ1;Q8C4G9;E9PYX2	Q76JQ1;Q8C4G9;E9PYX2	G protein-coupled receptor 123	Gpr123	Gpr123		1	1	0	0	1	0	0	0	0	0	0	0		1	1			3									27490	13400														1S specific	1S specific
1078	Q7TNS5	Q7TNS5	Novel protein similar to F-box and leucine-rich repeat protein 17	B630019K06Rik	B630019K06Rik	1	1	1	0	1	1	0	0	0	0	0	0	0		1	2		1	2									25569	37025														1S specific	1S specific
753	P48722;P48722-2;E0CY23;F6SMW7;F6TFH3	P48722;P48722-2;E0CY23	Heat shock 70 kDa protein 4L	Hspa4l	Hspa4l	1	1	1	0	1	1	0	0	0	0	0	0	0		1	1		2	2									21376	14260														1S specific	1S specific
457	Q9QYS2;F6QVY9	Q9QYS2;F6QVY9	Metabotropic glutamate receptor 3	Grm3	Grm3	2	0	0	0	2	2	1	0	0	0	0	0	0					5	4	2
1377	Q9DB72	Q9DB72	BTB/POZ domain-containing protein 17	Btbd17	Btbd17	4	0	0	0	2	4	2	0	0	0	0	0	0					3	7	3
99	Q6PFD5;B1AS06	Q6PFD5;B1AS06	Disks large-associated protein 3	Dlgap3	Dlgap3	3	0	0	0	2	8	11	0	0	0	0	0	0					7	16	22
562	G3X9V4;Q01097	G3X9V4;Q01097	Glutamate [NMDA] receptor subunit epsilon-2	Grin2b	Grin2b	3	0	0	0	1	4	2	0	0	0	0	0	0					2	7	3
1163	Q8BX10;Q8BX10-2;F6YJC6	Q8BX10;Q8BX10-2;F6YJC6	Serine/threonine-protein phosphatase PGAM5, mitochondrial	Pgam5	Pgam5		0	1	0	0	0	0	3	2	1	0	0	0			1					3	2	1						10077		164170	35799						2S specific	2S specific		2			1S specific
776	P57780	P57780	Alpha-actinin-4	Actn4	Actn4		0	0	0	0	0	0	13	5	2	0	0	0								17	5	2								1306800	312770	77976					2S specific	2S specific	2S specific	3
707	P28652;Q5SVI3;Q5SVJ0;Q5SVI2;Q5SVI0;Q5SVJ1;Q5SVI9;Q5SVI1;Q68EG2;Q3TY93	P28652;Q5SVI3;Q5SVJ0;Q5SVI2;Q5SVI0;Q5SVJ1;Q5SVI9;Q5SVI1;Q68EG2;Q3TY93	Calcium/calmodulin-dependent protein kinase type II subunit beta	Camk2b	Camk2b	1	1	3	0	1	2	3	2	3	2	0	0	0			1				2									35653															1S specific
281	P48453;E0CZ78;P48453-2;G3X8U7;E9Q6P2;Q80XK0;P48455;G3X8V4	P48453;E0CZ78;P48453-2;G3X8U7;E9Q6P2	Serine/threonine-protein phosphatase 2B catalytic subunit beta isoform;Serine/threonine-protein phosphatase	Ppp3cb	Ppp3cb	1	3	6	0	1	0	0	0	0	0	0	0	0		1	4												61656	188120														1S specific	1S specific
1365	Q9D6R2;Q9D6R2-2	Q9D6R2;Q9D6R2-2	Isocitrate dehydrogenase [NAD] subunit alpha, mitochondrial	Idh3a	Idh3a		2	4	1	0	0	0	0	0	0	0	0	0		2	4	1											49155	71444	13998													3.51157	5.10387
271	O35526;D6RFB9	O35526;D6RFB9	Syntaxin-1A	Stx1a	Stx1a		2	3	1	0	1	0	0	0	0	0	0	0		2	7	1		2									213540	431000	58004													3.68147	7.43052
876	Q03265;D3Z6F5;D6RJ16	Q03265;D3Z6F5	ATP synthase subunit alpha, mitochondrial;ATP synthase subunit alpha	Atp5a1	Atp5a1		1	4	2	1	3	2	0	0	0	0	0	0		1	5	2	1	5	2								105020	307730	40586													2.58759	7.58217
849	P70441	P70441	Na(+)/H(+) exchange regulatory cofactor NHE-RF1	Slc9a3r1	Slc9a3r1		2	3	0	0	0	1	0	0	0	0	0	0		3	3				1								89028	141670														1S specific	1S specific
409	P31648;E9Q9F4	P31648;E9Q9F4	Sodium- and chloride-dependent GABA transporter 1;Transporter	Slc6a1	Slc6a1	2	2	2	0	0	0	0	0	0	0	0	0	0		2	3												200310	321950														1S specific	1S specific
41	A2ALV3;Q62420;Q8BXU5;F6ZL13;A2ALV1;Q62419;Q62421	A2ALV3;Q62420;Q8BXU5;F6ZL13;A2ALV1	Endophilin-A1	Sh3gl2	Sh3gl2		2	2	0	0	0	0	0	0	0	0	0	0		2	2												110930	69442														1S specific	1S specific
981	Q60932;Q60932-2;F2Z471	Q60932;Q60932-2	Voltage-dependent anion-selective channel protein 1	Vdac1	Vdac1	1	1	3	2	2	0	0	0	0	0	0	0	0		1	3	2	3										84551	191410	61880													1.36637	3.09324
524	F8WI94;O55143;O55143-2;Q64518;E9Q559;Q64518-3;B1ATS5;Q64518-2;Q8R429;B1ATS4	F8WI94;O55143;O55143-2	Sarcoplasmic/endoplasmic reticulum calcium ATPase 2	Atp2a2	Atp2a2	1	2	2	0	1	1	0	0	0	0	0	0	0		2	2		1	1									40732	37306														1S specific	1S specific
736	P40142	P40142	Transketolase	Tkt	Tkt	1	1	3	0	0	0	0	0	0	0	0	0	0		1	3												11497	65964														1S specific	1S specific
1156	Q8BVE3	Q8BVE3	V-type proton ATPase subunit H	Atp6v1h	Atp6v1h	1	1	2	0	0	0	1	0	0	0	0	0	0		2	2				1								75907	132160														1S specific	1S specific
825	P63085;E9QAJ2;F6VEI7	P63085;E9QAJ2	Mitogen-activated protein kinase 1	Mapk1	Mapk1	2	2	1	0	0	0	0	0	0	0	0	0	0		2	1												33507	27653														1S specific	1S specific
1171	Q8C0M9	Q8C0M9	L-asparaginase	Asrgl1	Asrgl1		1	2	0	0	0	0	0	0	0	0	0	0		1	2												32181	47321														1S specific	1S specific
96	B1AQZ0;B1AQY9;B7ZC46;Q8CHH9-2;Q8CHH9;F7C5C1;E0CYM4	B1AQZ0;B1AQY9;B7ZC46;Q8CHH9-2;Q8CHH9	Septin-8	Sept8	Sept8		1	2	0	0	0	0	0	0	0	0	0	0		1	2												28267	99895														1S specific	1S specific
873	Q02053	Q02053	Ubiquitin-like modifier-activating enzyme 1	Uba1	Uba1	1	1	2	0	0	0	0	0	0	0	0	0	0		1	2												23619	42869														1S specific	1S specific
1034	Q571J7;Q6P1F6;Q9CWU3;Q8BG02	Q571J7;Q6P1F6;Q9CWU3	Serine/threonine-protein phosphatase 2A 55 kDa regulatory subunit B alpha isoform	Ppp2r2a	Ppp2r2a	2	1	2	0	0	0	1	0	0	0	0	0	0		1	2				1								21893	21333														1S specific	1S specific
1409	Q9JKC6	Q9JKC6	Cell cycle exit and neuronal differentiation protein 1	Cend1	Cend1		0	3	0	1	1	0	0	0	0	0	0	0			4		2	2										793870															1S specific
295	E9PV66	E9PV66	Myo18b	Myo18b	Myo18b	4	1	1	1	0	0	0	0	0	0	0	0	1		2	1	2									1		1716500	1032600	58454						18812	18812						29.365	17.6652
1203	Q8K2B3	Q8K2B3	Succinate dehydrogenase [ubiquinone] flavoprotein subunit, mitochondrial	Sdha	Sdha		1	1	0	0	0	0	0	0	0	0	0	0		2	1												72706	29098														1S specific	1S specific
518	F8WHB1;Q9R0K7;Q6DIB8	F8WHB1;Q9R0K7	Plasma membrane calcium-transporting ATPase 2	Atp2b2	Atp2b2	4	1	1	0	0	2	0	0	0	0	0	0	0		1	1			3									64467	72908														1S specific	1S specific
1368	Q9D8N0	Q9D8N0	Elongation factor 1-gamma	Eef1g	Eef1g	1	1	1	0	0	0	0	0	0	0	0	0	0		1	1												41660	39339														1S specific	1S specific
501	F7C0H6;Q5M8N0	F7C0H6;Q5M8N0	CB1 cannabinoid receptor-interacting protein 1	Cnrip1	Cnrip1	1	1	1	0	0	0	0	0	0	0	0	0	0		1	1												37567	52676														1S specific	1S specific
828	P63141	P63141	Potassium voltage-gated channel subfamily A member 2	Kcna2	Kcna2	2	1	1	0	0	0	0	0	0	0	0	0	0		1	1												35615	41818														1S specific	1S specific
660	G3UWA6;P10852	G3UWA6;P10852	4F2 cell-surface antigen heavy chain	Slc3a2	Slc3a2	1	1	1	0	1	0	0	0	0	0	0	1	0		1	2		3							2			32826	44321						61361		61361			0			1S specific	1S specific
1082	Q7TSJ2;Q7TSJ2-2;D3Z6W1;Q7TSJ2-3	Q7TSJ2;Q7TSJ2-2;D3Z6W1;Q7TSJ2-3	Microtubule-associated protein 6	Map6;Mtap6	Mtap6	1	1	1	0	0	0	0	0	0	0	0	0	0		1	1												20711	29865														1S specific	1S specific
816	P62874	P62874	Guanine nucleotide-binding protein G(I)/G(S)/G(T) subunit beta-1	Gnb1	Gnb1		1	1	0	0	0	0	0	0	0	0	0	0		1	1												16246	29801														1S specific	1S specific
1313	Q9CPQ1	Q9CPQ1	Cytochrome c oxidase subunit 6C	Cox6c	Cox6c		1	1	0	0	0	0	0	0	0	0	0	0		1	1												8079.2	24394														1S specific	1S specific
333	E9Q557;E9PZW0	E9Q557;E9PZW0	Desmoplakin	Dsp	Dsp	1	0	0	0	1	3	2	0	1	1	1	2	1					1	5	3		1	1	1	2	1						12374	29149	20505		8603	14554		0.850213	2.00282
1159	Q8BWF0	Q8BWF0	Succinate-semialdehyde dehydrogenase, mitochondrial	Aldh5a1	Aldh5a1	1	0	1	0	0	1	0	0	0	0	0	0	0			1			1										16964															1S specific
1197	Q8K0T0;Q4FZ95;A3QM89;Q7M6W1	Q8K0T0	Reticulon-1	Rtn1	Rtn1	1	0	1	0	1	0	0	0	0	0	0	0	0			1		2											13935															1S specific
985	Q61171;D3Z4A4	Q61171;D3Z4A4	Peroxiredoxin-2	Prdx2	Prdx2		1	0	0	0	1	1	0	0	0	0	0	1		1				2	1						1
55	A2ARP8;Q9QYR6-2;Q9QYR6	A2ARP8;Q9QYR6-2;Q9QYR6	Microtubule-associated protein 1A;MAP1 light chain LC2	Mtap1a;Map1a	Mtap1a	8	0	0	0	2	1	1	0	0	0	0	0	0					4	2	2
549	G3UYQ4	G3UYQ4	Adenylate kinase domain-containing 1	Akd1	Akd1	3	0	0	0	1	1	1	0	0	0	0	0	0					4	4	1
908	Q3TXX4	Q3TXX4	Vesicular glutamate transporter 1	Slc17a7	Slc17a7	3	0	0	0	1	0	1	0	0	0	0	0	0					2		1
472	F6VAN0	F6VAN0	Atf6	Atf6	Atf6		0	0	0	1	1	0	0	0	0	0	0	0					1	2
724	P35436	P35436	Glutamate [NMDA] receptor subunit epsilon-1	Grin2a	Grin2a	7	0	0	0	1	5	2	0	0	0	0	0	0					1	9	3
669	P14094	P14094	Sodium/potassium-transporting ATPase subunit beta-1	Atp1b1	Atp1b1	2	0	0	0	0	0	0	0	1	1	0	0	0									1	1									157650	135470						2S specific	2S specific	2
54	P30275;A2ARP5;B0R0E9;B0R0E8;B0R0F0	P30275;A2ARP5;B0R0E9;B0R0E8	Creatine kinase U-type, mitochondrial	Ckmt1	Ckmt1		0	0	0	0	0	0	0	1	1	0	0	0									1	1									60173	32612						2S specific	2S specific	2
1362	Q9D6F9	Q9D6F9	Tubulin beta-4A chain	Tubb4a	Tubb4a	2	5	7	4	7	8	6	2	4	2	0	0	1						1	1
237	P54227;D3Z5N2;D3Z1Z8	P54227;D3Z5N2;D3Z1Z8	Stathmin	Stmn1	Stmn1		5	6	2	0	0	0	0	0	0	0	0	0		5	7	2											362320	690130	159130													2.27688	4.33689
1003	Q62188;E9PWE8;Q3TT92;D3YUS0;D3Z567	Q62188;E9PWE8;Q3TT92	Dihydropyrimidinase-related protein 3	Dpysl3	Dpysl3	2	4	6	3	0	1	0	0	0	0	0	0	0			3	2												142810	44751														3.19121
1108	Q8BFZ3	Q8BFZ3	Beta-actin-like protein 2	Actbl2	Actbl2	3	2	2	1	2	2	2	1	1	1	0	0	1			1													7456900															1S specific
1339	Q9CYT6;D3YTR7	Q9CYT6;D3YTR7	Adenylyl cyclase-associated protein 2;Adenylyl cyclase-associated protein	Cap2	Cap2		2	4	3	8	5	5	0	0	0	0	0	0		2	4	4	17	12	16								384790	619530	410590													0.937164	1.50888
979	Q60864	Q60864	Stress-induced-phosphoprotein 1	Stip1	Stip1	2	5	1	1	0	1	0	0	0	0	0	0	0		6	1	1		1									291870	38065	33403													8.73784	1.13957
745	P46660	P46660	Alpha-internexin	Ina	Ina	1	1	4	0	0	0	0	0	0	0	0	0	0		1	4													118890															1S specific
1253	Q91V12-4;Q91V12-2;E9PYH2;Q91V12;Q91V12-3	Q91V12-4;Q91V12-2;E9PYH2;Q91V12;Q91V12-3	Cytosolic acyl coenzyme A thioester hydrolase	Acot7	Acot7		2	2	1	0	0	0	0	0	0	0	0	0		2	3	1											37526	95742	23195													1.61785	4.1277
692	F8WGL3;P18760;E9Q1T2;P45591	F8WGL3;P18760;E9Q1T2	Cofilin-1	Cfl1;Gm6180	Cfl1	1	1	2	0	0	0	0	0	0	0	0	0	0		1	2													63814															1S specific
735	P40124;B1ARS0	P40124;B1ARS0	Adenylyl cyclase-associated protein 1;Adenylyl cyclase-associated protein	Cap1	Cap1		1	1	1	3	3	4	0	0	0	0	0	0		1	1	1	7	6	6								52835	58487	69733													0.757676	0.838728
1407	Q9JJV2;Q9JJV2-3;Q9JJV2-2;D3YWS3	Q9JJV2;Q9JJV2-3;Q9JJV2-2;D3YWS3	Profilin-2;Profilin	Pfn2	Pfn2	1	1	1	2	1	0	0	0	0	0	0	0	0		1	1	2	1										17101	34110	29997													0.57009	1.13711
1309	Q99NF7;P36993-5;P36993-3;P36993;P36993-4;P36993-2	Q99NF7;P36993-5;P36993-3;P36993;P36993-4;P36993-2	Protein phosphatase 1B	Ppm1b	Ppm1b	1	2	0	1	1	0	3	0	0	0	0	0	0		2		1	1		4								15522		17578													0.883036
1471	B7ZNM7;Q9Z2Q6;Q52KH2	B7ZNM7;Q9Z2Q6;Q52KH2	Septin-5	Sept5	Sept5		0	2	0	0	0	0	0	0	0	0	0	0			2													45555															1S specific
806	P62259;D6REF3;F6WA09;O70456	P62259;D6REF3;F6WA09	14-3-3 protein epsilon	Ywhae	Ywhae	1	0	2	0	0	0	0	0	0	0	0	0	0			2													42567															1S specific
627	P00405;Q7JCZ1	P00405;Q7JCZ1	Cytochrome c oxidase subunit 2	Mtco2;mt-Co2	Mtco2		1	1	0	0	0	0	0	0	0	0	0	0		1	1													27358															1S specific
343	E9QK41;Q8K4G5;E9Q9C2;E9Q9C1;E9Q9C9;E9Q9C0;E9Q9C8;Q8K4G5-2;E9Q9C4;E9Q1E8;E9Q9C7;Q8K4G5-4;E9Q030;Q8K4G5-3;E9Q9D2;E9Q9D1;E9Q9Q7;F6YHE5;Q8K4G5-5	E9QK41;Q8K4G5;E9Q9C2;E9Q9C1;E9Q9C9;E9Q9C0;E9Q9C8;Q8K4G5-2;E9Q9C4;E9Q1E8;E9Q9C7;Q8K4G5-4;E9Q030;Q8K4G5-3;E9Q9D2;E9Q9D1;E9Q9Q7	Actin-binding LIM protein 1	Ablim1	Ablim1	5	0	1	0	0	1	1	0	1	0	0	0	0			1			1	1		2							22113															1S specific
726	P35486	P35486	Pyruvate dehydrogenase E1 component subunit alpha, somatic form, mitochondrial	Pdha1	Pdha1		1	1	0	0	0	0	0	0	0	0	0	0		1	1													12671															1S specific
620	O88737;O88737-2	O88737;O88737-2	Protein bassoon	Bsn	Bsn	11	1	1	0	0	0	1	0	0	0	0	0	0		1	1				1									9577.1															1S specific
1221	Q8R191	Q8R191	Synaptogyrin-3	Syngr3	Syngr3		1	1	0	1	0	0	0	0	0	0	0	0		1	1		1											9149.7															1S specific
1293	Q99KI0	Q99KI0	Aconitate hydratase, mitochondrial	Aco2	Aco2	1	1	1	0	0	2	1	0	0	0	0	0	0		1	1			4	1
101	Q60631;B1AT92;Q60631-2;B1AT95	Q60631;B1AT92;Q60631-2;B1AT95	Growth factor receptor-bound protein 2	Grb2	Grb2	1	1	0	0	0	0	0	0	0	0	0	0	0		1													42273															1S specific
1145	Q8BMF4	Q8BMF4	Dihydrolipoyllysine-residue acetyltransferase component of pyruvate dehydrogenase complex, mitochondrial	Dlat	Dlat	2	1	0	0	0	0	0	0	0	0	0	0	0		1													41802															1S specific
204	O08788;E9Q3M3;E9Q586;D3YX34;O08788-2	O08788;E9Q3M3;E9Q586;D3YX34;O08788-2	Dynactin subunit 1	Dctn1	Dctn1	1	1	0	0	0	0	0	0	0	0	0	0	0		1													28723															1S specific
510	Q62277;F8WGK2;F6VR28	Q62277;F8WGK2	Synaptophysin	Syp	Syp		1	0	0	0	0	0	0	0	0	0	0	0		1													28175															1S specific
654	P09411;P09041	P09411	Phosphoglycerate kinase 1	Pgk1	Pgk1		1	0	0	0	1	0	0	0	0	0	0	0		1				1									20070															1S specific
1405	Q9JIS5	Q9JIS5	Synaptic vesicle glycoprotein 2A	Sv2a	Sv2a	1	1	0	0	0	0	0	0	0	0	0	0	0		1													15161															1S specific
332	E9PZJ8	E9PZJ8	Activating signal cointegrator 1 complex subunit 3	Ascc3	Ascc3	4	0	1	0	0	0	0	0	0	0	0	0	0			1													19328000															1S specific
1363	Q9D6J5	Q9D6J5	NADH dehydrogenase [ubiquinone] 1 beta subcomplex subunit 8, mitochondrial	Ndufb8	Ndufb8	2	0	1	0	0	0	0	0	0	0	0	0	0			2													104480															1S specific
613	Q76LV0;O70325;O70325-2	Q76LV0;O70325;O70325-2	Glutathione peroxidase;Phospholipid hydroperoxide glutathione peroxidase, mitochondrial	Gpx4	Gpx4		0	1	0	0	0	0	0	0	0	0	0	0			1													57612															1S specific
1289	Q99JI4	Q99JI4	26S proteasome non-ATPase regulatory subunit 6	Psmd6	Psmd6		0	1	0	0	0	0	0	0	0	0	0	0			1													56143															1S specific
727	P35762;Q91V78	P35762;Q91V78	CD81 antigen	Cd81	Cd81		0	1	0	0	0	0	0	0	0	0	0	0			2													49096															1S specific
760	P50518	P50518	V-type proton ATPase subunit E 1	Atp6v1e1	Atp6v1e1	1	0	1	0	0	0	0	0	0	0	0	0	0			1													39182															1S specific
1199	Q8K183;D3Z7R1	Q8K183	Pyridoxal kinase	Pdxk	Pdxk	1	0	1	0	0	0	0	0	0	0	0	0	0			1													26919															1S specific
1119	Q8BGZ1;F2Z3Z1	Q8BGZ1;F2Z3Z1	Hippocalcin-like protein 4	Hpcal4	Hpcal4		0	1	0	0	0	0	0	0	0	0	0	0			1													26647															1S specific
834	P67778	P67778	Prohibitin	Phb	Phb		0	1	0	0	0	0	0	0	0	0	0	0			1													25473															1S specific
212	P42208;E9Q3V6;D3Z3C0;D3YYB1;F6WYM0;D3Z1S1;D3YZU7;F6UKN5	P42208;E9Q3V6;D3Z3C0;D3YYB1;F6WYM0;D3Z1S1;D3YZU7;F6UKN5	Septin-2	Sept2	sept2		0	1	0	0	0	0	0	0	0	0	0	0			1													24498															1S specific
1262	Q91X97	Q91X97	Neurocalcin-delta	Ncald	Ncald		0	1	0	0	0	0	0	0	0	0	0	0			1													23689															1S specific
544	O70585;G3UYM7;O70585-2;G3UZ87;Q8C8Z9;Q8K0N0;G3UY34;G3UXK0;G3UZJ3;G3UXI3;E9QAY9;G3UXH9;G3UYK9;G3UYN2;G3UX96	O70585;G3UYM7;O70585-2;G3UZ87;Q8C8Z9;Q8K0N0;G3UY34;G3UXK0;G3UZJ3;G3UXI3;E9QAY9;G3UXH9	Dystrobrevin beta	Dtnb	Dtnb	4	0	1	0	1	0	0	0	0	0	0	1	0			1		1							1				19766															1S specific
52	A2AQR0;Q64521	A2AQR0;Q64521	Glycerol-3-phosphate dehydrogenase, mitochondrial	Gpd2	Gpd2	1	0	1	0	0	0	0	0	0	0	0	0	0			1													17142															1S specific
858	P84084;E9Q2C2;D3YV25	P84084	ADP-ribosylation factor 5	Arf5	Arf5		0	1	0	0	0	0	0	0	0	0	0	0			1													15081															1S specific
695	P19783	P19783	Cytochrome c oxidase subunit 4 isoform 1, mitochondrial	Cox4i1	Cox4i1	1	0	1	0	0	0	0	0	0	0	0	0	0			1													14935															1S specific
709	P28663;D6RHL2	P28663;D6RHL2	Beta-soluble NSF attachment protein	Napb	Napb		0	1	0	0	0	0	0	0	0	0	0	0			1													14607															1S specific
387	Q9D6M3;E9Q6M6;E9PY45;E9PV90;E9Q579	Q9D6M3;E9Q6M6;E9PY45;E9PV90;E9Q579	Mitochondrial glutamate carrier 1	Slc25a22	Slc25a22	2	0	1	0	0	0	0	0	0	0	0	0	0			1													12474															1S specific
932	Q3UNH4	Q3UNH4	G protein-regulated inducer of neurite outgrowth 1	Gprin1	Gprin1	4	0	1	0	0	0	1	0	0	0	0	0	0			1				2									12086															1S specific
897	Q8BW96;Q8BW96-3;Q8BW96-2;Q3TDM2	Q8BW96;Q8BW96-3;Q8BW96-2;Q3TDM2	Calcium/calmodulin-dependent protein kinase type 1D	Camk1d	Camk1d		0	1	0	0	0	0	0	0	0	0	0	0			1													11119															1S specific
1302	Q99M71;Q99M71-2	Q99M71;Q99M71-2	Mammalian ependymin-related protein 1	Epdr1	Epdr1		0	1	0	0	0	0	0	0	0	0	0	0			1													11090															1S specific
1072	Q76MZ3;G3UWS4;Q3TTF6;Q7TNP2;G3UWL2;G3UXQ1	Q76MZ3	Serine/threonine-protein phosphatase 2A 65 kDa regulatory subunit A alpha isoform	Ppp2r1a	Ppp2r1a	2	0	1	0	0	0	0	0	0	0	0	0	0			1													11069															1S specific
211	Q91YS4;D3YXZ3;E9QL75;O88448;D3Z5Y7;Q9DBS5	Q91YS4;D3YXZ3;E9QL75;O88448;D3Z5Y7	Kinesin light chain 2	Klc2	Klc2		0	1	0	0	0	0	0	0	0	0	0	0			1													11038															1S specific
703	P26443;F7CFA5	P26443;F7CFA5	Glutamate dehydrogenase 1, mitochondrial	Glud1	Glud1		0	1	0	0	1	0	0	0	0	0	0	0			1			1										10603															1S specific
739	P42932	P42932	T-complex protein 1 subunit theta	Cct8	Cct8		0	1	0	0	0	0	0	0	0	0	0	0			1													10280															1S specific
852	P80313	P80313	T-complex protein 1 subunit eta	Cct7	Cct7		0	1	0	0	0	0	0	0	0	0	0	1			1										1			9784.6															1S specific
634	P03930;Q7JCZ0	P03930;Q7JCZ0	ATP synthase protein 8	Mtatp8;mt-Atp8	Mtatp8		0	1	0	0	0	0	0	0	0	0	0	0			1													9279.2															1S specific
508	F8WGC2;Q07076	F8WGC2;Q07076	Annexin;Annexin A7	Anxa7	Anxa7		0	1	0	0	0	0	0	0	0	0	0	0			1													8668.5															1S specific
278	P13707;E0CXN5	P13707;E0CXN5	Glycerol-3-phosphate dehydrogenase [NAD(+)], cytoplasmic	Gpd1	Gpd1	1	0	1	0	0	0	0	0	0	0	0	0	0			1													8466.9															1S specific
697	P20357;Q80ZL4;Q80X35;G3UZK9;Q3TLQ0;G3UZV6;G3UWW1;G3UZE9;F7ALC8;E9Q8Y2	P20357	Microtubule-associated protein 2	Map2	Map2	4	0	1	0	0	0	1	0	0	0	0	0	0			1				2									7799.2															1S specific
1269	Q91YQ5	Q91YQ5	Dolichyl-diphosphooligosaccharide--protein glycosyltransferase subunit 1	Rpn1	Rpn1	3	0	1	0	0	0	0	0	0	0	0	0	0			1													6705.6															1S specific
666	P12960	P12960	Contactin-1	Cntn1	Cntn1	5	0	1	0	0	0	0	0	0	0	0	0	0			1													5901.3															1S specific
840	P70168	P70168	Importin subunit beta-1	Kpnb1	Kpnb1	1	0	1	0	0	0	0	0	0	0	0	0	0			1													5634															1S specific
1134	Q8BJY1	Q8BJY1	26S proteasome non-ATPase regulatory subunit 5	Psmd5	Psmd5	4	0	1	0	0	0	0	0	0	0	0	0	0			1													5490.1															1S specific
874	Q02257	Q02257	Junction plakoglobin	Jup	Jup	3	0	0	0	0	7	1	0	0	1	0	0	1						11	1			4			2							363650			147130	147130			2.47162
1307	Q99MY8	Q99MY8	Histone-lysine N-methyltransferase ASH1L	Ash1l	Ash1l	15	0	0	0	1	0	0	0	0	0	0	0	0					1
542	Q60930;G3UX26;D3YZT5	Q60930;G3UX26;D3YZT5	Voltage-dependent anion-selective channel protein 2	Vdac2	Vdac2		0	0	0	1	0	0	0	0	0	0	0	0					2
1023	Q66JY6	Q66JY6	Vav-like protein C9orf100 homolog			1	0	0	0	1	0	0	0	0	0	0	0	0					1
1267	Q91YL3;D6RJ84;F7CAK3	Q91YL3;D6RJ84;F7CAK3	Uridine-cytidine kinase-like 1;Uridine kinase	Uckl1	Uckl1	1	0	0	0	0	1	0	0	0	0	0	0	0						2
986	Q61176	Q61176	Arginase-1	Arg1	Arg1	1	0	0	0	0	2	0	0	0	0	0	0	0						3
680	P16388	P16388	Potassium voltage-gated channel subfamily A member 1	Kcna1	Kcna1	1	0	0	0	0	1	1	0	0	0	0	0	0						2	1
356	E9Q2W9;D3Z0L8;D3Z761	E9Q2W9;D3Z0L8	Actinin alpha 4	Actn4	Actn4		0	0	0	0	0	0	8	2	1	0	0	0								1										75258							2S specific			1
877	Q04447	Q04447	Creatine kinase B-type	Ckb	Ckb		1	0	2	0	0	0	1	0	0	0	0	0		1		2				2							91594		1249500	186400							2S specific			1		0.0733045
335	E9Q019;F6TL02;P11088;F6YPY4;F7BVV1;F7CLU3	E9Q019;F6TL02;P11088;F6YPY4;F7BVV1;F7CLU3	Filaggrin	Flg	Flg		0	0	0	0	0	0	2	0	0	0	0	0								2										300350							2S specific			1
433	Q62415;E9QLE7;F6YJV5;E9Q889	Q62415;E9QLE7;F6YJV5;E9Q889	Apoptosis-stimulating of p53 protein 1	Ppp1r13b	Ppp1r13b	4	0	0	1	0	0	0	1	0	1	1	1	1				1				2		2	2	1	3					211530		11578000	1995100	2650400	2108400	2251300	0.093959		5.14281	1
560	Q8CGP2-2;Q921L4;Q8CBB6;P10853;P10854;Q64475;Q64478;Q64524;Q64525;Q6ZWY9;Q8CGP0;Q8CGP1;Q8CGP2;Q9D2U9;G3X9D5	Q8CGP2-2;Q921L4;Q8CBB6;P10853;P10854;Q64475;Q64478;Q64524;Q64525;Q6ZWY9;Q8CGP0;Q8CGP1;Q8CGP2;Q9D2U9;G3X9D5	Histone H2B;Histone H2B type 1-F/J/L;Histone H2B type 1-M;Histone H2B type 1-B;Histone H2B type 1-H;Histone H2B type 2-E;Histone H2B type 2-B;Histone H2B type 1-C/E/G;Histone H2B type 3-B;Histone H2B type 1-K;Histone H2B type 1-P;Histone H2B type 3-A	Gm13646;Hist1h2bf;Hist1h2bm;Hist1h2bb;Hist1h2bh;Hist2h2be;Hist2h2bb;Hist1h2bc;Hist3h2bb;Hist1h2bk;Hist1h2bp;Hist3h2ba	Hist1h2bb	1	0	0	0	0	0	0	0	1	0	0	0	0									1										76997							2S specific		1
0	A0JNY3;Q8BUV3	A0JNY3;Q8BUV3	Gephyrin;Molybdopterin adenylyltransferase;Molybdopterin molybdenumtransferase	Gphn	Gphn		0	0	0	0	0	0	0	1	0	0	0	0									1										62052							2S specific		1
830	P63260;E9Q607;B1ATY1;G3UYG0	P63260;E9Q607;B1ATY1	Actin, cytoplasmic 2;Actin, cytoplasmic 2, N-terminally processed	Actg1	Actg1	3	15	13	13	14	13	9	6	6	7	0	1	3		8	10	8				1	2	1
1077	Q7TMM9	Q7TMM9	Tubulin beta-2A chain	Tubb2a	Tubb2a	2	5	7	5	7	8	5	2	5	3	0	0	2		1	1	1	4	4									162900	165080	72269													2.25408	2.28424
348	E9Q1Z0	E9Q1Z0	4732456N10Rik	4732456N10Rik	4732456N10Rik	2	3	4	0	0	2	1	1	1	3	2	1	3		1	3			4	4	4	3	3		4	3
90	P07356;B0V2N7;B0V2N5;B0V2N8	P07356;B0V2N7;B0V2N5;B0V2N8	Annexin A2;Annexin	Anxa2	Anxa2	1	4	5	3	0	0	1	0	0	0	0	0	0		4	6	4			2								136600	327760	182700													0.747674	1.79398
773	P56480	P56480	ATP synthase subunit beta, mitochondrial	Atp5b	Atp5b	1	4	3	3	1	1	0	0	0	0	0	0	0		5	5	4	3	2									253680	229050	204610													1.23982	1.11945
770	Q9CZ46;P55821	Q9CZ46;P55821	Stathmin-2	Stmn2	Stmn2	1	2	3	2	0	0	0	0	0	0	0	0	0			2	2												267000	159920														1.66958
1246	Q8VGN0	Q8VGN0	Olfactory receptor 1233	Olfr1233	Olfr1233	2	1	1	1	0	0	0	1	1	1	1	1	1		3	2	5				4	12	2	6	6	4
645	P07901;B7ZC50;B7ZC49;A2A6A2	P07901	Heat shock protein HSP 90-alpha	Hsp90aa1	Hsp90aa1		3	2	0	3	3	3	0	0	0	0	0	0							2
1345	Q9D051	Q9D051	Pyruvate dehydrogenase E1 component subunit beta, mitochondrial	Pdhb	Pdhb		1	3	2	0	0	0	0	0	0	0	0	0		1	3	2											45046	165380	78694													0.57242	2.10156
1301	Q99LX0;A2A813;A2A815;A2A816;A2A817	Q99LX0;A2A813;A2A815;A2A816;A2A817	Protein DJ-1	Park7	Park7		2	1	1	0	1	0	0	0	0	0	0	0		2	1	1		1									122270	22023	114360													1.06917	0.192576
732	P38647;Q7TSZ0	P38647;Q7TSZ0	Stress-70 protein, mitochondrial	Hspa9	Hspa9	1	2	1	1	0	1	1	0	0	0	0	0	0		2	1	1		2	1								62677	22095	38055													1.64701	0.580607
690	P17897	P17897	Lysozyme C-1	Lyz1	Lyz1		0	0	0	1	0	0	1	1	1	0	0	0					5			1	1	1
256	D3Z623	D3Z623	9330159F19Rik	9330159F19Rik	9330159F19Rik	1	0	0	0	0	0	0	1	1	1	0	0	0								5	1	7
848	P70398;Q4FE56;F8VPU6	P70398;Q4FE56	Probable ubiquitin carboxyl-terminal hydrolase FAF-X;Ubiquitin carboxyl-terminal hydrolase	Usp9x	Usp9x	2	0	0	0	0	0	0	1	1	1	1	1	1								1	2	1	2	3	1
712	Q3U9N4;P28798	Q3U9N4;P28798	Granulins;Acrogranin;Granulin-1;Granulin-2;Granulin-3;Granulin-4;Granulin-5;Granulin-6;Granulin-7	Grn	Grn		1	1	1	0	0	0	0	0	0	0	0	0		2	1	1											170100	299990	176710													0.962594	1.69764
978	Q60829;Q60829-2	Q60829;Q60829-2	Protein phosphatase 1 regulatory subunit 1B	Ppp1r1b	Ppp1r1b		1	1	1	0	0	0	0	0	0	0	0	0		1	1	1											65732	48547	59255													1.10931	0.81929
100	Q9DCX2;G3X9L6;B1ASE2	Q9DCX2;G3X9L6;B1ASE2	ATP synthase subunit d, mitochondrial	Atp5h;Gm10250	Atp5h		1	1	1	0	0	0	0	0	0	0	0	0		1	1	1											61263	59250	28664													2.13728	2.06705
267	P47754;D6RCW7	P47754;D6RCW7	F-actin-capping protein subunit alpha-2	Capza2	Capza2		1	1	1	0	0	0	0	0	0	0	0	0		1	1	1											59873	77836	49110													1.21916	1.58493
1180	Q8C845;Q9D8Y0;Q9D4J1	Q8C845;Q9D8Y0	EF-hand domain-containing protein D2	Efhd2	Efhd2		1	1	1	0	0	0	0	0	0	0	0	0		1	1	1											47900	38793	54086													0.885627	0.717247
815	P62814;Q91YH6	P62814	V-type proton ATPase subunit B, brain isoform	Atp6v1b2	Atp6v1b2	2	1	1	2	0	0	0	0	0	0	0	0	0		1	1	2											44778	41603	28715													1.55939	1.44882
1449	Q9WV69;Q9WVM2;E9Q1G7;Q8JZV5	Q9WV69;Q9WVM2;E9Q1G7;Q8JZV5	Dematin	Epb49;Epb4.9	Epb49;Epb4.9	2	1	1	1	0	0	0	0	0	0	0	0	0		1	1	1											26818	49592	28012													0.957375	1.77038
1076	Q7TMF3	Q7TMF3	NADH dehydrogenase [ubiquinone] 1 alpha subcomplex subunit 12	Ndufa12	Ndufa12		1	1	1	0	0	0	0	0	0	0	0	0		1	1	1											20586	13243	15335													1.34242	0.86358
1316	Q9CQ75	Q9CQ75	NADH dehydrogenase [ubiquinone] 1 alpha subcomplex subunit 2	Ndufa2	Ndufa2		1	1	1	0	0	0	0	0	0	0	0	0		1	1	1											7411.8	13436	6660.3													1.11283	2.01733
1344	Q9CZY3;E9PY39;B7ZBY7;D3Z1I3;D3YXL3;Q9CZY3-2;D3Z6R2;B7ZBY6	Q9CZY3;E9PY39;B7ZBY7;D3Z1I3;D3YXL3;Q9CZY3-2	Ubiquitin-conjugating enzyme E2 variant 1	Ube2v1;Gm20431;Gm8325;Gm5830	Ube2v1	1	0	2	1	0	0	0	0	0	0	0	0	0			2	1												213770	172600														1.23853
87	B0QZN5;P63044;F6Q6A5;P63024;D3YTU0;Q62442;Q62442-2	B0QZN5;P63044;F6Q6A5;P63024	Vesicle-associated membrane protein 2;Vesicle-associated membrane protein 3	Vamp2;Vamp3	Vamp2	1	0	2	1	0	0	0	0	0	0	0	0	0			3	2												70060	28121														2.49138
706	P27773;F6Q404	P27773	Protein disulfide-isomerase A3	Pdia3	Pdia3	2	0	2	2	1	0	0	0	0	0	0	0	0			2	2	1											70049	51272														1.36622
1353	Q9D2M8;Q9D2M8-2;A6X925;B2KF55	Q9D2M8;Q9D2M8-2	Ubiquitin-conjugating enzyme E2 variant 2	Ube2v2	Ube2v2		0	2	1	0	0	0	0	0	0	0	0	0			1	1												24613	29597														0.831605
793	P60879;P60879-2	P60879;P60879-2	Synaptosomal-associated protein 25	Snap25	Snap25		1	1	0	0	0	1	0	0	0	0	0	0		2	2				1
892	Q3TBD8	Q3TBD8	Rhobtb2	Rhobtb2	Rhobtb2		1	0	0	0	0	0	1	0	0	0	0	0		1						1
864	P97350	P97350	Plakophilin-1	Pkp1	Pkp1	2	0	0	0	1	1	1	1	0	1	0	0	0					4	5	3	1		1
314	E9PX96;Q3SXH3	E9PX96;Q3SXH3	Seminal vesicle antigen	Sva	Sva		0	0	0	0	1	0	1	1	0	0	0	0						1		1	1
867	P97393	P97393	Rho GTPase-activating protein 5	Arhgap5	Arhgap5	5	0	0	0	0	0	0	1	1	0	0	0	0								3	1
1144	Q8BMC1	Q8BMC1	V-type proton ATPase subunit G 3	Atp6v1g3	Atp6v1g3		0	0	0	0	0	0	0	1	1	0	0	0									1	1
919	Q3UEB3;Q3UEB3-2;Q3UEB3-3	Q3UEB3;Q3UEB3-2;Q3UEB3-3	Poly(U)-binding-splicing factor PUF60	Puf60	Puf60		0	1	1	0	0	0	0	0	0	0	0	0			1	1												26189	42444														0.617025
750	P47757;P47757-2;A2AMW0;F7CAZ6;F6YHZ8;F6QJN8	P47757;P47757-2;A2AMW0	F-actin-capping protein subunit beta	Capzb	Capzb		0	1	1	0	0	0	0	0	0	0	0	0			1	1												24651	15295														1.6117
392	E9Q793	E9Q793	4931429I11Rik	4931429I11Rik	4931429I11Rik	4	0	1	0	1	0	0	0	0	0	0	0	0			2		1
573	G5E8Z1	G5E8Z1	Gm6788	Gm6788	Gm6788		0	1	0	1	0	0	0	0	0	0	0	0			1		2
341	Q61699;E9Q0U7;Q61699-2;D3Z027	Q61699;E9Q0U7;Q61699-2	Heat shock protein 105 kDa	Hsph1	Hsph1	2	0	1	0	0	0	0	0	0	0	0	0	0			1
297	Q61026;E9PV80	Q61026;E9PV80	Nuclear receptor coactivator 2	Ncoa2	Ncoa2	1	0	1	0	0	0	0	0	0	0	0	0	0			1
1245	Q8VFH0	Q8VFH0	Olfr1361	Olfr1361	Olfr1361	2	0	1	0	0	0	0	0	0	0	0	0	0			1
506	F8VPQ1;Q8CIQ7;F6VMI1;F7CVM6	F8VPQ1;Q8CIQ7;F6VMI1;F7CVM6	Dedicator of cytokinesis protein 3	Dock3	Dock3	7	0	1	0	0	0	0	0	0	0	0	0	0			1
647	P08032	P08032	Spectrin alpha chain, erythrocyte	Spta1	Spta1	3	0	0	0	1	1	0	1	0	0	0	0	0					4	2		1
638	A6ZI44;P05064;D3YWI1;D3YV98;Q9CPQ9;D3Z510;A6ZI47	A6ZI44;P05064;D3YWI1;D3YV98;Q9CPQ9;D3Z510	Fructose-bisphosphate aldolase;Fructose-bisphosphate aldolase A	Aldoa;Aldoart1	Aldoa		0	0	0	1	0	0	0	1	0	0	0	0					2				1
1127	Q8BI79-2;Q8BI79;Q8BI79-3	Q8BI79-2;Q8BI79;Q8BI79-3	Coiled-coil domain-containing protein 40	Ccdc40	Ccdc40		0	0	0	1	1	0	0	1	0	0	1	0					1	1			1			1
1276	Q91ZX7;Q3U5J2	Q91ZX7	Prolow-density lipoprotein receptor-related protein 1;Low-density lipoprotein receptor-related protein 1 85 kDa subunit;Low-density lipoprotein receptor-related protein 1 515 kDa subunit;Low-density lipoprotein receptor-related protein 1 intracellular domain	Lrp1	Lrp1	9	0	0	0	1	0	1	1	0	0	0	0	0					1		2	1
1022	Q64727	Q64727	Vinculin	Vcl	Vcl	2	0	0	0	0	0	0	1	0	0	0	0	0								1
117	Q9ERG2;B2RQS1;B3STQ1	Q9ERG2;B2RQS1;B3STQ1	Striatin-3	Strn3	Strn3	3	0	0	0	0	0	0	1	0	0	0	0	0								1
1304	Q99ML6	Q99ML6	Slc25a2	Slc25a2	Slc25a2		0	0	0	0	0	0	0	1	0	0	1	0									3			2
123	O88532;B2RUG7;F6V459	O88532;B2RUG7;F6V459	Zinc finger RNA-binding protein	Zfr	Zfr	1	0	0	0	0	0	0	0	1	0	0	0	1									1				1
2	Q05BA5;A2A468;E9QPU8;O09000	Q05BA5;A2A468;E9QPU8;O09000	Nuclear receptor coactivator 3	Ncoa3	Ncoa3	3	0	0	0	0	0	0	0	1	0	0	0	0									1
206	D3YX99;Q9CQH3;D3Z6W9;F6Y6V5;D3Z568	D3YX99;Q9CQH3;D3Z6W9;F6Y6V5;D3Z568	NADH dehydrogenase [ubiquinone] 1 beta subcomplex subunit 5, mitochondrial	Ndufb5	Ndufb5		0	0	1	0	0	0	0	1	0	0	0	0				1					1
847	P70388;Q5SV02;E9QPC6;P70388-2;P70388-3	P70388;Q5SV02;E9QPC6;P70388-2;P70388-3	DNA repair protein RAD50	Rad50	Rad50		0	0	0	0	0	0	0	1	0	0	0	0									1
940	Q3UVT7;Q9JHU2;D3Z486	Q3UVT7;Q9JHU2;D3Z486	Palmdelphin	Palmd	Palmd	3	0	0	0	0	0	0	0	1	0	0	0	0									1
973	Q60604;Q60604-2	Q60604;Q60604-2	Adseverin	Scin	Scin	2	0	0	0	0	0	0	0	1	0	0	0	0									1
245	D3Z3A8;Q8C170-2;Q8C170	D3Z3A8;Q8C170-2;Q8C170	Unconventional myosin-IXa	Myo9a	Myo9a	8	0	0	0	0	0	0	0	0	1	0	0	0										1
34	F8WIR7;A2AIY8;Q8VD37;Q8VD37-3;D3YVG6;Q8VD37-4;Q8VD37-2;E9QMC8;F7CPX0;E9PVY1;Q8VD37-5;A2AIY5	F8WIR7;A2AIY8;Q8VD37;Q8VD37-3;D3YVG6;Q8VD37-4;Q8VD37-2;E9QMC8;F7CPX0;E9PVY1	SH3-containing GRB2-like protein 3-interacting protein 1	Sgip1	Sgip1	1	0	0	0	1	1	1	0	0	0	0	0	0					2	1	1
571	G5E8N5;P06151;P00342;D3YZQ9;D3YZE4;D3Z736;D3YVR7	G5E8N5;P06151	L-lactate dehydrogenase;L-lactate dehydrogenase A chain	Ldha	Ldha		0	0	0	1	1	1	0	0	0	0	0	0					1	1	1
400	E9QLA0;Q8CAQ8-5;Q8CAQ8;Q8CAQ8-2;E9QAY3;Q8CAQ8-3;E9Q800;E9QAY6	E9QLA0;Q8CAQ8-5;Q8CAQ8;Q8CAQ8-2;E9QAY3;Q8CAQ8-3;E9Q800;E9QAY6	Mitochondrial inner membrane protein	Immt	Immt		0	0	0	1	0	1	0	0	0	0	0	0					1		1
275	Q9D0M5;D6RIN4	Q9D0M5;D6RIN4	Dynein light chain 2, cytoplasmic	Dynll2	Dynll2		0	0	0	1	0	0	0	0	0	0	0	0					2
1452	Q9Z0E0;Q9Z0E0-2	Q9Z0E0;Q9Z0E0-2	Neurochondrin	Ncdn	Ncdn	2	0	0	0	1	0	1	0	0	0	0	0	0					1		1
982	Q61074	Q61074	Protein phosphatase 1G	Ppm1g	Ppm1g		0	0	0	1	0	0	0	0	0	0	0	0					1
1369	Q9D8U8	Q9D8U8	Sorting nexin-5	Snx5	Snx5		0	0	0	1	0	0	0	0	0	0	0	0					1
1308	Q99N03;Q99N03-2	Q99N03;Q99N03-2	Membrane-spanning 4-domains subfamily A member 10	Ms4a10	Ms4a10	1	0	0	0	1	0	0	0	0	0	0	0	0					1
1173	Q8C1X1;A6H5Z3;A6H5Z3-2	Q8C1X1;A6H5Z3;A6H5Z3-2	Exocyst complex component 6B	Exoc6b	Exoc6b	1	0	0	0	1	1	0	0	0	0	0	0	0					3	1
1420	Q9QWK4	Q9QWK4	CD5 antigen-like	Cd5l	Cd5l	1	0	0	0	1	0	0	0	0	0	0	0	0					1
521	F8WHW6;O70161;O70161-3;O70161-2;F7C0X9;F6SMP3	F8WHW6;O70161;O70161-3;O70161-2;F7C0X9	Phosphatidylinositol 4-phosphate 5-kinase type-1 gamma	Pip5k1c	Pip5k1c	6	0	0	0	2	1	0	0	0	0	0	0	0					2	1
65	Q99PL5;A2AVJ7;Q99PL5-2;E9PUZ4;Q99PL5-3;Q99PL5-4	Q99PL5;A2AVJ7;Q99PL5-2;E9PUZ4;Q99PL5-3;Q99PL5-4	Ribosome-binding protein 1	Rrbp1	Rrbp1	1	0	0	0	1	1	1	0	0	0	0	0	0					4	4	3
710	P28665;P28666	P28665;P28666	Murinoglobulin-1;Murinoglobulin-2	Mug1;Mug2	Mug1;Mug2	3	0	0	0	4	1	1	0	0	0	0	0	0					8	2	2
651	P08551;P31001;P20152;E9PZV5	P08551	Neurofilament light polypeptide	Nefl	Nefl		0	0	0	0	1	0	0	0	0	0	0	0						1
733	P39053-3	P39053-3	Isoform 3 of Dynamin-1	Dnm1	Dnm1	1	0	0	0	0	1	0	0	0	0	0	0	0						2
626	O89053;G3UYK8;D3YW57;D3YXM2;G3UX53	O89053;G3UYK8	Coronin-1A	Coro1a	Coro1a	2	0	0	0	0	1	0	0	0	0	0	0	0						1
496	F7B0R9;E9Q3M9;E9Q887	F7B0R9;E9Q3M9;E9Q887	2010300C02Rik	2010300C02Rik	2010300C02Rik	1	0	0	0	0	1	0	0	0	0	0	0	0						1
1382	Q9DBZ5;Q3TY56;Q9DBZ5-2	Q9DBZ5;Q3TY56;Q9DBZ5-2	Eukaryotic translation initiation factor 3 subunit K	Eif3k	Eif3k		0	0	0	0	1	0	0	0	0	0	0	0						1
320	Q03391;E9PYG0	Q03391;E9PYG0	Glutamate [NMDA] receptor subunit epsilon-4	Grin2d	Grin2d	4	0	0	0	1	2	0	0	0	0	0	0	0					1	4
1176	Q8C5U4	Q8C5U4	Uncharacterized protein C17orf74 homolog				0	0	0	0	1	0	0	0	0	0	0	0						1
[truncated: 9 more columns]
