# Supplementary material for: Arc Requires PSD95 for Assembly into Postsynaptic Complexes Involved with Neural Dysfunction and Intelligence
Source: Cell Rep. 2017 Oct 17;21(3):679–91. doi: 10.1016/j.celrep.2017.09.045 (PMC5656750; doi:10.1016/j.celrep.2017.09.045)
Supplement: Table S2. The Human Arc Proteome, Related to Figure 2 [file mmc3.xlsx]

## Sheet: Supplemental Table 2
Supplemental Table 2. Human Arc proteome. Related to Figure 2
Detected Mouse PMC3465276	Detected Human PMID 21170055.	Gene name mouse	MGI ID	Gene name human	HGNC ID	Entrez Gene mouse	Entrez Gene human	Present in 3 replicas PMC3465276	Present in 3 replicas PMID.21170055.	All	Enriched in human	Enriched in mouse	PSD complexes	PSD95 Complex	NR Complex	mGluR5 Complex	ARC complex	Increased.association.with.ARC.in.PSD95 mutant	Decreased.association.with.ARC.in.PSD.95.mutant	PSD95 Interactor
YES	YES	Cend1	MGI:1929898	CEND1	HGNC:24153	57754	51286	YES	YES	0	0	0	0	0	0	0	1	0	0	0
YES	YES	Slc3a2	MGI:96955	SLC3A2	HGNC:11026	17254	6520	YES		0	0	0	0	0	0	0	1	0	0	0
YES	YES	Adam22	MGI:1340046	ADAM22	HGNC:201	11496	53616	YES		0	0	0	0	0	0	0	1	0	1	1
YES	YES	Dlg2	MGI:1344351	DLG2	HGNC:2901	23859	1740	YES	YES	1	0	1	1	1	1	0	1	0	1	1
YES	YES	Cltc	MGI:2388633	CLTC	HGNC:2092	67300	1213	YES	YES	1	0	0	1	1	1	1	1	0	0	0
YES	YES	Ckmt1	MGI:99441	CKMT1B	HGNC:1995	12716	1159	YES	YES	0	0	0	0	0	0	0	1	0	0	0
YES	YES	Dpysl2	MGI:1349763	DPYSL2	HGNC:3014	12934	1808	YES	YES	1	1	0	1	0	1	0	1	0	0	0
YES	YES	Crmp1	MGI:107793	CRMP1	HGNC:2365	12933	1400	YES	YES	1	1	0	1	0	0	0	1	0	0	0
YES	YES	Dlgap1	MGI:1346065	DLGAP1	HGNC:2905	224997	9229	YES	YES	1	0	1	1	1	1	0	1	0	1	1
YES	YES	Dlgap2	MGI:2443181	DLGAP2	HGNC:2906	244310	9228	YES	YES	1	0	1	1	1	0	0	1	0	1	1
YES	YES	Dlgap3	MGI:3039563	DLGAP3	HGNC:30368	242667	58512	YES	YES	1	0	1	1	1	0	0	1	0	1	1
YES	YES	Dlgap4	MGI:2138865	DLGAP4	HGNC:24476	228836	22839	YES		1	0	1	1	1	0	0	1	0	0	1
YES	YES	Eef1g	MGI:1914410	EEF1G	HGNC:3213	67160	1937	YES	YES	1	0	0	1	0	0	0	1	0	0	0
YES	YES	Sh3gl2	MGI:700009	SH3GL2	HGNC:10831	20404	6456		YES	1	0	0	1	0	0	0	1	0	0	0
YES	YES	Gria3	MGI:95810	GRIA3	HGNC:4573	53623	2892	YES	YES	1	0	1	1	1	0	0	1	0	1	0
YES	YES	Gria2	MGI:95809	GRIA2	HGNC:4572	14800	2891	YES	YES	1	0	1	1	1	0	0	1	0	1	0
YES	YES	Grin2b	MGI:95821	GRIN2B	HGNC:4586	14812	2904	YES	YES	1	0	0	1	1	1	0	1	0	0	1
YES	YES	Grin2a	MGI:95820	GRIN2A	HGNC:4585	14811	2903	YES		1	0	1	1	1	1	1	1	0	1	1
YES	YES	Grin1	MGI:95819	GRIN1	HGNC:4584	14810	2902	YES	YES	1	0	1	1	1	1	0	1	0	1	1
YES	YES	Glul	MGI:95739	GLUL	HGNC:4341	14645	2752	YES	YES	1	0	0	1	1	1	0	1	0	0	0
YES	YES	Gapdh	MGI:95640	GAPDH	HGNC:4141	14433	2597	YES	YES	1	0	0	1	1	1	0	1	0	0	0
YES	YES	Gnao1	MGI:95775	GNAO1	HGNC:4389	14681	2775	YES	YES	1	0	0	1	1	0	1	1	0	0	0
YES	YES	Hspa8	MGI:105384	HSPA8	HGNC:5241	15481	3312	YES	YES	1	0	0	1	0	0	0	1	1	0	0
YES	YES	Hspa4l	MGI:107422	HSPA4L	HGNC:17041	18415	22824		YES	1	0	0	1	0	0	0	1	1	0	0
YES	YES	Iqsec1	MGI:1196356	IQSEC1	HGNC:29112	232227	9922	YES	YES	1	0	0	1	1	0	0	1	0	1	0
YES	YES	Iqsec2	MGI:3528396	IQSEC2	HGNC:29059	245666	23096	YES	YES	1	0	1	1	1	0	0	1	0	1	0
YES	YES	Idh3a	MGI:1915084	IDH3A	HGNC:5384	67834	3419	YES		1	0	0	1	0	0	0	1	0	0	0
YES	YES	Mtap1a	MGI:1306776	MAP1A	HGNC:6835	17754	4130	YES	YES	1	0	0	1	0	0	1	1	0	0	0
YES	YES	Plp1	MGI:97623	PLP1	HGNC:9086	18823	5354	YES	YES	1	1	0	1	1	1	0	1	0	0	0
YES	YES	Prrt1	MGI:1932118	PRRT1	HGNC:13943	260297	80863	YES		0	0	0	0	0	0	0	1	0	0	0
YES	YES	Actn4	MGI:1890773	ACTN4	HGNC:166	60595	81	YES	YES	1	0	0	1	0	1	0	1	0	0	0
YES	YES	Prdx2	MGI:109486	PRDX2	HGNC:9353	21672	7001	YES	YES	0	0	0	0	0	0	0	1	0	0	0
YES	YES	Dlg4	MGI:1277959	DLG4	HGNC:2903	13385	1742	YES	YES	1	0	0	1	1	1	0	1	0	1	1
YES	YES	Dlg1	MGI:107231	DLG1	HGNC:2900	13383	1739	YES	YES	1	0	1	1	1	1	0	1	1	0	0
YES	YES	Syngap1	MGI:3039785	SYNGAP1	HGNC:11497	240057	8831	YES	YES	1	0	1	1	1	1	0	1	0	1	1
YES	YES	Rtn1	MGI:1933947	RTN1	HGNC:10467	104001	6252	YES	YES	0	0	0	0	0	0	0	1	0	0	0
YES	YES	2008-09-01	MGI:894310	2008-09-01	HGNC:16511	20362	23176	YES	YES	1	0	0	1	0	0	0	1	0	0	0
YES	YES	Ppp3cb	MGI:107163	PPP3CB	HGNC:9315	19056	5532		YES	1	0	0	1	1	0	0	1	0	0	0
YES	YES	Ppp3ca	MGI:107164	PPP3CA	HGNC:9314	19055	5530	YES	YES	1	0	0	1	1	1	0	1	0	0	0
YES	YES	Slc4a4	MGI:1927555	SLC4A4	HGNC:11030	54403	8671	YES		1	0	0	1	1	0	1	1	0	0	0
YES	YES	Atp1b1	MGI:88108	ATP1B1	HGNC:804	11931	481	YES	YES	1	0	0	1	1	0	1	1	0	0	0
YES	YES	Slc1a2	MGI:101931	SLC1A2	HGNC:10940	20511	6506	YES		1	0	0	1	1	1	0	1	0	0	0
YES	YES	Slc17a7	MGI:1920211	SLC17A7	HGNC:16704	72961	57030	YES		1	0	0	1	0	0	0	1	0	1	0
YES	YES	Atp6v0d1	MGI:1201778	ATP6V0D1	HGNC:13724	11972	9114	YES	YES	1	0	0	1	1	1	0	1	0	0	0
YES	YES	Mbp	MGI:96925	MBP	HGNC:6925	17196	4155	YES	YES	1	0	0	1	0	1	0	1	0	1	0
YES	YES	Hsp90ab1	MGI:96247	HSP90AB1	HGNC:5258	15516	3326	YES	YES	1	0	1	1	0	0	0	1	1	0	0
YES	YES	Pkm2	MGI:97591	PKM2	HGNC:9021	18746	5315	YES	YES	1	0	0	1	1	0	0	1	1	0	0
YES	YES	Cox6c	MGI:104614	COX6C	HGNC:2285	12864	1345	YES	YES	0	0	0	0	0	0	0	1	0	0	0
YES	YES	Baiap2	MGI:2137336	BAIAP2	HGNC:947	108100	10458	YES	YES	1	0	0	1	1	0	0	1	0	1	1
YES	YES	Begain	MGI:3044626	BEGAIN	HGNC:24163	380785	57596	YES		1	0	1	1	1	0	0	1	0	1	1
YES	YES	Mtap6	MGI:1201690	MAP6	HGNC:6868	17760	4135	YES	YES	1	0	0	1	0	0	0	1	0	0	0
YES	YES	Atp5a1	MGI:88115	ATP5A1	HGNC:823	11946	498	YES	YES	1	0	0	1	1	1	0	1	0	0	0
YES	YES	Gnb1	MGI:95781	GNB1	HGNC:4396	14688	2782	YES	YES	1	0	0	1	0	1	0	1	0	0	0
YES	YES	Pgam5	MGI:1919792	PGAM5	HGNC:28763	72542	192111	YES		0	0	0	0	0	0	0	1	0	0	0
YES	YES	Nsf	MGI:104560	NSF	HGNC:8016	18195	4905	YES	YES	1	0	0	1	1	1	1	1	0	0	0
YES	YES	Mapk1	MGI:1346858	MAPK1	HGNC:6871	26413	5594	YES		1	0	0	1	1	1	0	1	0	0	0
YES	YES	Slc25a3	MGI:1353498	SLC25A3	HGNC:10989	18674	5250	YES	YES	1	0	0	1	0	0	0	1	0	0	0
YES	YES	Slc25a4	MGI:1353495	SLC25A4	HGNC:10990	11739	291	YES	YES	1	0	0	1	1	1	0	1	0	0	0
YES	YES	Atp1a2	MGI:88106	ATP1A2	HGNC:800	98660	477	YES	YES	1	0	0	1	0	0	1	1	1	0	0
YES	YES	Atp1a3	MGI:88107	ATP1A3	HGNC:801	232975	478	YES	YES	1	0	0	1	0	1	1	1	1	0	0
YES	YES	Atp1a1	MGI:88105	ATP1A1	HGNC:799	11928	476	YES	YES	1	0	0	1	0	1	1	1	0	0	0
YES	YES	Atp2b2	MGI:105368	ATP2B2	HGNC:815	11941	491	YES	YES	1	0	0	1	0	0	0	1	0	0	1
YES	YES	Atp2a2	MGI:88110	ATP2A2	HGNC:812	11938	488	YES	YES	1	0	0	1	0	0	0	1	0	0	0
YES	YES	Mog	MGI:97435	MOG	HGNC:7197	17441	4340	YES	YES	0	0	0	0	0	0	0	1	0	0	0
YES	YES	Camk2a	MGI:88256	CAMK2A	HGNC:1460	12322	815	YES	YES	1	0	0	1	1	1	0	1	0	1	1
YES	YES	Camk2b	MGI:88257	CAMK2B	HGNC:1461	12323	816	YES	YES	1	0	0	1	1	1	0	1	0	0	0
YES	YES	Lgi1	MGI:1861691	LGI1	HGNC:6572	56839	9211	YES		1	0	1	1	1	1	0	1	1	0	0
YES	YES	Btbd17	MGI:1919264	BTBD17	HGNC:33758	72014	388419	YES		1	0	1	1	0	0	0	1	0	1	0
YES	YES	Stxbp1	MGI:107363	STXBP1	HGNC:11444	20910	6812	YES	YES	1	1	0	1	1	1	0	1	0	0	0
YES	YES	Stx1a	MGI:109355	STX1A	HGNC:11433	20907	6804	YES	YES	1	0	0	1	0	1	0	1	0	0	0
YES	YES	Stx1b	MGI:1930705	STX1B	HGNC:18539	56216	112755	YES	YES	1	0	0	1	1	0	0	1	0	0	0
YES	YES	Tuba1a	MGI:98869	TUBA1A	HGNC:20766	22142	7846	YES	YES	1	0	0	1	0	1	0	1	0	0	0
YES	YES	Tuba4a	MGI:1095410	TUBA4A	HGNC:12407	22145	7277	YES	YES	1	0	0	1	0	0	0	1	0	0	0
YES	YES	Tubb2c	MGI:1915472	TUBB2C	HGNC:20771	227613	10383	YES	YES	1	1	0	1	0	0	0	1	0	0	0
YES	YES	Ubc	MGI:98889	UBC	HGNC:12468	22190	7316	YES	YES	1	0	0	1	0	0	0	1	1	0	0
YES	YES	Uba1	MGI:98890	UBA1	HGNC:12469	22201	7317	YES	YES	1	1	0	1	0	0	0	1	0	0	0
YES	YES	Atp6v1a	MGI:1201780	ATP6V1A	HGNC:851	11964	523	YES	YES	1	0	0	1	0	1	0	1	0	0	0
YES	YES	Atp6v1h	MGI:1914864	ATP6V1H	HGNC:18303	108664	51606	YES	YES	1	0	0	1	0	0	0	1	0	0	0
YES	YES	Atp6v0a1	MGI:103286	ATP6V0A1	HGNC:865	11975	535	YES	YES	1	0	0	1	0	0	0	1	0	0	0
YES	YES	Vdac1	MGI:106919	VDAC1	HGNC:12669	22333	7416	YES	YES	1	0	0	1	1	1	0	1	0	0	0
	YES	Dsp	MGI:109611	DSP	HGNC:3052	109620	1832			0	0	0	0	0	0	0	1	0	1	0
	YES	Actb	MGI:87904	ACTB	HGNC:132	11461	60		YES	0	0	0	0	0	0	0	1	0	0	0
	YES	Aldh5a1	MGI:2441982	ALDH5A1	HGNC:408	214579	7915			0	0	0	0	0	0	0	1	0	0	0
	YES	Tkt	MGI:105992	TKT	HGNC:11834	21881	7086			0	0	0	0	0	0	0	1	0	0	0
YES		Tubb5	MGI:107812	TUBB	HGNC:20778	22154	203068	YES		0	0	0	0	0	0	0	1	0	0	0
YES		Gpr123	MGI:1277167	GPR123	HGNC:13838	52389	84435	YES		0	0	0	0	0	0	0	1	0	0	0
YES		Gpm6a	MGI:107671	GPM6A	HGNC:4460	234267	2823	YES		0	0	0	0	0	0	0	1	0	0	0
YES		Gpm6b	MGI:107672	GPM6B	HGNC:4461	14758	2824			0	0	0	0	0	0	0	1	0	0	0
YES		Slc6a1	MGI:95627	SLC6A1	HGNC:11042	232333	6529			0	0	0	0	0	0	0	1	0	0	0
YES		Arc	MGI:88067	ARC	HGNC:648	11838	23237	YES		0	0	0	0	0	0	0	1	0	0	0
YES		Grm3	MGI:1351340	GRM3	HGNC:4595	108069	2913	YES		0	0	0	0	0	0	0	1	0	1	0
YES		Kcna2	MGI:96659	KCNA2	HGNC:6220	16490	3737	YES		0	0	0	0	0	0	0	1	0	0	1
AMBIGUOUS	AMBIGUOUS	Calm3	MGI:103249	CALM3	HGNC:1449	12315	808			1	0	0	1	0	0	0	0	0	0	0
AMBIGUOUS	AMBIGUOUS	Calm1	MGI:88251	CALM1	HGNC:1442	12313	801			1	0	0	1	0	1	1	0	0	0	0
AMBIGUOUS	AMBIGUOUS	Calm2	MGI:103250	CALM2	HGNC:1445	12314	805			1	0	0	1	0	0	0	0	0	0	0
YES	AMBIGUOUS	Arf3	MGI:99432	ARF3	HGNC:654	11842	377	YES	YES	1	0	0	1	1	1	0	0	0	0	0
YES	AMBIGUOUS	Arf1	MGI:99431	ARF1	HGNC:652	11840	375	YES	YES	1	0	0	1	0	0	0	0	0	0	0
YES	AMBIGUOUS	Hspa1l	MGI:96231	HSPA1L	HGNC:5234	15482	3305	YES	YES	0	0	0	0	0	0	0	0	0	0	0
YES	AMBIGUOUS	Hspa1a	MGI:96244	HSPA1A	HGNC:5232	193740	3303	YES	YES	1	1	0	1	0	0	0	0	0	0	0
	AMBIGUOUS	Hspa1b	MGI:99517	HSPA1B	HGNC:5233	15511	3304	YES	YES	1	1	0	1	0	1	0	0	0	0	0
	AMBIGUOUS	Tubg2	MGI:2144208	TUBG2	HGNC:12419	103768	27175			0	0	0	0	0	0	0	0	0	0	0
	AMBIGUOUS	Tubg1	MGI:101834	TUBG1	HGNC:12417	103733	7283			0	0	0	0	0	0	0	0	0	0	0
YES	YES	Mrps36	MGI:1913378	MRPS36	HGNC:16631	66128	92259			0	0	0	0	0	0	0	0	0	0	0
YES	YES	Prr7	MGI:3487246	PRR7	HGNC:28130	432763	80758	YES		0	0	0	0	0	0	0	0	0	0	0
YES	YES	Usmg5	MGI:1891435	USMG5	HGNC:30889	66477	84833			0	0	0	0	0	0	0	0	0	0	0
YES	YES	N28178	MGI:2140712	KIAA1045	HGNC:29180	230085	23349	YES	YES	0	0	0	0	0	0	0	0	0	0	0
YES	YES	Ccdc127	MGI:1914683	CCDC127	HGNC:30520	67433	133957	YES		1	0	0	1	0	0	0	0	0	0	0
YES	YES	Calcoco1	MGI:1914738	CALCOCO1	HGNC:29306	67488	57658	YES		0	0	0	0	0	0	0	0	0	0	0
YES	YES	1810074P20Rik	MGI:1914740	KIAA0776	HGNC:23039	67490	23376			1	0	0	1	0	0	0	0	0	0	0
YES	YES	Ckap4	MGI:2444926	CKAP4	HGNC:16991	216197	10970	YES	YES	1	0	0	1	0	0	0	0	0	0	0
YES	YES	2010300C02Rik	MGI:1919347	C2orf55	HGNC:33454	72097	343990	YES		0	0	0	0	0	0	0	0	0	0	0
YES	YES	2310022B05Rik	MGI:1916801	C1orf198	HGNC:25900	69551	84886	YES		0	0	0	0	0	0	0	0	0	0	0
YES	YES	Agpat5	MGI:1196345	AGPAT5	HGNC:20886	52123	55326			0	0	0	0	0	0	0	0	0	0	0
YES	YES	Plcb1	MGI:97613	PLCB1	HGNC:15917	18795	23236	YES	YES	1	0	0	1	0	1	1	0	0	0	0
YES	YES	Plcb4	MGI:107464	PLCB4	HGNC:9059	18798	5332	YES		0	0	0	0	0	0	0	0	0	0	0
YES	YES	Cnp	MGI:88437	CNP	HGNC:2158	12799	1267	YES	YES	1	0	0	1	1	0	0	0	0	0	0
YES	YES	Psmc1	MGI:106054	PSMC1	HGNC:9547	19179	5700			1	0	0	1	0	0	0	0	0	0	0
YES	YES	Psmd14	MGI:1913284	PSMD14	HGNC:16889	59029	10213			1	0	0	1	0	0	0	0	0	0	0
YES	YES	Psmd2	MGI:1096584	PSMD2	HGNC:9559	21762	5708			1	0	0	1	0	0	0	0	0	0	0
YES	YES	Bckdk	MGI:1276121	BCKDK	HGNC:16902	12041	10295			1	0	0	1	0	0	0	0	0	0	0
YES	YES	Rps11	MGI:1351329	RPS11	HGNC:10384	27207	6205	YES		1	0	0	1	0	0	0	0	0	0	0
YES	YES	Rps13	MGI:1915302	RPS13	HGNC:10386	68052	6207	YES	YES	1	0	0	1	0	0	0	0	0	0	0
YES	YES	Rps14	MGI:98107	RPS14	HGNC:10387	20044	6208	YES	YES	1	0	0	1	1	0	0	0	0	0	0
YES	YES	Rps17	MGI:1309526	RPS17	HGNC:10397	20068	6218	YES		1	0	0	1	0	0	0	0	0	0	0
YES	YES	Rps18	MGI:98146	RPS18	HGNC:10401	20084	6222	YES	YES	1	0	0	1	0	0	0	0	0	0	0
YES	YES	Rps3	MGI:1350917	RPS3	HGNC:10420	27050	6188	YES	YES	1	0	0	1	1	0	0	0	0	0	0
YES	YES	Rps5	MGI:1097682	RPS5	HGNC:10426	20103	6193	YES		0	0	0	0	0	0	0	0	0	0	0
YES	YES	Rps8	MGI:98166	RPS8	HGNC:10441	20116	6202	YES		1	0	0	1	0	0	0	0	0	0	0
YES	YES	Nt5e	MGI:99782	NT5E	HGNC:8021	23959	4907	YES		1	0	0	1	0	0	0	0	0	0	0
YES	YES	Rpl10a	MGI:1343877	RPL10A	HGNC:10299	19896	4736			1	0	0	1	0	0	0	0	0	0	0
YES	YES	Rpl12	MGI:98002	RPL12	HGNC:10302	269261	6136	YES	YES	1	0	0	1	0	0	0	0	0	0	0
YES	YES	Rpl13a	MGI:1351455	RPL13A	HGNC:10304	27210	23521	YES		0	0	0	0	0	0	0	0	0	0	0
YES	YES	Rpl18a	MGI:1924058	RPL18A	HGNC:10311	76808	6142	YES		0	0	0	0	0	0	0	0	0	0	0
YES	YES	Rpl24	MGI:1915443	RPL24	HGNC:10325	68193	6152	YES		1	0	0	1	0	0	0	0	0	0	0
YES	YES	Rpl30	MGI:98037	RPL30	HGNC:10333	19946	6156			1	0	0	1	0	0	0	0	0	0	0
YES	YES	Rpl36	MGI:1860603	RPL36	HGNC:13631	54217	25873	YES		0	0	0	0	0	0	0	0	0	0	0
YES	YES	Rpl38	MGI:1914921	RPL38	HGNC:10349	67671	6169	YES	YES	1	1	0	1	0	0	0	0	0	0	0
YES	YES	Rpl6	MGI:108057	RPL6	HGNC:10362	19988	6128	YES		1	0	1	1	0	0	0	0	0	0	0
YES	YES	Rpl7a	MGI:1353472	RPL7A	HGNC:10364	27176	6130	YES		1	0	0	1	0	0	0	0	0	0	0
YES	YES	Rpl8	MGI:1350927	RPL8	HGNC:10368	26961	6132	YES	YES	1	0	0	1	0	0	0	0	0	0	0
YES	YES	Atad1	MGI:1915229	ATAD1	HGNC:25903	67979	84896	YES		1	0	0	1	0	0	0	0	0	0	0
YES	YES	Aak1	MGI:1098687	AAK1	HGNC:19679	269774	22848	YES	YES	1	0	1	1	0	0	0	0	0	0	0
YES	YES	Abi1	MGI:104913	ABI1	HGNC:11320	11308	10006	YES	YES	1	0	0	1	0	0	0	0	0	0	0
YES	YES	Abi2	MGI:106913	ABI2	HGNC:24011	329165	10152	YES	YES	1	0	0	1	0	0	0	0	0	0	0
YES	YES	Acat1	MGI:87870	ACAT1	HGNC:93	110446	38	YES		1	0	0	1	1	0	0	0	0	0	0
YES	YES	Mccc2	MGI:1925288	MCCC2	HGNC:6937	78038	64087			0	0	0	0	0	0	0	0	0	0	0
YES	YES	Actr3	MGI:1921367	ACTR3	HGNC:170	74117	10096	YES	YES	1	0	0	1	0	0	0	0	0	0	0
YES	YES	Actr1a	MGI:1858964	ACTR1A	HGNC:167	54130	10121	YES	YES	1	0	0	1	0	0	0	0	0	0	0
YES	YES	Actr1b	MGI:1917446	ACTR1B	HGNC:168	226977	10120	YES	YES	1	0	0	1	0	0	0	0	0	0	0
YES	YES	Actr2	MGI:1913963	ACTR2	HGNC:169	66713	10097	YES	YES	1	0	0	1	0	0	0	0	0	0	0
YES	YES	Acbd5	MGI:1921409	ACBD5	HGNC:23338	74159	91452		YES	0	0	0	0	0	0	0	0	0	0	0
YES	YES	Ap1b1	MGI:1096368	AP1B1	HGNC:554	11764	162	YES	YES	1	0	0	1	0	0	0	0	0	0	0
YES	YES	Ap2b1	MGI:1919020	AP2B1	HGNC:563	71770	163	YES	YES	1	0	0	1	0	0	1	0	0	0	0
YES	YES	Ap2a1	MGI:101921	AP2A1	HGNC:561	11771	160	YES	YES	1	0	0	1	0	0	0	0	0	0	0
YES	YES	Ap2a2	MGI:101920	AP2A2	HGNC:562	11772	161	YES	YES	1	0	0	1	0	0	0	0	0	0	0
YES	YES	Ap3b2	MGI:1100869	AP3B2	HGNC:567	11775	8120	YES	YES	1	1	0	1	0	0	0	0	0	0	0
YES	YES	Ap3s2	MGI:1337060	AP3S2	HGNC:571	11778	10239			1	0	0	1	0	0	0	0	0	0	0
YES	YES	Ap3s1	MGI:1337062	AP3S1	HGNC:2013	11777	1176			1	0	0	1	0	0	0	0	0	0	0
YES	YES	Apc	MGI:88039	APC	HGNC:583	11789	324	YES		0	0	0	0	0	0	0	0	0	0	0
YES	YES	Cap1	MGI:88262	CAP1	HGNC:20040	12331	10487		YES	0	0	0	0	0	0	0	0	0	0	0
YES	YES	Arf5	MGI:99434	ARF5	HGNC:658	11844	381	YES	YES	1	0	0	1	0	0	0	0	0	0	0
YES	YES	Mllt4	MGI:1314653	MLLT4	HGNC:7137	17356	4301	YES	YES	1	0	0	1	0	0	0	0	0	0	0
YES	YES	Aldh3a2	MGI:1353452	ALDH3A2	HGNC:403	11671	224			0	0	0	0	0	0	0	0	0	0	0
YES	YES	Add1	MGI:87918	ADD1	HGNC:243	11518	118	YES	YES	1	0	0	1	0	0	1	0	0	0	0
YES	YES	Ctnna2	MGI:88275	CTNNA2	HGNC:2510	12386	1496	YES	YES	1	0	0	1	0	0	0	0	0	0	0
YES	YES	Ctnna1	MGI:88274	CTNNA1	HGNC:2509	12385	1495	YES	YES	1	0	0	1	0	0	0	0	0	0	0
YES	YES	Ina	MGI:96568	INA	HGNC:6057	226180	9118	YES	YES	1	0	0	1	0	1	0	0	0	0	0
YES	YES	Napb	MGI:104562	NAPB	HGNC:15751	17957	63908	YES	YES	1	1	0	1	0	0	0	0	0	0	0
YES	YES	Napa	MGI:104563	NAPA	HGNC:7641	108124	8775		YES	1	0	0	1	0	0	0	0	0	0	0
YES	YES	Maoa	MGI:96915	MAOA	HGNC:6833	17161	4128		YES	0	0	0	0	0	0	0	0	0	0	0
YES	YES	Maob	MGI:96916	MAOB	HGNC:6834	109731	4129		YES	1	0	0	1	0	0	0	0	0	0	0
YES	YES	Amph	MGI:103574	AMPH	HGNC:471	218038	273	YES	YES	1	0	0	1	0	0	0	0	0	0	0
YES	YES	Raph1	MGI:1924550	RAPH1	HGNC:14436	77300	65059	YES		0	0	0	0	0	0	0	0	0	0	0
YES	YES	Apoe	MGI:88057	APOE	HGNC:613	11816	348	YES	YES	1	0	0	1	0	0	0	0	0	0	0
YES	YES	Aqp4	MGI:107387	AQP4	HGNC:637	11829	361		YES	0	0	0	0	0	0	0	0	0	0	0
YES	YES	Arfgap2	MGI:1924288	ARFGAP2	HGNC:13504	77038	84364			0	0	0	0	0	0	0	0	0	0	0
YES	YES	Agap1	MGI:2653690	AGAP1	HGNC:16922	347722	116987			0	0	0	0	0	0	0	0	0	0	0
YES	YES	Agap3	MGI:2183446	AGAP3	HGNC:16923	213990	116988	YES		0	0	0	0	0	0	0	0	0	0	0
YES	YES	Atp5b	MGI:107801	ATP5B	HGNC:830	11947	506	YES	YES	1	0	0	1	1	0	0	0	0	0	0
YES	YES	Atp5d	MGI:1913293	ATP5D	HGNC:837	66043	513	YES	YES	1	0	0	1	0	0	0	0	0	0	0
YES	YES	Atp5c1	MGI:1261437	ATP5C1	HGNC:833	11949	509	YES		0	0	0	0	0	0	0	0	0	0	0
YES	YES	Abcd3	MGI:1349216	ABCD3	HGNC:67	19299	5825	YES	YES	1	0	0	1	0	0	0	0	0	0	0
YES	YES	Dnajc6	MGI:1919935	DNAJC6	HGNC:15469	72685	9829	YES		0	0	0	0	0	0	0	0	0	0	0
YES	YES	Bsg	MGI:88208	BSG	HGNC:1116	12215	682			0	0	0	0	0	0	0	0	0	0	0
YES	YES	Bsn	MGI:1277955	BSN	HGNC:1117	12217	8927	YES	YES	1	0	0	1	0	1	1	0	0	0	0
YES	YES	Bag5	MGI:1917619	BAG5	HGNC:941	70369	9529			1	0	0	1	0	0	0	0	0	0	0
YES	YES	Add2	MGI:87919	ADD2	HGNC:244	11519	119	YES	YES	1	0	0	1	0	0	1	0	0	0	0
YES	YES	Ctnnb1	MGI:88276	CTNNB1	HGNC:2514	12387	1499	YES	YES	1	0	0	1	0	1	0	0	0	0	0
YES	YES	Eprs	MGI:97838	EPRS	HGNC:3418	107508	2058		YES	1	0	0	1	0	0	0	0	0	0	0
YES	YES	Bai1	MGI:1933736	BAI1	HGNC:943	107831	575	YES		1	0	0	1	0	0	0	0	0	0	0
YES	YES	Bcan	MGI:1096385	BCAN	HGNC:23059	12032	63827	YES	YES	0	0	0	0	0	0	0	0	0	0	0
YES	YES	Ptplad1	MGI:1889341	PTPLAD1	HGNC:24175	57874	51495			0	0	0	0	0	0	0	0	0	0	0
YES	YES	Mthfd1	MGI:1342005	MTHFD1	HGNC:7432	108156	4522		YES	1	0	0	1	0	0	0	0	0	0	0
YES	YES	Ctbp1	MGI:1201685	CTBP1	HGNC:2494	13016	1487	YES		1	0	0	1	0	0	0	0	0	0	0
YES	YES	Mpp1	MGI:105941	MPP1	HGNC:7219	17524	4354			1	0	0	1	0	0	0	0	0	0	0
YES	YES	Capn5	MGI:1100859	CAPN5	HGNC:1482	12337	726	YES	YES	1	0	0	1	0	0	0	0	0	0	0
YES	YES	Prkar1a	MGI:104878	PRKAR1A	HGNC:9388	19084	5573	YES	YES	1	0	1	1	0	0	0	0	0	0	0
YES	YES	Prkar2b	MGI:97760	PRKAR2B	HGNC:9392	19088	5577	YES	YES	1	0	0	1	0	1	0	0	0	0	0
YES	YES	Prkar2a	MGI:108025	PRKAR2A	HGNC:9391	19087	5576	YES	YES	1	0	0	1	0	0	0	0	0	0	0
YES	YES	Rapgef4	MGI:1917723	RAPGEF4	HGNC:16626	56508	11069	YES	YES	1	0	0	1	0	0	0	0	0	0	0
YES	YES	Car4	MGI:1096574	CA4	HGNC:1375	12351	762	YES	YES	0	0	0	0	0	0	0	0	0	0	0
YES	YES	Stub1	MGI:1891731	STUB1	HGNC:11427	56424	10273	YES		1	1	0	1	0	0	0	0	0	0	0
YES	YES	Csnk1d	MGI:1355272	CSNK1D	HGNC:2452	104318	1453	YES		1	0	0	1	0	0	0	0	0	0	0
YES	YES	Csnk1e	MGI:1351660	CSNK1E	HGNC:2453	27373	1454	YES		1	0	0	1	0	0	0	0	0	0	0
YES	YES	Ctnnd1	MGI:105100	CTNND1	HGNC:2515	12388	1500	YES	YES	1	0	0	1	0	0	0	0	0	0	0
YES	YES	Ctnnd2	MGI:1195966	CTNND2	HGNC:2516	18163	1501	YES	YES	1	0	0	1	0	0	0	0	0	0	0
YES	YES	2003-09-01	MGI:1345148	2003-09-01	HGNC:10750	24050	55964	YES	YES	1	0	0	1	0	0	0	0	0	0	0
YES	YES	2009-09-01	MGI:1858222	2009-09-01	HGNC:7323	53860	10801	YES	YES	1	0	0	1	0	0	0	0	0	0	0
YES	YES	Vcp	MGI:99919	VCP	HGNC:12666	269523	7415	YES	YES	1	0	0	1	0	0	0	0	0	0	0
YES	YES	Git1	MGI:1927140	GIT1	HGNC:4272	216963	28964	YES	YES	1	0	0	1	0	0	0	0	0	0	0
YES	YES	Pde2a	MGI:2446107	PDE2A	HGNC:8777	207728	5138	YES	YES	1	0	0	1	0	0	0	0	0	0	0
YES	YES	Tcp1	MGI:98535	TCP1	HGNC:11655	21454	6950	YES	YES	1	0	0	1	0	0	0	0	0	0	0
YES	YES	Cct2	MGI:107186	CCT2	HGNC:1615	12461	10576	YES	YES	1	0	0	1	0	0	0	0	0	0	0
YES	YES	Cct4	MGI:104689	CCT4	HGNC:1617	12464	10575	YES	YES	1	0	0	1	0	0	0	0	0	0	0
YES	YES	Cct5	MGI:107185	CCT5	HGNC:1618	12465	22948	YES	YES	1	0	0	1	0	0	0	0	0	0	0
YES	YES	Cct7	MGI:107184	CCT7	HGNC:1622	12468	10574	YES	YES	1	0	0	1	0	0	0	0	0	0	0
YES	YES	Cct3	MGI:104708	CCT3	HGNC:1616	12462	7203	YES	YES	1	0	0	1	0	0	0	0	0	0	0
YES	YES	Cct8	MGI:107183	CCT8	HGNC:1623	12469	10694	YES	YES	1	0	0	1	0	0	0	0	0	0	0
YES	YES	Cct6a	MGI:107943	CCT6A	HGNC:1620	12466	908	YES	YES	1	0	0	1	0	0	0	0	0	0	0
YES	YES	Cct6b	MGI:1329013	CCT6B	HGNC:1621	12467	10693			0	0	0	0	0	0	0	0	0	0	0
YES	YES	Hspd1	MGI:96242	HSPD1	HGNC:5261	15510	3329	YES	YES	1	0	0	1	0	0	0	0	0	0	0
YES	YES	Chmp1a	MGI:1920159	CHMP1A	HGNC:8740	234852	5119	YES		1	0	0	1	0	0	0	0	0	0	0
YES	YES	Cit	MGI:105313	CIT	HGNC:1985	12704	11113	YES	YES	1	0	1	1	0	1	1	0	0	0	0
YES	YES	Clasp1	MGI:1923957	CLASP1	HGNC:17088	76707	23332	YES		1	0	0	1	0	0	0	0	0	0	0
YES	YES	Clasp2	MGI:1923749	CLASP2	HGNC:17078	76499	23122	YES	YES	1	0	0	1	0	0	0	0	0	0	0
YES	YES	Ap1s1	MGI:1098244	AP1S1	HGNC:559	11769	1174	YES	YES	1	1	0	1	0	0	0	0	0	0	0
YES	YES	Ap3m2	MGI:1929214	AP3M2	HGNC:570	64933	10947			1	0	0	1	0	0	0	0	0	0	0
YES	YES	Ap2s1	MGI:2141861	AP2S1	HGNC:565	232910	1175	YES	YES	1	0	0	1	0	0	0	0	0	0	0
YES	YES	Snap91	MGI:109132	SNAP91	HGNC:14986	20616	9892	YES	YES	1	0	0	1	0	0	0	0	0	0	0
YES	YES	Ap2m1	MGI:1298405	AP2M1	HGNC:564	11773	1173	YES	YES	1	0	0	1	0	0	0	0	0	0	0
YES	YES	Clta	MGI:894297	CLTA	HGNC:2090	12757	1211	YES		1	0	0	1	0	0	0	0	0	0	0
YES	YES	Cltb	MGI:1921575	CLTB	HGNC:2091	74325	1212	YES		1	0	0	1	0	0	0	0	0	0	0
YES	YES	Clu	MGI:88423	CLU	HGNC:2095	12759	1191	YES	YES	0	0	0	0	0	0	0	0	0	0	0
YES	YES	Copa	MGI:1334462	COPA	HGNC:2230	12847	1314			0	0	0	0	0	0	0	0	0	0	0
YES	YES	Cntn1	MGI:105980	CNTN1	HGNC:2171	12805	1272	YES	YES	1	0	0	1	0	0	0	0	0	0	0
YES	YES	Cntn2	MGI:104518	CNTN2	HGNC:2172	21367	6900	YES	YES	1	0	0	1	0	0	0	0	0	0	0
YES	YES	Cntnap1	MGI:1858201	CNTNAP1	HGNC:8011	53321	8506	YES	YES	1	0	0	1	0	0	0	0	0	0	0
YES	YES	Cntnap2	MGI:1914047	CNTNAP2	HGNC:13830	66797	26047	YES		1	0	0	1	0	0	0	0	0	0	0
YES	YES	Cpne5	MGI:2385908	CPNE5	HGNC:2318	240058	57699		YES	0	0	0	0	0	0	0	0	0	0	0
YES	YES	Coro1a	MGI:1345961	CORO1A	HGNC:2252	12721	11151		YES	1	0	0	1	0	0	0	0	0	0	0
YES	YES	Coro1b	MGI:1345963	CORO1B	HGNC:2253	23789	57175	YES		0	0	0	0	0	0	0	0	0	0	0
YES	YES	Coro1c	MGI:1345964	CORO1C	HGNC:2254	23790	23603	YES	YES	1	0	0	1	0	0	0	0	0	0	0
YES	YES	Coro2a	MGI:1345966	CORO2A	HGNC:2255	107684	7464	YES		0	0	0	0	0	0	0	0	0	0	0
YES	YES	Coro2b	MGI:2444283	CORO2B	HGNC:2256	235431	10391	YES	YES	1	0	0	1	0	0	0	0	0	0	0
YES	YES	Ckb	MGI:88407	CKB	HGNC:1991	12709	1152	YES	YES	1	1	0	1	0	0	0	0	0	0	0
YES	YES	Gak	MGI:2442153	GAK	HGNC:4113	231580	2580			0	0	0	0	0	0	0	0	0	0	0
YES	YES	Clip2	MGI:1313136	CLIP2	HGNC:2586	269713	7461	YES	YES	1	0	0	1	0	0	0	0	0	0	0
YES	YES	Uqcrfs1	MGI:1913944	UQCRFS1	HGNC:12587	66694	7386	YES		1	0	0	1	0	0	0	0	0	0	0
YES	YES	Cox5a	MGI:88474	COX5A	HGNC:2267	12858	9377	YES	YES	1	0	0	1	0	0	0	0	0	0	0
YES	YES	Cox6b1	MGI:107460	COX6B1	HGNC:2280	110323	1340	YES	YES	0	0	0	0	0	0	0	0	0	0	0
YES	YES	Cox4i1	MGI:88473	COX4I1	HGNC:2265	12857	1327	YES		0	0	0	0	0	0	0	0	0	0	0
YES	YES	Cox5b	MGI:88475	COX5B	HGNC:2269	12859	1329	YES	YES	1	1	0	1	0	0	0	0	0	0	0
YES	YES	Cox7a2l	MGI:106015	COX7A2L	HGNC:2289	20463	9167		YES	1	0	0	1	0	0	0	0	0	0	0
YES	YES	Cyth2	MGI:1334255	CYTH2	HGNC:9502	19158	9266		YES	0	0	0	0	0	0	0	0	0	0	0
YES	YES	Cyth3	MGI:1335107	CYTH3	HGNC:9504	19159	9265	YES	YES	1	0	0	1	0	0	0	0	0	0	0
YES	YES	Dync1h1	MGI:103147	DYNC1H1	HGNC:2961	13424	1778	YES	YES	1	0	0	1	0	0	0	0	0	0	0
YES	YES	Phgdh	MGI:1355330	PHGDH	HGNC:8923	236539	26227	YES	YES	1	1	0	1	0	0	0	0	0	0	0
YES	YES	Des	MGI:94885	DES	HGNC:2770	13346	1674	YES		0	0	0	0	0	0	0	0	0	0	0
YES	YES	Cfl1	MGI:101757	CFL1	HGNC:1874	12631	1072	YES	YES	1	1	0	1	1	0	0	0	0	0	0
YES	YES	Cfl2	MGI:101763	CFL2	HGNC:1875	12632	1073			0	0	0	0	0	0	0	0	0	0	0
YES	YES	Dstn	MGI:1929270	DSTN	HGNC:15750	56431	11034		YES	0	0	0	0	0	0	0	0	0	0	0
YES	YES	Dgkb	MGI:2442474	DGKB	HGNC:2850	217480	1607	YES		0	0	0	0	0	0	0	0	0	0	0
YES	YES	Dlat	MGI:2385311	DLAT	HGNC:2896	235339	1737	YES	YES	1	0	0	1	0	1	0	0	0	0	0
YES	YES	Pdhx	MGI:1351627	PDHX	HGNC:21350	27402	8050			1	0	0	1	0	0	0	0	0	0	0
YES	YES	Dld	MGI:107450	DLD	HGNC:2898	13382	1738	YES	YES	0	0	0	0	0	0	0	0	0	0	0
YES	YES	Dlst	MGI:1926170	DLST	HGNC:2911	78920	1743	YES	YES	1	0	0	1	0	0	0	0	0	0	0
YES	YES	Dpysl3	MGI:1349762	DPYSL3	HGNC:3015	22240	1809	YES	YES	1	1	0	1	0	0	0	0	0	0	0
YES	YES	Dpysl4	MGI:1349764	DPYSL4	HGNC:3016	26757	10570		YES	0	0	0	0	0	0	0	0	0	0	0
YES	YES	Gnpat	MGI:1343460	GNPAT	HGNC:4416	14712	8443		YES	0	0	0	0	0	0	0	0	0	0	0
YES	YES	Appl2	MGI:2384914	APPL2	HGNC:18242	216190	55198			0	0	0	0	0	0	0	0	0	0	0
YES	YES	Dpp6	MGI:94921	DPP6	HGNC:3010	13483	1804			1	0	1	1	0	0	0	0	0	0	0
YES	YES	Dab2ip	MGI:1916851	DAB2IP	HGNC:17294	69601	153090	YES		0	0	0	0	0	0	0	0	0	0	0
YES	YES	Dip2b	MGI:2145977	DIP2B	HGNC:29284	239667	57609		YES	1	0	0	1	0	0	0	0	0	0	0
YES	YES	Daam2	MGI:1923691	DAAM2	HGNC:18143	76441	23500			1	0	0	1	0	0	0	0	0	0	0
YES	YES	Dock1	MGI:2429765	DOCK1	HGNC:2987	330662	1793	YES		1	0	0	1	0	0	0	0	0	0	0
YES	YES	Dock4	MGI:1918006	DOCK4	HGNC:19192	238130	9732	YES		1	0	0	1	0	0	0	0	0	0	0
YES	YES	Dock3	MGI:2429763	DOCK3	HGNC:2989	208869	1795	YES		1	0	0	1	0	0	0	0	0	0	0
YES	YES	Dock10	MGI:2146320	DOCK10	HGNC:23479	210293	55619		YES	1	0	0	1	0	0	0	0	0	0	0
YES	YES	Dock9	MGI:106321	DOCK9	HGNC:14132	105445	23348		YES	1	0	0	1	0	0	0	0	0	0	0
YES	YES	Dpm1	MGI:1330239	DPM1	HGNC:3005	13480	8813			0	0	0	0	0	0	0	0	0	0	0
YES	YES	Ddost	MGI:1194508	DDOST	HGNC:2728	13200	1650	YES		1	0	0	1	0	0	0	0	0	0	0
YES	YES	Dad1	MGI:101912	DAD1	HGNC:2664	13135	1603			0	0	0	0	0	0	0	0	0	0	0
YES	YES	Dbn1	MGI:1931838	DBN1	HGNC:2695	56320	1627	YES	YES	1	0	1	1	0	1	0	0	0	0	0
YES	YES	Dbnl	MGI:700006	DBNL	HGNC:2696	13169	28988		YES	0	0	0	0	0	0	0	0	0	0	0
YES	YES	Dctn1	MGI:107745	DCTN1	HGNC:2711	13191	1639	YES	YES	1	1	0	1	0	0	0	0	0	0	0
YES	YES	Dnm1l	MGI:1921256	DNM1L	HGNC:2973	74006	10059	YES	YES	1	1	0	1	0	0	0	0	0	0	0
YES	YES	Dnm3	MGI:1341299	DNM3	HGNC:29125	103967	26052	YES	YES	1	0	0	1	0	0	0	0	0	0	0
YES	YES	Dync1i1	MGI:107743	DYNC1I1	HGNC:2963	13426	1780	YES	YES	1	0	0	1	0	0	0	0	0	0	0
YES	YES	Dync1i2	MGI:107750	DYNC1I2	HGNC:2964	13427	1781	YES		1	0	0	1	0	0	0	0	0	0	0
YES	YES	Dmwd	MGI:94907	DMWD	HGNC:2936	13401	1762	YES		1	0	0	1	0	0	0	0	0	0	0
YES	YES	Enpp6	MGI:2445171	ENPP6	HGNC:23409	320981	133121	YES	YES	1	1	0	1	0	0	0	0	0	0	0
YES	YES	Ehd4	MGI:1919619	EHD4	HGNC:3245	98878	30844			0	0	0	0	0	0	0	0	0	0	0
YES	YES	Ehd3	MGI:1928900	EHD3	HGNC:3244	57440	30845		YES	1	0	0	1	0	0	0	0	0	0	0
YES	YES	Eef1d	MGI:1913906	EEF1D	HGNC:3211	66656	1936	YES	YES	1	0	0	1	0	0	0	0	0	0	0
YES	YES	Eef1a2	MGI:1096317	EEF1A2	HGNC:3192	13628	1917	YES		1	0	0	1	0	0	0	0	0	0	0
YES	YES	Eef1a1	MGI:1096881	EEF1A1	HGNC:3189	13627	1915	YES	YES	1	1	0	1	0	0	0	0	0	0	0
YES	YES	Tufm	MGI:1923686	TUFM	HGNC:12420	233870	7284	YES	YES	1	1	0	1	0	0	0	0	0	0	0
YES	YES	Sh3gl1	MGI:700010	SH3GL1	HGNC:10830	20405	6455		YES	0	0	0	0	0	0	0	0	0	0	0
YES	YES	Elmo2	MGI:2153045	ELMO2	HGNC:17233	140579	63916	YES	YES	1	0	0	1	0	0	0	0	0	0	0
YES	YES	Eps15l1	MGI:104582	EPS15L1	HGNC:24634	13859	58513	YES	YES	1	0	0	1	0	0	0	0	0	0	0
YES	YES	Eef2	MGI:95288	EEF2	HGNC:3214	13629	1938			1	0	0	1	0	0	0	0	0	0	0
YES	YES	Eif4g1	MGI:2384784	EIF4G1	HGNC:3296	208643	1981			0	0	0	0	0	0	0	0	0	0	0
YES	YES	Exoc1	MGI:2445020	EXOC1	HGNC:30380	69940	55763	YES	YES	1	0	0	1	0	0	0	0	0	0	0
YES	YES	Exoc3	MGI:2443972	EXOC3	HGNC:30378	211446	11336	YES	YES	1	0	0	1	0	0	0	0	0	0	0
YES	YES	Exoc7	MGI:1859270	EXOC7	HGNC:23214	53413	23265	YES		1	0	0	1	0	0	0	0	0	0	0
YES	YES	Capza1	MGI:106227	CAPZA1	HGNC:1488	12340	829	YES	YES	0	0	0	0	0	0	0	0	0	0	0
YES	YES	Capza2	MGI:106222	CAPZA2	HGNC:1490	12343	830	YES	YES	1	0	0	1	1	1	0	0	0	0	0
YES	YES	Capzb	MGI:104652	CAPZB	HGNC:1491	12345	832	YES	YES	1	0	0	1	0	1	0	0	0	0	0
YES	YES	Fbxo41	MGI:1261912	FBXO41	HGNC:29409	330369	150726	YES	YES	1	0	1	1	0	0	0	0	0	0	0
YES	YES	Farp1	MGI:2446173	FARP1	HGNC:3591	223254	10160	YES	YES	1	0	0	1	0	0	0	0	0	0	0
YES	YES	Fscn1	MGI:1352745	FSCN1	HGNC:11148	14086	6624		YES	1	1	0	1	1	0	0	0	0	0	0
YES	YES	Fkbp8	MGI:1341070	FKBP8	HGNC:3724	14232	23770		YES	1	0	0	1	0	0	0	0	0	0	0
YES	YES	Flii	MGI:1342286	FLII	HGNC:3750	14248	2314			0	0	0	0	0	0	0	0	0	0	0
YES	YES	Flot1	MGI:1100500	FLOT1	HGNC:3757	14251	10211	YES	YES	1	1	0	1	0	0	0	0	0	0	0
YES	YES	Flot2	MGI:103309	FLOT2	HGNC:3758	14252	2319	YES	YES	1	1	0	1	0	0	0	0	0	0	0
YES	YES	Fmn2	MGI:1859252	FMN2	HGNC:14074	54418	56776	YES	YES	1	0	0	1	0	0	0	0	0	0	0
YES	YES	Fmnl1	MGI:1888994	FMNL1	HGNC:1212	57778	752			0	0	0	0	0	0	0	0	0	0	0
YES	YES	Fmnl2	MGI:1918659	FMNL2	HGNC:18267	71409	114793	YES	YES	1	0	0	1	0	0	0	0	0	0	0
YES	YES	Fmnl3	MGI:109569	FMNL3	HGNC:23698	22379	91010	YES	YES	0	0	0	0	0	0	0	0	0	0	0
YES	YES	Fxr2	MGI:1346074	FXR2	HGNC:4024	23879	9513			1	0	1	1	0	0	0	0	0	0	0
YES	YES	Gabbr1	MGI:1860139	GABBR1	HGNC:4070	54393	2550	YES		1	0	0	1	0	0	0	0	0	0	0
YES	YES	Gabbr2	MGI:2386030	GABBR2	HGNC:4507	242425	9568	YES	YES	1	0	1	1	0	0	0	0	0	0	0
YES	YES	Add3	MGI:1351615	ADD3	HGNC:245	27360	120	YES	YES	1	0	0	1	0	0	0	0	0	0	0
YES	YES	Gabarapl2	MGI:1890602	GABARAPL2	HGNC:13291	93739	11345			0	0	0	0	0	0	0	0	0	0	0
YES	YES	Gabra4	MGI:95616	GABRA4	HGNC:4078	14397	2557	YES		0	0	0	0	0	0	0	0	0	0	0
YES	YES	Gabra1	MGI:95613	GABRA1	HGNC:4075	14394	2554	YES	YES	1	0	0	1	0	0	0	0	0	0	0
YES	YES	Napg	MGI:104561	NAPG	HGNC:7642	108123	8774		YES	1	0	0	1	0	0	0	0	0	0	0
YES	YES	Gdap1	MGI:1338002	GDAP1	HGNC:15968	14545	54332	YES		1	0	0	1	0	0	0	0	0	0	0
YES	YES	Gdap1l1	MGI:2385163	GDAP1L1	HGNC:4213	228858	78997			1	0	0	1	0	0	0	0	0	0	0
YES	YES	Gja1	MGI:95713	GJA1	HGNC:4274	14609	2697	YES	YES	1	0	0	1	0	0	0	0	0	0	0
YES	YES	Gphn	MGI:109602	GPHN	HGNC:15465	268566	10243	YES	YES	1	0	1	1	0	0	0	0	0	0	0
YES	YES	Gfap	MGI:95697	GFAP	HGNC:4235	14580	2670	YES	YES	1	1	0	1	0	0	0	0	0	0	0
YES	YES	Glud1	MGI:95753	GLUD1	HGNC:4335	14661	2746	YES	YES	1	0	0	1	0	0	0	0	0	0	0
YES	YES	Gria1	MGI:95808	GRIA1	HGNC:4571	14799	2890	YES	YES	1	0	0	1	1	0	0	0	0	0	0
YES	YES	Gria4	MGI:95811	GRIA4	HGNC:4574	14802	2893	YES		1	0	1	1	1	0	0	0	0	0	0
YES	YES	Gls	MGI:95752	GLS	HGNC:4331	14660	2744			1	0	0	1	0	0	0	0	0	0	0
YES	YES	Qars	MGI:1915851	QARS	HGNC:9751	97541	5859			0	0	0	0	0	0	0	0	0	0	0
YES	YES	Gyk	MGI:106594	GK	HGNC:4289	14933	2710	YES		0	0	0	0	0	0	0	0	0	0	0
YES	YES	Gpc1	MGI:1194891	GPC1	HGNC:4449	14733	2817	YES		0	0	0	0	0	0	0	0	0	0	0
YES	YES	Glipr2	MGI:1917770	GLIPR2	HGNC:18007	384009	152007	YES	YES	1	1	0	1	0	0	0	0	0	0	0
YES	YES	Arhgap26	MGI:1918552	ARHGAP26	HGNC:17073	71302	23092	YES		1	0	0	1	0	0	0	0	0	0	0
YES	YES	Gnb5	MGI:101848	GNB5	HGNC:4401	14697	10681	YES		0	0	0	0	0	0	0	0	0	0	0
YES	YES	Gnai1	MGI:95771	GNAI1	HGNC:4384	14677	2770	YES		1	0	0	1	0	0	0	0	0	0	0
YES	YES	Gnai2	MGI:95772	GNAI2	HGNC:4385	14678	2771	YES	YES	1	0	0	1	0	0	0	0	0	0	0
YES	YES	Gng12	MGI:1336171	GNG12	HGNC:19663	14701	55970	YES		0	0	0	0	0	0	0	0	0	0	0
YES	YES	Gng2	MGI:102705	GNG2	HGNC:4404	14702	54331	YES		1	0	0	1	0	0	0	0	0	0	0
YES	YES	Gng3	MGI:102704	GNG3	HGNC:4405	14704	2785	YES		1	0	0	1	0	0	0	0	0	0	0
YES	YES	Gng7	MGI:95787	GNG7	HGNC:4410	14708	2788	YES		0	0	0	0	0	0	0	0	0	0	0
YES	YES	Gnaq	MGI:95776	GNAQ	HGNC:4390	14682	2776	YES		0	0	0	0	0	0	0	0	0	0	0
YES	YES	Gnas	MGI:95777	GNAS	HGNC:4392	14683	2778	YES	YES	1	0	0	1	0	1	0	0	0	0	0
YES	YES	Gnaz	MGI:95780	GNAZ	HGNC:4395	14687	2781	YES	YES	1	0	0	1	0	0	0	0	0	0	0
YES	YES	Gna11	MGI:95766	GNA11	HGNC:4379	14672	2767	YES		1	0	0	1	0	0	0	0	0	0	0
YES	YES	Gna13	MGI:95768	GNA13	HGNC:4381	14674	10672	YES	YES	1	0	0	1	0	0	0	0	0	0	0
YES	YES	Gna14	MGI:95769	GNA14	HGNC:4382	14675	9630	YES		0	0	0	0	0	0	0	0	0	0	0
YES	YES	Hspa12a	MGI:1920692	HSPA12A	HGNC:19022	73442	259217	YES	YES	1	0	0	1	0	0	0	0	0	0	0
YES	YES	Hsph1	MGI:105053	HSPH1	HGNC:16969	15505	10808		YES	1	0	0	1	0	0	0	0	0	0	0
YES	YES	Hspa5	MGI:95835	HSPA5	HGNC:5238	14828	3309	YES	YES	1	0	0	1	0	0	0	0	0	0	0
YES	YES	Hspa9	MGI:96245	HSPA9	HGNC:5244	15526	3313	YES	YES	1	0	0	1	0	0	0	0	0	0	0
YES	YES	Hspa2	MGI:96243	HSPA2	HGNC:5235	15512	3306	YES	YES	1	1	0	1	0	0	0	0	0	0	0
YES	YES	Hspa4	MGI:1342292	HSPA4	HGNC:5237	15525	3308		YES	1	0	0	1	0	0	0	0	0	0	0
YES	YES	Hnrnpk	MGI:99894	HNRNPK	HGNC:5044	15387	3190			1	0	0	1	0	0	0	0	0	0	0
YES	YES	Hnrnpm	MGI:1926465	HNRNPM	HGNC:5046	76936	4670	YES		1	0	0	1	0	0	0	0	0	0	0
YES	YES	Vsnl1	MGI:1349453	VSNL1	HGNC:12722	26950	7447	YES	YES	1	1	0	1	0	0	0	0	0	0	0
YES	YES	Hpca	MGI:1336200	HPCA	HGNC:5144	15444	3208	YES		0	0	0	0	0	0	0	0	0	0	0
YES	YES	Ncald	MGI:1196326	NCALD	HGNC:7655	52589	83988			0	0	0	0	0	0	0	0	0	0	0
YES	YES	Homer1	MGI:1347345	HOMER1	HGNC:17512	26556	9456	YES	YES	1	0	1	1	0	1	1	0	0	0	0
YES	YES	Homer2	MGI:1347354	HOMER2	HGNC:17513	26557	9455	YES		1	0	0	1	0	0	0	0	0	0	0
YES	YES	Hook3	MGI:2443554	HOOK3	HGNC:23576	320191	84376			0	0	0	0	0	0	0	0	0	0	0
YES	YES	Hip1	MGI:1099804	HIP1	HGNC:4913	215114	3092			0	0	0	0	0	0	0	0	0	0	0
YES	YES	Hip1r	MGI:1352504	HIP1R	HGNC:18415	29816	9026	YES		0	0	0	0	0	0	0	0	0	0	0
YES	YES	Hapln1	MGI:1337006	HAPLN1	HGNC:2380	12950	1404	YES		1	0	0	1	0	0	0	0	0	0	0
YES	YES	Pnkd	MGI:1930773	PNKD	HGNC:9153	56695	25953			0	0	0	0	0	0	0	0	0	0	0
YES	YES	Igsf21	MGI:2681842	IGSF21	HGNC:28246	230868	84966	YES	YES	1	0	0	1	0	0	0	0	0	0	0
YES	YES	Kpnb1	MGI:107532	KPNB1	HGNC:6400	16211	3837	YES	YES	1	0	0	1	0	0	0	0	0	0	0
YES	YES	Ipo5	MGI:1917822	IPO5	HGNC:6402	70572	3843		YES	0	0	0	0	0	0	0	0	0	0	0
YES	YES	Itsn1	MGI:1338069	ITSN1	HGNC:6183	16443	6453	YES	YES	1	0	0	1	0	0	0	0	0	0	0
YES	YES	Itsn2	MGI:1338049	ITSN2	HGNC:6184	20403	50618	YES		1	0	1	1	0	0	0	0	0	0	0
YES	YES	Icam5	MGI:109430	ICAM5	HGNC:5348	15898	7087	YES	YES	1	0	0	1	0	0	0	0	0	0	0
YES	YES	Iqsec3	MGI:2677208	IQSEC3	HGNC:29193	243621	440073	YES		0	0	0	0	0	0	0	0	0	0	0
YES	YES	Klc2	MGI:107953	KLC2	HGNC:20716	16594	64837	YES	YES	1	0	0	1	0	1	0	0	0	0	0
YES	YES	Klc1	MGI:107978	KLC1	HGNC:6387	16593	3831		YES	1	0	0	1	0	0	0	0	0	0	0
YES	YES	Ldha	MGI:96759	LDHA	HGNC:6535	16828	3939		YES	0	0	0	0	0	0	0	0	0	0	0
YES	YES	Ldhb	MGI:96763	LDHB	HGNC:6541	16832	3945		YES	1	1	0	1	0	1	0	0	0	0	0
YES	YES	Lancl1	MGI:1336997	LANCL1	HGNC:6508	14768	10314			1	0	0	1	0	0	0	0	0	0	0
YES	YES	Lancl2	MGI:1919085	LANCL2	HGNC:6509	71835	55915		YES	1	0	0	1	0	0	0	0	0	0	0
YES	YES	Lphn1	MGI:1929461	LPHN1	HGNC:20973	330814	22859	YES	YES	1	0	0	1	0	0	0	0	0	0	0
YES	YES	Lphn3	MGI:2441950	LPHN3	HGNC:20974	319387	23284	YES		1	0	1	1	0	0	0	0	0	0	0
YES	YES	Llgl1	MGI:102682	LLGL1	HGNC:6628	16897	3996		YES	0	0	0	0	0	0	0	0	0	0	0
YES	YES	Letm1	MGI:1932557	LETM1	HGNC:6556	56384	3954	YES		1	0	0	1	0	0	0	0	0	0	0
YES	YES	Lrrc59	MGI:2138133	LRRC59	HGNC:28817	98238	55379	YES		1	0	0	1	0	0	0	0	0	0	0
YES	YES	Lrrc57	MGI:1913856	LRRC57	HGNC:26719	66606	255252			0	0	0	0	0	0	0	0	0	0	0
YES	YES	Lrrc7	MGI:2676665	LRRC7	HGNC:18531	242274	57554	YES	YES	1	0	0	1	0	0	0	0	0	0	0
YES	YES	Erbb2ip	MGI:1890169	ERBB2IP	HGNC:15842	59079	55914	YES		0	0	0	0	0	0	0	0	0	0	0
YES	YES	Lrrc8a	MGI:2652847	LRRC8A	HGNC:19027	241296	56262	YES		1	0	0	1	0	0	0	0	0	0	0
YES	YES	Lasp1	MGI:109656	LASP1	HGNC:6513	16796	3927	YES		1	0	0	1	0	0	0	0	0	0	0
YES	YES	Lsamp	MGI:1261760	LSAMP	HGNC:6705	268890	4045	YES	YES	1	0	0	1	0	0	0	0	0	0	0
YES	YES	Lin7c	MGI:1330839	LIN7C	HGNC:17789	22343	55327	YES	YES	1	0	0	1	0	0	0	0	0	0	0
YES	YES	Lin7b	MGI:1330858	LIN7B	HGNC:17788	22342	64130	YES	YES	0	0	0	0	0	0	0	0	0	0	0
YES	YES	Lin7a	MGI:2135609	LIN7A	HGNC:17787	108030	8825	YES		1	0	0	1	0	1	0	0	0	0	0
YES	YES	Ppfia1	MGI:1924750	PPFIA1	HGNC:9245	233977	8500	YES	YES	1	0	0	1	0	0	0	0	0	0	0
YES	YES	Ppfia2	MGI:2443834	PPFIA2	HGNC:9246	327814	8499	YES	YES	1	0	0	1	0	0	0	0	0	0	0
YES	YES	Ppfia3	MGI:1924037	PPFIA3	HGNC:9247	76787	8541	YES	YES	1	0	0	1	0	0	0	0	0	0	0
YES	YES	Ppfia4	MGI:1915757	PPFIA4	HGNC:9248	68507	8497	YES	YES	1	0	1	1	0	0	0	0	0	0	0
YES	YES	Ppap2b	MGI:1915166	PPAP2B	HGNC:9229	67916	8613	YES		0	0	0	0	0	0	0	0	0	0	0
YES	YES	Lynx1	MGI:1345180	LYNX1	HGNC:29604	23936	66004		YES	0	0	0	0	0	0	0	0	0	0	0
YES	YES	Kars	MGI:1934754	KARS	HGNC:6215	85305	3735			0	0	0	0	0	0	0	0	0	0	0
YES	YES	Cask	MGI:1309489	CASK	HGNC:1497	12361	8573	YES	YES	1	0	0	1	0	0	0	0	0	0	0
YES	YES	Mpp2	MGI:1858257	MPP2	HGNC:7220	50997	4355	YES	YES	1	0	0	1	0	1	0	0	0	0	0
YES	YES	Mpp6	MGI:1927340	MPP6	HGNC:18167	56524	51678	YES		1	0	0	1	0	0	0	0	0	0	0
YES	YES	Mdh2	MGI:97050	MDH2	HGNC:6971	17448	4191	YES	YES	1	0	0	1	0	0	0	0	0	0	0
YES	YES	Magi2	MGI:1354953	MAGI2	HGNC:18957	50791	9863			1	0	0	1	0	0	0	0	0	0	0
YES	YES	Mtx1	MGI:103025	MTX1	HGNC:7504	17827	4580	YES		0	0	0	0	0	0	0	0	0	0	0
YES	YES	Mtap1b	MGI:1306778	MAP1B	HGNC:6836	17755	4131	YES	YES	1	0	0	1	0	0	1	0	0	0	0
YES	YES	Mtap2	MGI:97175	MAP2	HGNC:6839	17756	4133	YES	YES	1	0	0	1	0	1	1	0	0	0	0
YES	YES	Mtap4	MGI:97178	MAP4	HGNC:6862	17758	4134	YES	YES	1	1	0	1	0	0	0	0	0	0	0
YES	YES	Mapre3	MGI:2140967	MAPRE3	HGNC:6892	100732	22924	YES	YES	1	0	0	1	0	0	0	0	0	0	0
YES	YES	Mapt	MGI:97180	MAPT	HGNC:6893	17762	4137	YES	YES	1	0	0	1	0	0	0	0	0	0	0
YES	YES	Map1lc3a	MGI:1915661	MAP1LC3A	HGNC:6838	66734	84557	YES	YES	1	0	0	1	0	0	0	0	0	0	0
YES	YES	Mtch1	MGI:1929261	MTCH1	HGNC:17586	56462	23787			1	0	0	1	0	0	0	0	0	0	0
YES	YES	Mtch2	MGI:1929260	MTCH2	HGNC:17587	56428	23788	YES	YES	1	0	0	1	0	0	0	0	0	0	0
YES	YES	Tomm70a	MGI:106295	TOMM70A	HGNC:11985	28185	9868	YES	YES	1	0	0	1	0	0	0	0	0	0	0
YES	YES	Uqcrc1	MGI:107876	UQCRC1	HGNC:12585	22273	7384	YES	YES	1	0	0	1	0	0	0	0	0	0	0
YES	YES	Afg3l2	MGI:1916847	AFG3L2	HGNC:315	69597	10939	YES	YES	1	0	0	1	0	0	0	0	0	0	0
YES	YES	Mfn2	MGI:2442230	MFN2	HGNC:16877	170731	9927			0	0	0	0	0	0	0	0	0	0	0
YES	YES	Ezr	MGI:98931	EZR	HGNC:12691	22350	7430	YES	YES	1	0	0	1	0	0	0	0	0	0	0
YES	YES	Msn	MGI:97167	MSN	HGNC:7373	17698	4478	YES	YES	1	1	0	1	0	0	0	0	0	0	0
YES	YES	Rdx	MGI:97887	RDX	HGNC:9944	19684	5962			1	0	0	1	0	0	0	0	0	0	0
YES	YES	Mthfd1l	MGI:1924836	MTHFD1L	HGNC:21055	270685	25902			0	0	0	0	0	0	0	0	0	0	0
YES	YES	Bin1	MGI:108092	BIN1	HGNC:1052	30948	274	YES	YES	1	0	0	1	0	0	0	0	0	0	0
YES	YES	Mag	MGI:96912	MAG	HGNC:6783	17136	4099			1	0	0	1	0	0	0	0	0	0	0
YES	YES	Myh9	MGI:107717	MYH9	HGNC:7579	17886	4627	YES	YES	1	0	0	1	0	1	0	0	0	0	0
YES	YES	Myh11	MGI:102643	MYH11	HGNC:7569	17880	4629	YES	YES	0	0	0	0	0	0	0	0	0	0	0
YES	YES	Myh14	MGI:1919210	MYH14	HGNC:23212	71960	79784	YES	YES	1	0	0	1	0	0	0	0	0	0	0
YES	YES	Myh10	MGI:1930780	MYH10	HGNC:7568	77579	4628	YES	YES	1	0	0	1	0	1	0	0	0	0	0
YES	YES	Myo1b	MGI:107752	MYO1B	HGNC:7596	17912	4430	YES		0	0	0	0	0	0	0	0	0	0	0
YES	YES	Myo1d	MGI:107728	MYO1D	HGNC:7598	338367	4642	YES	YES	1	0	0	1	0	0	0	0	0	0	0
YES	YES	Myo1c	MGI:106612	MYO1C	HGNC:7597	17913	4641	YES		1	0	0	1	0	0	0	0	0	0	0
YES	YES	Myo5a	MGI:105976	MYO5A	HGNC:7602	17918	4644	YES	YES	1	0	1	1	0	1	0	0	0	0	0
YES	YES	Myo6	MGI:104785	MYO6	HGNC:7605	17920	4646	YES	YES	1	0	0	1	0	0	0	0	0	0	0
YES	YES	Myo18a	MGI:2667185	MYO18A	HGNC:31104	360013	399687	YES	YES	1	0	0	1	0	0	0	0	0	0	0
YES	YES	Cdc42bpb	MGI:2136459	CDC42BPB	HGNC:1738	217866	9578	YES	YES	1	0	0	1	0	0	0	0	0	0	0
YES	YES	Cdc42bpa	MGI:2441841	CDC42BPA	HGNC:1737	226751	8476		YES	0	0	0	0	0	0	0	0	0	0	0
YES	YES	Sbf1	MGI:1925230	SBF1	HGNC:10542	77980	6305	YES	YES	1	0	0	1	0	0	0	0	0	0	0
YES	YES	Nnt	MGI:109279	NNT	HGNC:7863	18115	23530		YES	1	0	0	1	0	0	0	0	0	0	0
YES	YES	Ndufa10	MGI:1914523	NDUFA10	HGNC:7684	67273	4705	YES		0	0	0	0	0	0	0	0	0	0	0
YES	YES	Ndufv2	MGI:1920150	NDUFV2	HGNC:7717	72900	4729		YES	0	0	0	0	0	0	0	0	0	0	0
YES	YES	Ndufs3	MGI:1915599	NDUFS3	HGNC:7710	68349	4722	YES	YES	1	0	0	1	0	0	0	0	0	0	0
YES	YES	Ndufs7	MGI:1922656	NDUFS7	HGNC:7714	75406	374291	YES	YES	1	0	0	1	0	0	0	0	0	0	0
YES	YES	Ndufs1	MGI:2443241	NDUFS1	HGNC:7707	227197	4719	YES	YES	1	0	0	1	0	0	0	0	0	0	0
YES	YES	Ndufa9	MGI:1913358	NDUFA9	HGNC:7693	66108	4704			0	0	0	0	0	0	0	0	0	0	0
YES	YES	Nebl	MGI:1921353	NEBL	HGNC:16932	74103	10529	YES		1	0	0	1	0	0	0	0	0	0	0
YES	YES	Neo1	MGI:1097159	NEO1	HGNC:7754	18007	4756			0	0	0	0	0	0	0	0	0	0	0
YES	YES	Ncam1	MGI:97281	NCAM1	HGNC:7656	17967	4684	YES	YES	1	0	0	1	0	0	0	0	0	0	0
YES	YES	Ncam2	MGI:97282	NCAM2	HGNC:7657	17968	4685	YES	YES	1	0	0	1	0	0	0	0	0	0	0
YES	YES	L1cam	MGI:96721	L1CAM	HGNC:6470	16728	3897	YES	YES	1	0	0	1	0	1	1	0	0	0	0
YES	YES	Nrxn1	MGI:1096391	NRXN1	HGNC:8008	18189	9378	YES	YES	1	0	0	1	1	0	0	0	0	0	0
YES	YES	Nrxn3	MGI:1096389	NRXN3	HGNC:8010	18191	9369	YES		1	0	1	1	0	0	0	0	0	0	0
YES	YES	Ncan	MGI:104694	NCAN	HGNC:2465	13004	1463	YES	YES	1	0	0	1	0	0	0	0	0	0	0
YES	YES	Ncdn	MGI:1347351	NCDN	HGNC:17597	26562	23154	YES	YES	1	0	0	1	0	0	0	0	0	0	0
YES	YES	Nfasc	MGI:104753	NFASC	HGNC:29866	269116	23114	YES	YES	1	0	0	1	0	0	0	0	0	0	0
YES	YES	Nefl	MGI:97313	NEFL	HGNC:7739	18039	4747	YES	YES	1	0	0	1	1	1	0	0	0	0	0
YES	YES	Nefm	MGI:97314	NEFM	HGNC:7734	18040	4741	YES	YES	1	0	0	1	0	1	0	0	0	0	0
YES	YES	Nlgn2	MGI:2681835	NLGN2	HGNC:14290	216856	57555	YES	YES	1	0	0	1	0	0	0	0	0	0	0
YES	YES	Gap43	MGI:95639	GAP43	HGNC:4140	14432	2596	YES	YES	1	0	0	1	0	1	0	0	0	0	0
YES	YES	Nrcam	MGI:104750	NRCAM	HGNC:7994	319504	4897	YES	YES	1	0	0	1	0	0	0	0	0	0	0
YES	YES	Negr1	MGI:2444846	NEGR1	HGNC:17302	320840	257194	YES	YES	1	0	0	1	0	0	0	0	0	0	0
YES	YES	Nptn	MGI:108077	NPTN	HGNC:17867	20320	27020	YES	YES	1	0	0	1	0	0	0	0	0	0	0
YES	YES	Aifm3	MGI:1919418	AIFM3	HGNC:26398	72168	150209	YES		1	0	1	1	0	0	0	0	0	0	0
YES	YES	Ddah1	MGI:1916469	DDAH1	HGNC:2715	69219	23576		YES	0	0	0	0	0	0	0	0	0	0	0
YES	YES	Gbas	MGI:1278343	GBAS	HGNC:4179	14467	2631		YES	1	0	0	1	0	0	0	0	0	0	0
YES	YES	Nipsnap1	MGI:1278344	NIPSNAP1	HGNC:7827	18082	8508	YES	YES	1	0	0	1	0	0	0	0	0	0	0
YES	YES	Spna2	MGI:98386	SPTAN1	HGNC:11273	20740	6709	YES	YES	1	0	0	1	0	0	0	0	0	0	0
YES	YES	Dst	MGI:104627	DST	HGNC:1090	13518	667	YES	YES	0	0	0	0	0	0	0	0	0	0	0
YES	YES	Spnb1	MGI:98387	SPTB	HGNC:11274	20741	6710	YES	YES	1	0	0	1	0	0	0	0	0	0	0
YES	YES	Macf1	MGI:108559	MACF1	HGNC:13664	11426	23499	YES	YES	0	0	0	0	0	0	0	0	0	0	0
YES	YES	Actn1	MGI:2137706	ACTN1	HGNC:163	109711	87	YES	YES	1	0	1	1	0	0	0	0	0	0	0
YES	YES	Actn3	MGI:99678	ACTN3	HGNC:165	11474	89	YES		0	0	0	0	0	0	0	0	0	0	0
YES	YES	Spnb2	MGI:98388	SPTBN1	HGNC:11275	20742	6711	YES	YES	1	0	0	1	1	1	0	0	0	0	0
YES	YES	Actn2	MGI:109192	ACTN2	HGNC:164	11472	88	YES	YES	1	0	0	1	0	1	0	0	0	0	0
YES	YES	Dtna	MGI:106039	DTNA	HGNC:3057	13527	1837			1	0	0	1	0	0	0	0	0	0	0
YES	YES	Syne1	MGI:1927152	SYNE1	HGNC:17089	64009	23345	YES		1	0	0	1	0	0	0	0	0	0	0
YES	YES	Spnb4	MGI:1890574	SPTBN4	HGNC:14896	80297	57731	YES	YES	1	0	0	1	0	0	0	0	0	0	0
YES	YES	Spnb3	MGI:1313261	SPTBN2	HGNC:11276	20743	6712	YES	YES	1	0	0	1	0	0	0	0	0	0	0
YES	YES	Olfm1	MGI:1860437	OLFM1	HGNC:17187	56177	10439	YES		1	0	0	1	0	0	0	0	0	0	0
YES	YES	Npm1	MGI:106184	NPM1	HGNC:7910	18148	4869	YES		1	0	0	1	0	0	0	0	0	0	0
YES	YES	Opcml	MGI:97397	OPCML	HGNC:8143	330908	4978	YES	YES	1	0	1	1	0	0	0	0	0	0	0
YES	YES	Opa1	MGI:1921393	OPA1	HGNC:8140	74143	4976	YES	YES	1	0	0	1	0	0	0	0	0	0	0
YES	YES	Palm	MGI:1261814	PALM	HGNC:8594	18483	5064	YES	YES	1	0	1	1	0	0	0	0	0	0	0
YES	YES	Rapgef2	MGI:2659071	RAPGEF2	HGNC:16854	76089	9693	YES	YES	1	0	0	1	0	0	0	0	0	0	0
YES	YES	Ppia	MGI:97749	PPIA	HGNC:9253	268373	5478	YES	YES	1	1	0	1	0	0	0	0	0	0	0
YES	YES	Ppib	MGI:97750	PPIB	HGNC:9255	19035	5479			0	0	0	0	0	0	0	0	0	0	0
YES	YES	Ppid	MGI:1914988	PPID	HGNC:9257	67738	5481			0	0	0	0	0	0	0	0	0	0	0
YES	YES	Fkbp1b	MGI:1336205	FKBP1B	HGNC:3712	14226	2281			1	0	0	1	0	0	0	0	0	0	0
YES	YES	Prph	MGI:97774	PRPH	HGNC:9461	19132	5630		YES	0	0	0	0	0	0	0	0	0	0	0
YES	YES	Prdx1	MGI:99523	PRDX1	HGNC:9352	18477	5052	YES	YES	1	0	0	1	1	1	0	0	0	0	0
YES	YES	Prdx5	MGI:1859821	PRDX5	HGNC:9355	54683	25824	YES	YES	1	0	0	1	0	0	0	0	0	0	0
YES	YES	Acot8	MGI:2158201	ACOT8	HGNC:15919	170789	10005			0	0	0	0	0	0	0	0	0	0	0
YES	YES	Psd	MGI:1920978	PSD	HGNC:9507	73728	5662	YES		0	0	0	0	0	0	0	0	0	0	0
YES	YES	Psd3	MGI:1918215	PSD3	HGNC:19093	234353	23362	YES	YES	0	0	0	0	0	0	0	0	0	0	0
YES	YES	Farsa	MGI:1913840	FARSA	HGNC:3592	66590	2193	YES	YES	1	0	0	1	0	0	0	0	0	0	0
YES	YES	Farsb	MGI:1346035	FARSB	HGNC:17800	23874	10056	YES	YES	1	0	0	1	0	0	0	0	0	0	0
YES	YES	Phactr1	MGI:2659021	PHACTR1	HGNC:20990	218194	221692	YES		1	0	0	1	0	0	0	0	0	0	0
YES	YES	Pi4ka	MGI:2448506	PI4KA	HGNC:8983	224020	5297	YES	YES	1	0	0	1	0	0	0	0	0	0	0
YES	YES	Pip4k2b	MGI:1934234	PIP4K2B	HGNC:8998	108083	8396		YES	1	0	0	1	0	0	0	0	0	0	0
YES	YES	Pip4k2a	MGI:1298206	PIP4K2A	HGNC:8997	18718	5305	YES	YES	1	1	0	1	0	0	0	0	0	0	0
YES	YES	Pclo	MGI:1349390	PCLO	HGNC:13406	26875	27445	YES	YES	1	0	0	1	0	0	0	0	0	0	0
YES	YES	Jup	MGI:96650	JUP	HGNC:6207	16480	3728	YES		0	0	0	0	0	0	0	0	0	0	0
YES	YES	Pkp4	MGI:109281	PKP4	HGNC:9026	227937	8502	YES	YES	1	0	1	1	0	0	0	0	0	0	0
YES	YES	Pllp	MGI:1915051	PLLP	HGNC:18553	67801	51090			1	0	0	1	0	0	0	0	0	0	0
YES	YES	Plxna4	MGI:2179061	PLXNA4	HGNC:9102	243743	91584		YES	1	0	0	1	0	0	0	0	0	0	0
YES	YES	Plxna1	MGI:107685	PLXNA1	HGNC:9099	18844	5361		YES	1	0	0	1	0	0	0	0	0	0	0
YES	YES	Pcbp1	MGI:1345635	PCBP1	HGNC:8647	23983	5093			1	0	0	1	1	0	0	0	0	0	0
YES	YES	Pcbp2	MGI:108202	PCBP2	HGNC:8648	18521	5094	YES	YES	1	0	0	1	0	0	0	0	0	0	0
YES	YES	Reep5	MGI:1270152	REEP5	HGNC:30077	13476	7905			0	0	0	0	0	0	0	0	0	0	0
YES	YES	Kcnab2	MGI:109239	KCNAB2	HGNC:6229	16498	8514	YES		1	0	0	1	1	0	0	0	0	0	0
YES	YES	Kctd16	MGI:1914659	KCTD16	HGNC:29244	383348	57528	YES		1	0	0	1	0	0	0	0	0	0	0
YES	YES	Kctd12	MGI:2145823	KCTD12	HGNC:14678	239217	115207	YES	YES	1	0	0	1	0	0	0	0	0	0	0
YES	YES	Kctd8	MGI:2443804	KCTD8	HGNC:22394	243043	386617	YES	YES	0	0	0	0	0	0	0	0	0	0	0
YES	YES	Dlg3	MGI:1888986	DLG3	HGNC:2902	53310	1741	YES	YES	1	0	1	1	1	1	0	0	0	0	0
YES	YES	Mycbp2	MGI:2179432	MYCBP2	HGNC:23386	105689	23077			0	0	0	0	0	0	0	0	0	0	0
YES	YES	Lrp1	MGI:96828	LRP1	HGNC:6692	16971	4035			1	0	0	1	0	0	0	0	0	0	0
YES	YES	Psmb6	MGI:104880	PSMB6	HGNC:9543	19175	5694			0	0	0	0	0	0	0	0	0	0	0
YES	YES	2400003C14Rik	MGI:1919205	KIAA0174	HGNC:28977	71955	9798	YES		1	0	0	1	0	0	0	0	0	0	0
YES	YES	Pacsin1	MGI:1345181	PACSIN1	HGNC:8570	23969	29993		YES	1	1	0	1	0	0	0	0	0	0	0
YES	YES	Ppp1cc	MGI:104872	PPP1CC	HGNC:9283	19047	5501	YES		1	0	1	1	0	1	0	0	0	0	0
YES	YES	Ppp1ca	MGI:103016	PPP1CA	HGNC:9281	19045	5499	YES	YES	1	0	0	1	0	0	0	0	0	0	0
YES	YES	Ptpn11	MGI:99511	PTPN11	HGNC:9644	19247	5781		YES	0	0	0	0	0	0	0	0	0	0	0
YES	YES	Unc13a	MGI:3051532	UNC13A	HGNC:23150	382018	23025	YES	YES	1	0	1	1	0	0	0	0	0	0	0
YES	YES	Paics	MGI:1914304	PAICS	HGNC:8587	67054	10606	YES	YES	0	0	0	0	0	0	0	0	0	0	0
YES	YES	Pdha1	MGI:97532	PDHA1	HGNC:8806	18597	5160	YES	YES	1	0	0	1	1	0	0	0	0	0	0
YES	YES	Pdhb	MGI:1915513	PDHB	HGNC:8808	68263	5162	YES	YES	1	0	0	1	1	0	0	0	0	0	0
YES	YES	Rab11fip5	MGI:1098586	RAB11FIP5	HGNC:24845	52055	26056	YES		0	0	0	0	0	0	0	0	0	0	0
YES	YES	Dmxl2	MGI:2444630	DMXL2	HGNC:2938	235380	23312	YES	YES	0	0	0	0	0	0	0	0	0	0	0
YES	YES	Rph3a	MGI:102788	RPH3A	HGNC:17056	19894	22895	YES	YES	1	0	0	1	0	0	1	0	0	0	0
YES	YES	Rap1gds1	MGI:2385189	RAP1GDS1	HGNC:9859	229877	5910	YES	YES	1	0	0	1	0	0	0	0	0	0	0
YES	YES	Rasgrf2	MGI:109137	RASGRF2	HGNC:9876	19418	5924	YES		1	0	0	1	0	0	0	0	0	0	0
YES	YES	Rasal2	MGI:2443881	RASAL2	HGNC:9874	226525	9462	YES		1	0	1	1	0	0	0	0	0	0	0
YES	YES	Ptprz1	MGI:97816	PTPRZ1	HGNC:9685	19283	5803	YES	YES	1	0	0	1	0	0	0	0	0	0	0
YES	YES	Ptprs	MGI:97815	PTPRS	HGNC:9681	19280	5802	YES	YES	1	0	0	1	0	0	0	0	0	0	0
YES	YES	Ptprd	MGI:97812	PTPRD	HGNC:9668	19266	5789	YES	YES	1	0	0	1	0	0	0	0	0	0	0
YES	YES	Ptprf	MGI:102695	PTPRF	HGNC:9670	19268	5792			0	0	0	0	0	0	0	0	0	0	0
YES	YES	Rims1	MGI:2152971	RIMS1	HGNC:17282	116837	22999	YES	YES	1	0	1	1	0	0	0	0	0	0	0
YES	YES	Rgs7	MGI:1346089	RGS7	HGNC:10003	24012	6000	YES	YES	1	0	0	1	0	0	0	0	0	0	0
YES	YES	Upf1	MGI:107995	UPF1	HGNC:9962	19704	5976			0	0	0	0	0	0	0	0	0	0	0
YES	YES	Clip3	MGI:1923936	CLIP3	HGNC:24314	76686	25999	YES		0	0	0	0	0	0	0	0	0	0	0
YES	YES	Rtn3	MGI:1339970	RTN3	HGNC:10469	20168	10313			0	0	0	0	0	0	0	0	0	0	0
YES	YES	Rtn4	MGI:1915835	RTN4	HGNC:14085	68585	57142	YES	YES	0	0	0	0	0	0	0	0	0	0	0
YES	YES	Gprc5b	MGI:1927596	GPRC5B	HGNC:13308	64297	51704	YES	YES	1	0	0	1	0	0	0	0	0	0	0
YES	YES	Rock2	MGI:107926	ROCK2	HGNC:10252	19878	9475		YES	1	0	0	1	0	0	0	0	0	0	0
YES	YES	Rimbp2	MGI:2443235	RIMBP2	HGNC:30339	231760	23504	YES	YES	1	0	1	1	0	0	0	0	0	0	0
YES	YES	Rbx1	MGI:1891829	RBX1	HGNC:9928	56438	9978		YES	1	0	0	1	0	0	0	0	0	0	0
YES	YES	Rufy3	MGI:106484	RUFY3	HGNC:30285	52822	22902	YES	YES	1	0	0	1	0	0	0	0	0	0	0
YES	YES	Ryr2	MGI:99685	RYR2	HGNC:10484	20191	6262	YES	YES	0	0	0	0	0	0	0	0	0	0	0
YES	YES	2002-09-01	MGI:97298	2002-09-01	HGNC:7729	18000	4735	YES	YES	1	0	0	1	0	0	0	0	0	0	0
YES	YES	2011-09-01	MGI:1277214	2011-09-01	HGNC:25589	52398	55752	YES	YES	1	0	0	1	1	0	0	0	0	0	0
YES	YES	2010-09-01	MGI:1918110	2010-09-01	HGNC:14349	103080	151011	YES	YES	1	0	1	1	0	0	0	0	0	0	0
YES	YES	2006-09-01	MGI:1888939	2006-09-01	HGNC:15848	56526	23157	YES	YES	1	0	0	1	0	0	0	0	0	0	0
YES	YES	2004-09-01	MGI:1270156	2004-09-01	HGNC:9165	18952	5414	YES	YES	1	0	1	1	0	0	0	0	0	0	0
YES	YES	2005-09-01	MGI:1195461	2005-09-01	HGNC:9164	18951	5413	YES	YES	1	0	1	1	1	0	1	0	0	0	0
YES	YES	2007-09-01	MGI:1335094	2007-09-01	HGNC:1717	235072	989	YES	YES	1	0	0	1	0	0	1	0	0	0	0
YES	YES	Kalrn	MGI:2685385	KALRN	HGNC:4814	545156	8997	YES		1	0	1	1	1	1	0	0	0	0	0
YES	YES	Ppp2r1a	MGI:1926334	PPP2R1A	HGNC:9302	51792	5518	YES	YES	1	0	0	1	0	1	0	0	0	0	0
YES	YES	Sgip1	MGI:1920344	SGIP1	HGNC:25412	73094	84251	YES	YES	1	0	0	1	0	0	0	0	0	0	0
YES	YES	Sfxn3	MGI:2137679	SFXN3	HGNC:16087	94280	81855	YES	YES	1	0	0	1	1	0	0	0	0	0	0
YES	YES	Sfxn1	MGI:2137677	SFXN1	HGNC:16085	14057	94081		YES	0	0	0	0	0	0	0	0	0	0	0
YES	YES	Sfxn5	MGI:2137681	SFXN5	HGNC:16073	94282	94097	YES	YES	1	0	0	1	0	0	0	0	0	0	0
YES	YES	Srpr	MGI:1914648	SRPR	HGNC:11307	67398	6734		YES	1	0	0	1	0	0	0	0	0	0	0
YES	YES	Ssbp1	MGI:1920040	SSBP1	HGNC:11317	381760	6742			0	0	0	0	0	0	0	0	0	0	0
YES	YES	Srgap3	MGI:2152938	SRGAP3	HGNC:19744	259302	9901			1	0	0	1	0	0	0	0	0	0	0
YES	YES	Scfd1	MGI:1924233	SCFD1	HGNC:20726	76983	23256		YES	1	0	0	1	0	0	0	0	0	0	0
YES	YES	Slc8a2	MGI:107996	SLC8A2	HGNC:11069	110891	6543			1	0	1	1	0	0	0	0	0	0	0
YES	YES	Atp1b2	MGI:88109	ATP1B2	HGNC:805	11932	482		YES	1	1	0	1	0	0	0	0	0	0	0
YES	YES	Slc1a3	MGI:99917	SLC1A3	HGNC:10941	20512	6507	YES	YES	1	0	0	1	0	0	1	0	0	0	0
YES	YES	Slc12a2	MGI:101924	SLC12A2	HGNC:10911	20496	6558	YES		1	0	0	1	0	0	0	0	0	0	0
YES	YES	Slc12a5	MGI:1862037	SLC12A5	HGNC:13818	57138	57468	YES		1	0	0	1	0	0	1	0	0	0	0
YES	YES	Sorbs1	MGI:700014	SORBS1	HGNC:14565	20411	10580	YES	YES	1	0	0	1	0	0	0	0	0	0	0
YES	YES	Sorbs2	MGI:1924574	SORBS2	HGNC:24098	234214	8470	YES	YES	1	0	1	1	0	0	0	0	0	0	0
YES	YES	Snx27	MGI:1923992	SNX27	HGNC:20073	76742	81609		YES	1	0	0	1	0	0	0	0	0	0	0
YES	YES	Agk	MGI:1917173	AGK	HGNC:21869	69923	55750	YES		1	0	0	1	0	0	0	0	0	0	0
YES	YES	Stoml2	MGI:1913842	STOML2	HGNC:14559	66592	30968	YES		0	0	0	0	0	0	0	0	0	0	0
YES	YES	Gnai3	MGI:95773	GNAI3	HGNC:4387	14679	2773	YES		0	0	0	0	0	0	0	0	0	0	0
YES	YES	Vps35	MGI:1890467	VPS35	HGNC:13487	65114	55737		YES	1	0	0	1	0	0	0	0	0	0	0
YES	YES	Suclg1	MGI:1927234	SUCLG1	HGNC:11449	56451	8802			1	0	0	1	0	0	0	0	0	0	0
YES	YES	D10Wsu52e	MGI:106379	C22orf28	HGNC:26935	28088	51493	YES		1	0	0	1	0	0	0	0	0	0	0
YES	YES	Vps29	MGI:1928344	VPS29	HGNC:14340	56433	51699			0	0	0	0	0	0	0	0	0	0	0
YES	YES	Rpl14	MGI:1914365	RPL14	HGNC:10305	67115	9045	YES	YES	0	0	0	0	0	0	0	0	0	0	0
YES	YES	Evl	MGI:1194884	EVL	HGNC:20234	14026	51466		YES	1	0	0	1	0	0	0	0	0	0	0
YES	YES	Numbl	MGI:894702	NUMBL	HGNC:8061	18223	9253	YES		1	0	1	1	0	0	0	0	0	0	0
YES	YES	Nme1	MGI:97355	NME1	HGNC:7849	18102	4830	YES	YES	1	1	0	1	0	0	0	0	0	0	0
YES	YES	Ampd2	MGI:88016	AMPD2	HGNC:469	109674	271	YES		0	0	0	0	0	0	0	0	0	0	0
YES	YES	Rpl3	MGI:1351605	RPL3	HGNC:10332	27367	6122			1	0	0	1	0	0	0	0	0	0	0
YES	YES	Gpi1	MGI:95797	GPI	HGNC:4458	14751	2821	YES	YES	0	0	0	0	0	0	0	0	0	0	0
YES	YES	Rpl7	MGI:98073	RPL7	HGNC:10363	19989	6129	YES	YES	1	0	0	1	0	1	0	0	0	0	0
YES	YES	Hsp90aa1	MGI:96250	HSP90AA1	HGNC:5253	15519	3320	YES	YES	1	1	0	1	0	0	0	0	0	0	0
YES	YES	Dnm2	MGI:109547	DNM2	HGNC:2974	13430	1785	YES	YES	1	0	0	1	0	0	1	0	0	0	0
YES	YES	Dnm1	MGI:107384	DNM1	HGNC:2972	13429	1759	YES	YES	1	0	0	1	0	1	1	0	0	0	0
YES	YES	Atp6v1e1	MGI:894326	ATP6V1E1	HGNC:857	11973	529	YES	YES	1	0	0	1	0	0	0	0	0	0	0
YES	YES	Atp6v1e2	MGI:1922165	ATP6V1E2	HGNC:18125	74915	90423	YES		0	0	0	0	0	0	0	0	0	0	0
YES	YES	Gpx4	MGI:104767	GPX4	HGNC:4556	625249	2879			0	0	0	0	0	0	0	0	0	0	0
YES	YES	Rps27	MGI:1888676	RPS27	HGNC:10416	57294	6232		YES	1	0	0	1	0	0	0	0	0	0	0
YES	YES	Rpl23a	MGI:3040672	RPL23A	HGNC:10317	268449	6147	YES		1	0	0	1	0	0	0	0	0	0	0
YES	YES	Aldoc	MGI:101863	ALDOC	HGNC:418	11676	230		YES	0	0	0	0	0	0	0	0	0	0	0
YES	YES	Aldoa	MGI:87994	ALDOA	HGNC:414	11674	226	YES	YES	1	0	0	1	0	0	1	0	0	0	0
YES	YES	Pycrl	MGI:1913444	PYCRL	HGNC:25846	66194	65263	YES	YES	1	0	0	1	0	0	0	0	0	0	0
YES	YES	Ppp1cb	MGI:104871	PPP1CB	HGNC:9282	19046	5500	YES	YES	1	0	0	1	0	0	0	0	0	0	0
YES	YES	Atp6v1d	MGI:1921084	ATP6V1D	HGNC:13527	73834	51382	YES	YES	1	0	0	1	0	0	0	0	0	0	0
YES	YES	Rps19	MGI:1333780	RPS19	HGNC:10402	20085	6223	YES	YES	1	0	0	1	0	0	0	0	0	0	0
YES	YES	Rpl13	MGI:105922	RPL13	HGNC:10303	270106	6137	YES		1	0	0	1	0	1	0	0	0	0	0
YES	YES	Cs	MGI:88529	CS	HGNC:2422	12974	1431	YES	YES	1	0	0	1	0	0	0	0	0	0	0
YES	YES	Rps15a	MGI:2389091	RPS15A	HGNC:10389	267019	6210	YES		1	0	0	1	0	0	0	0	0	0	0
YES	YES	Ndufv1	MGI:107851	NDUFV1	HGNC:7716	17995	4723	YES		1	0	0	1	0	0	0	0	0	0	0
YES	YES	Gdi1	MGI:99846	GDI1	HGNC:4226	14567	2664		YES	1	1	0	1	0	0	1	0	0	0	0
YES	YES	Sucla2	MGI:1306775	SUCLA2	HGNC:11448	20916	8803		YES	1	0	0	1	1	0	0	0	0	0	0
YES	YES	Cacnb4	MGI:103301	CACNB4	HGNC:1404	12298	785	YES	YES	1	0	1	1	0	0	0	0	0	0	0
YES	YES	Cacnb3	MGI:103307	CACNB3	HGNC:1403	12297	784	YES		1	0	0	1	0	0	0	0	0	0	0
YES	YES	Cacnb1	MGI:102522	CACNB1	HGNC:1401	12295	782	YES		1	0	0	1	0	0	0	0	0	0	0
YES	YES	Rps3a	MGI:1202063	RPS3A	HGNC:10421	20091	6189	YES		1	0	0	1	0	0	0	0	0	0	0
YES	YES	Cyld	MGI:1921506	CYLD	HGNC:2584	74256	1540	YES		1	0	0	1	0	0	0	0	0	0	0
YES	YES	Glg1	MGI:104967	GLG1	HGNC:4316	20340	2734	YES		1	0	0	1	0	0	0	0	0	0	0
YES	YES	Dynll2	MGI:1915347	DYNLL2	HGNC:24596	68097	140735		YES	1	0	0	1	0	0	0	0	0	0	0
YES	YES	Dynll1	MGI:1861457	DYNLL1	HGNC:15476	56455	8655	YES	YES	1	0	0	1	0	0	0	0	0	0	0
YES	YES	Eno2	MGI:95394	ENO2	HGNC:3353	13807	2026	YES	YES	1	1	0	1	0	0	0	0	0	0	0
YES	YES	Eno3	MGI:95395	ENO3	HGNC:3354	13808	2027		YES	0	0	0	0	0	0	0	0	0	0	0
YES	YES	Eno1	MGI:95393	ENO1	HGNC:3350	13806	2023	YES	YES	1	1	0	1	0	0	0	0	0	0	0
YES	YES	Adam23	MGI:1345162	ADAM23	HGNC:202	23792	8745	YES		1	0	1	1	0	0	0	0	0	0	0
YES	YES	Atp5o	MGI:106341	ATP5O	HGNC:850	28080	539	YES	YES	1	0	0	1	1	0	0	0	0	0	0
YES	YES	Pgam1	MGI:97552	PGAM1	HGNC:8888	18648	5223	YES	YES	1	0	0	1	0	0	0	0	0	0	0
YES	YES	Auh	MGI:1338011	AUH	HGNC:890	11992	549	YES		1	0	0	1	0	0	0	0	0	0	0
YES	YES	Rars	MGI:1914297	RARS	HGNC:9870	104458	5917			0	0	0	0	0	0	0	0	0	0	0
YES	YES	Cycs	MGI:88578	CYCS	HGNC:19986	13063	54205			0	0	0	0	0	0	0	0	0	0	0
YES	YES	Gsn	MGI:95851	GSN	HGNC:4620	227753	2934		YES	0	0	0	0	0	0	0	0	0	0	0
YES	YES	Gpd2	MGI:99778	GPD2	HGNC:4456	14571	2820	YES		1	0	0	1	0	0	0	0	0	0	0
YES	YES	Ndufs2	MGI:2385112	NDUFS2	HGNC:7708	226646	4720	YES	YES	1	0	0	1	0	0	0	0	0	0	0
YES	YES	Arpc2	MGI:1923959	ARPC2	HGNC:705	76709	10109	YES	YES	1	0	0	1	0	1	0	0	0	0	0
YES	YES	Nckap1	MGI:1355333	NCKAP1	HGNC:7666	50884	10787	YES	YES	1	0	0	1	0	0	0	0	0	0	0
YES	YES	Exoc5	MGI:2145645	EXOC5	HGNC:10696	105504	10640	YES		1	0	0	1	0	0	0	0	0	0	0
YES	YES	Fbxo2	MGI:2446216	FBXO2	HGNC:13581	230904	26232			0	0	0	0	0	0	0	0	0	0	0
YES	YES	Cadps	MGI:1350922	CADPS	HGNC:1426	27062	8618	YES	YES	1	1	0	1	0	0	0	0	0	0	0
YES	YES	Cyfip1	MGI:1338801	CYFIP1	HGNC:13759	20430	23191	YES	YES	1	0	0	1	0	0	0	0	0	0	0
YES	YES	Cyfip2	MGI:1924134	CYFIP2	HGNC:13760	76884	26999	YES	YES	1	0	0	1	0	0	0	0	0	0	0
YES	YES	Igsf8	MGI:2154090	IGSF8	HGNC:17813	140559	93185	YES	YES	1	0	0	1	0	0	0	0	0	0	0
YES	YES	Gprin1	MGI:1349455	GPRIN1	HGNC:24835	26913	114787	YES	YES	1	0	0	1	0	0	0	0	0	0	0
YES	YES	Gipc1	MGI:1926252	GIPC1	HGNC:1226	67903	10755	YES		0	0	0	0	0	0	0	0	0	0	0
YES	YES	Sccpdh	MGI:1924486	SCCPDH	HGNC:24275	109232	51097		YES	0	0	0	0	0	0	0	0	0	0	0
YES	YES	Snd1	MGI:1929266	SND1	HGNC:30646	56463	27044	YES	YES	1	0	0	1	0	0	0	0	0	0	0
YES	YES	Arpc3	MGI:1928375	ARPC3	HGNC:706	56378	10094	YES	YES	1	0	0	1	0	1	0	0	0	0	0
YES	YES	Atp5k	MGI:106636	ATP5I	HGNC:846	11958	521	YES	YES	0	0	0	0	0	0	0	0	0	0	0
YES	YES	Tomm20	MGI:1915202	TOMM20	HGNC:20947	67952	9804		YES	1	0	0	1	0	0	0	0	0	0	0
YES	YES	Efr3b	MGI:2444851	EFR3B	HGNC:29155	668212	22979	YES		1	0	0	1	0	0	0	0	0	0	0
YES	YES	Efr3a	MGI:1923990	EFR3A	HGNC:28970	76740	23167	YES		0	0	0	0	0	0	0	0	0	0	0
YES	YES	Rab3gap2	MGI:1916043	RAB3GAP2	HGNC:17168	98732	25782		YES	0	0	0	0	0	0	0	0	0	0	0
YES	YES	Ndufa7	MGI:1913666	NDUFA7	HGNC:7691	66416	4701	YES	YES	1	0	0	1	0	0	0	0	0	0	0
YES	YES	Ckap5	MGI:1923036	CKAP5	HGNC:28959	75786	9793	YES	YES	1	0	0	1	0	0	0	0	0	0	0
YES	YES	Purb	MGI:1338779	PURB	HGNC:9702	19291	5814	YES		0	0	0	0	0	0	0	0	0	0	0
YES	YES	Pura	MGI:103079	PURA	HGNC:9701	19290	5813	YES	YES	1	0	1	1	0	0	0	0	0	0	0
YES	YES	Rpn2	MGI:98085	RPN2	HGNC:10382	20014	6185	YES		0	0	0	0	0	0	0	0	0	0	0
YES	YES	Dync1li2	MGI:107738	DYNC1LI2	HGNC:2966	234663	1783	YES	YES	1	1	0	1	0	0	0	0	0	0	0
YES	YES	Dync1li1	MGI:2135610	DYNC1LI1	HGNC:18745	235661	51143	YES		1	0	0	1	0	0	0	0	0	0	0
YES	YES	Cand1	MGI:1261820	CAND1	HGNC:30688	71902	55832	YES	YES	1	1	0	1	0	0	0	0	0	0	0
YES	YES	Atp5h	MGI:1918929	ATP5H	HGNC:845	71679	10476	YES		0	0	0	0	0	0	0	0	0	0	0
YES	YES	Exoc6	MGI:1351611	EXOC6	HGNC:23196	107371	54536			0	0	0	0	0	0	0	0	0	0	0
YES	YES	Exoc6b	MGI:1923164	EXOC6B	HGNC:17085	75914	23233	YES		1	0	0	1	0	0	0	0	0	0	0
YES	YES	Atp5f1	MGI:1100495	ATP5F1	HGNC:840	11950	515	YES		0	0	0	0	0	0	0	0	0	0	0
YES	YES	Plekha6	MGI:2388662	PLEKHA6	HGNC:17053	240753	22874	YES		1	0	0	1	0	0	0	0	0	0	0
YES	YES	Plekha5	MGI:1923802	PLEKHA5	HGNC:30036	109135	54477	YES		0	0	0	0	0	0	0	0	0	0	0
YES	YES	Ttc35	MGI:1913986	TTC35	HGNC:28963	66736	9694	YES		1	0	0	1	0	0	0	0	0	0	0
YES	YES	Wasl	MGI:1920428	WASL	HGNC:12735	73178	8976	YES	YES	1	0	0	1	0	0	0	0	0	0	0
YES	YES	Vps16	MGI:2136772	VPS16	HGNC:14584	80743	64601	YES		1	0	0	1	0	0	0	0	0	0	0
YES	YES	Samm50	MGI:1915903	SAMM50	HGNC:24276	68653	25813	YES	YES	1	0	0	1	0	0	0	0	0	0	0
YES	YES	Ndufb8	MGI:1914514	NDUFB8	HGNC:7703	67264	4714	YES		1	0	0	1	0	0	0	0	0	0	0
YES	YES	Rps25	MGI:1922867	RPS25	HGNC:10413	75617	6230	YES	YES	1	0	0	1	0	0	0	0	0	0	0
YES	YES	Praf2	MGI:1859607	PRAF2	HGNC:28911	54637	11230			1	0	0	1	0	0	0	0	0	0	0
YES	YES	Faah	MGI:109609	FAAH	HGNC:3553	14073	2166	YES		0	0	0	0	0	0	0	0	0	0	0
YES	YES	Ndufb9	MGI:1913468	NDUFB9	HGNC:7704	66218	4715			0	0	0	0	0	0	0	0	0	0	0
YES	YES	Ndufa2	MGI:1343103	NDUFA2	HGNC:7685	17991	4695	YES	YES	0	0	0	0	0	0	0	0	0	0	0
YES	YES	Wasf2	MGI:1098641	WASF2	HGNC:12733	242687	10163			1	0	0	1	0	0	0	0	0	0	0
YES	YES	Wasf1	MGI:1890563	WASF1	HGNC:12732	83767	8936	YES	YES	1	0	0	1	0	0	0	0	0	0	0
YES	YES	Wasf3	MGI:2658986	WASF3	HGNC:12734	245880	10810	YES	YES	1	0	0	1	0	0	0	0	0	0	0
YES	YES	Ndufa13	MGI:1914434	NDUFA13	HGNC:17194	67184	51079	YES	YES	1	0	0	1	0	0	0	0	0	0	0
YES	YES	Efhd2	MGI:106504	EFHD2	HGNC:28670	27984	79180		YES	1	0	0	1	0	0	0	0	0	0	0
YES	YES	Dctn4	MGI:1914915	DCTN4	HGNC:15518	67665	51164			1	0	0	1	0	0	0	0	0	0	0
YES	YES	Exoc2	MGI:1913732	EXOC2	HGNC:24968	66482	55770	YES	YES	1	0	1	1	0	0	0	0	0	0	0
YES	YES	Trappc3	MGI:1351486	TRAPPC3	HGNC:19942	27096	27095	YES	YES	1	0	0	1	0	0	0	0	0	0	0
YES	YES	Cc2d1a	MGI:2384831	CC2D1A	HGNC:30237	212139	54862		YES	0	0	0	0	0	0	0	0	0	0	0
YES	YES	Atp5j2	MGI:1927558	ATP5J2	HGNC:848	57423	9551	YES		0	0	0	0	0	0	0	0	0	0	0
YES	YES	Ndufb10	MGI:1915592	NDUFB10	HGNC:7696	68342	4716		YES	0	0	0	0	0	0	0	0	0	0	0
YES	YES	Wfs1	MGI:1328355	WFS1	HGNC:12762	22393	7466			0	0	0	0	0	0	0	0	0	0	0
YES	YES	Ndufs6	MGI:107932	NDUFS6	HGNC:7713	407785	4726	YES		0	0	0	0	0	0	0	0	0	0	0
YES	YES	Pacs1	MGI:1277113	PACS1	HGNC:30032	107975	55690	YES	YES	1	0	0	1	0	0	1	0	0	0	0
YES	YES	Nckipsd	MGI:1931834	NCKIPSD	HGNC:15486	80987	51517	YES	YES	1	0	0	1	0	0	0	0	0	0	0
YES	YES	Rogdi	MGI:1913299	ROGDI	HGNC:29478	66049	79641	YES		0	0	0	0	0	0	0	0	0	0	0
YES	YES	Cisd1	MGI:1261855	CISD1	HGNC:30880	52637	55847	YES	YES	1	0	0	1	0	0	0	0	0	0	0
YES	YES	Pfkm	MGI:97548	PFKM	HGNC:8877	18642	5213	YES	YES	1	0	0	1	0	0	0	0	0	0	0
YES	YES	Pfkp	MGI:1891833	PFKP	HGNC:8878	56421	5214	YES	YES	1	0	0	1	0	0	0	0	0	0	0
YES	YES	Pfkl	MGI:97547	PFKL	HGNC:8876	18641	5211	YES	YES	1	0	0	1	0	1	0	0	0	0	0
YES	YES	Twf1	MGI:1100520	TWF1	HGNC:9620	19230	5756	YES		1	0	0	1	0	0	0	0	0	0	0
YES	YES	Sec24c	MGI:1919746	SEC24C	HGNC:10705	218811	9632			1	0	0	1	0	0	0	0	0	0	0
YES	YES	Rpl35	MGI:1913739	RPL35	HGNC:10344	66489	11224	YES		1	0	0	1	0	0	0	0	0	0	0
YES	YES	Mapk8ip3	MGI:1353598	MAPK8IP3	HGNC:6884	30957	23162			1	0	0	1	0	0	0	0	0	0	0
YES	YES	Exoc4	MGI:1096376	EXOC4	HGNC:30389	20336	60412	YES	YES	1	0	0	1	0	0	0	0	0	0	0
YES	YES	Pnpla6	MGI:1354723	PNPLA6	HGNC:16268	50767	10908			0	0	0	0	0	0	0	0	0	0	0
YES	YES	Mosc2	MGI:1914497	MOSC2	HGNC:26064	67247	54996	YES		0	0	0	0	0	0	0	0	0	0	0
YES	YES	Ccny	MGI:1915224	CCNY	HGNC:23354	67974	219771	YES		1	0	0	1	0	0	0	0	0	0	0
YES	YES	Ndufa4	MGI:107686	NDUFA4	HGNC:7687	17992	4697	YES	YES	1	0	0	1	0	0	0	0	0	0	0
YES	YES	Apool	MGI:1915367	APOOL	HGNC:24009	68117	139322			0	0	0	0	0	0	0	0	0	0	0
YES	YES	Dctn3	MGI:1859251	DCTN3	HGNC:2713	53598	11258			1	0	0	1	0	0	0	0	0	0	0
YES	YES	Map6d1	MGI:3607784	MAP6D1	HGNC:25753	208158	79929	YES	YES	0	0	0	0	0	0	0	0	0	0	0
YES	YES	Bcas1	MGI:1924210	BCAS1	HGNC:974	76960	8537	YES	YES	1	0	0	1	0	0	0	0	0	0	0
YES	YES	Mtap7d1	MGI:2384297	MAP7D1	HGNC:25514	245877	55700	YES	YES	0	0	0	0	0	0	0	0	0	0	0
YES	YES	Ndufb6	MGI:2684983	NDUFB6	HGNC:7701	230075	4712	YES	YES	0	0	0	0	0	0	0	0	0	0	0
YES	YES	Dctn2	MGI:107733	DCTN2	HGNC:2712	69654	10540	YES	YES	1	0	0	1	0	0	0	0	0	0	0
YES	YES	Erlin1	MGI:2387613	ERLIN1	HGNC:16947	226144	10613			0	0	0	0	0	0	0	0	0	0	0
YES	YES	Erlin2	MGI:2387215	ERLIN2	HGNC:1356	244373	11160			1	0	0	1	0	0	0	0	0	0	0
YES	YES	Immt	MGI:1923864	IMMT	HGNC:6047	76614	10989	YES	YES	1	0	0	1	0	0	0	0	0	0	0
YES	YES	Ndufb4	MGI:1915444	NDUFB4	HGNC:7699	68194	4710	YES		1	0	0	1	0	0	0	0	0	0	0
YES	YES	Lmo7	MGI:1353586	LMO7	HGNC:6646	380928	4008	YES	YES	1	0	0	1	0	0	0	0	0	0	0
YES	YES	Strn4	MGI:2142346	STRN4	HGNC:15721	97387	29888	YES		0	0	0	0	0	0	0	0	0	0	0
YES	YES	6330407J23Rik	MGI:1914662	KIAA0408	HGNC:21636	67412	9729	YES	YES	0	0	0	0	0	0	0	0	0	0	0
YES	YES	Sipa1l1	MGI:2443679	SIPA1L1	HGNC:20284	217692	26037	YES		1	0	0	1	0	0	0	0	0	0	0
YES	YES	AW555464	MGI:2145043	KIAA0284	HGNC:20362	217882	283638	YES	YES	1	0	0	1	0	0	0	0	0	0	0
YES	YES	Nrn1	MGI:1915654	NRN1	HGNC:17972	68404	51299			1	0	0	1	0	0	0	0	0	0	0
YES	YES	Crtac1	MGI:1920082	CRTAC1	HGNC:14882	72832	55118	YES	YES	1	0	0	1	0	0	0	0	0	0	0
YES	YES	Fam82a2	MGI:1915059	FAM82A2	HGNC:25550	67809	55177	YES	YES	0	0	0	0	0	0	0	0	0	0	0
YES	YES	Ppp1r9b	MGI:2387581	PPP1R9B	HGNC:9298	217124	84687	YES	YES	1	0	0	1	0	0	0	0	0	0	0
YES	YES	Ppp1r9a	MGI:2442401	PPP1R9A	HGNC:14946	243725	55607	YES		1	0	0	1	0	0	0	0	0	0	0
YES	YES	Tollip	MGI:1891808	TOLLIP	HGNC:16476	54473	54472		YES	1	1	0	1	0	0	0	0	0	0	0
YES	YES	Mff	MGI:1922984	MFF	HGNC:24858	75734	56947	YES		1	0	0	1	0	0	0	0	0	0	0
YES	YES	Fam107a	MGI:3041256	FAM107A	HGNC:30827	268709	11170			0	0	0	0	0	0	0	0	0	0	0
YES	YES	Mprip	MGI:1349438	MPRIP	HGNC:30321	26936	23164	YES		1	0	0	1	0	0	0	0	0	0	0
YES	YES	Rftn1	MGI:1923688	RFTN1	HGNC:30278	76438	23180			0	0	0	0	0	0	0	0	0	0	0
YES	YES	Ywhaz	MGI:109484	YWHAZ	HGNC:12855	22631	7534	YES	YES	1	0	0	1	0	1	1	0	0	0	0
YES	YES	Ywhab	MGI:1891917	YWHAB	HGNC:12849	54401	7529	YES	YES	1	0	0	1	0	0	1	0	0	0	0
YES	YES	Ywhae	MGI:894689	YWHAE	HGNC:12851	22627	7531	YES	YES	1	0	0	1	1	1	0	0	0	0	0
YES	YES	Ywhag	MGI:108109	YWHAG	HGNC:12852	22628	7532	YES	YES	1	0	0	1	0	1	1	0	0	0	0
YES	YES	Ywhah	MGI:109194	YWHAH	HGNC:12853	22629	7533	YES	YES	1	1	0	1	0	1	1	0	0	0	0
YES	YES	Ywhaq	MGI:891963	YWHAQ	HGNC:12854	22630	10971	YES	YES	1	0	0	1	0	0	1	0	0	0	0
YES	YES	Sfn	MGI:1891831	SFN	HGNC:10773	55948	2810	YES	YES	1	0	0	1	0	0	0	0	0	0	0
YES	YES	Erc2	MGI:1098749	ERC2	HGNC:31922	238988	26059	YES	YES	1	0	1	1	0	0	0	0	0	0	0
YES	YES	Erc1	MGI:2151013	ERC1	HGNC:17072	111173	23085	YES	YES	1	0	1	1	0	0	0	0	0	0	0
YES	YES	Ktn1	MGI:109153	KTN1	HGNC:6467	16709	3895	YES		1	0	0	1	0	0	0	0	0	0	0
YES	YES	Golgb1	MGI:1099447	GOLGB1	HGNC:4429	224139	2804	YES		0	0	0	0	0	0	0	0	0	0	0
YES	YES	Dhx30	MGI:1920081	DHX30	HGNC:16716	72831	22907	YES		1	0	0	1	0	0	0	0	0	0	0
YES	YES	Grin2d	MGI:95823	GRIN2D	HGNC:4588	14814	2906	YES	YES	0	0	0	0	0	0	0	0	0	0	0
YES	YES	Snap25	MGI:98331	SNAP25	HGNC:11132	20614	6616	YES	YES	1	0	0	1	0	1	0	0	0	0	0
YES	YES	Tmem85	MGI:1915282	TMEM85	HGNC:28032	68032	51234	YES		0	0	0	0	0	0	0	0	0	0	0
YES	YES	Srprb	MGI:102964	SRPRB	HGNC:24085	20818	58477	YES		1	0	0	1	0	0	0	0	0	0	0
YES	YES	Ly6h	MGI:1346030	LY6H	HGNC:6728	23934	4062	YES		1	0	1	1	0	0	0	0	0	0	0
YES	YES	Rpl4	MGI:1915141	RPL4	HGNC:10353	67891	6124	YES		1	0	0	1	0	0	0	0	0	0	0
YES	YES	Hk1	MGI:96103	HK1	HGNC:4922	15275	3098	YES	YES	1	0	0	1	0	0	0	0	0	0	0
YES	YES	Gnb2	MGI:95784	GNB2	HGNC:4398	14693	2783	YES	YES	1	0	1	1	0	1	0	0	0	0	0
YES	YES	Gnb4	MGI:104581	GNB4	HGNC:20731	14696	59345	YES	YES	1	0	0	1	0	1	0	0	0	0	0
YES	YES	Wdr47	MGI:2139593	WDR47	HGNC:29141	99512	22911	YES		1	0	0	1	0	0	0	0	0	0	0
YES	YES	Sirpa	MGI:108563	SIRPA	HGNC:9662	19261	140885		YES	0	0	0	0	0	0	0	0	0	0	0
YES	YES	Tln2	MGI:1917799	TLN2	HGNC:15447	70549	83660		YES	1	0	0	1	0	0	0	0	0	0	0
YES	YES	Rpn1	MGI:98084	RPN1	HGNC:10381	103963	6184	YES	YES	1	0	0	1	0	0	0	0	0	0	0
YES	YES	Tpi1	MGI:98797	TPI1	HGNC:12009	21991	7167		YES	1	0	0	1	0	1	0	0	0	0	0
YES	YES	Rplp0	MGI:1927636	RPLP0	HGNC:10371	11837	6175	YES	YES	1	0	0	1	0	0	0	0	0	0	0
YES	YES	Slc25a46	MGI:1914703	SLC25A46	HGNC:25198	67453	91137			0	0	0	0	0	0	0	0	0	0	0
YES	YES	Spire1	MGI:1915416	SPIRE1	HGNC:30622	68166	56907	YES	YES	0	0	0	0	0	0	0	0	0	0	0
YES	YES	Exoc8	MGI:2142527	EXOC8	HGNC:24659	102058	149371	YES	YES	1	0	0	1	0	0	0	0	0	0	0
YES	YES	Trappc9	MGI:1923760	TRAPPC9	HGNC:30832	76510	83696	YES	YES	1	0	0	1	0	0	0	0	0	0	0
YES	YES	Rps16	MGI:98118	RPS16	HGNC:10396	20055	6217			0	0	0	0	0	0	0	0	0	0	0
YES	YES	C230096C10Rik	MGI:2443696	KIAA0090	HGNC:28957	230866	23065			0	0	0	0	0	0	0	0	0	0	0
YES	YES	Chchd3	MGI:1913325	CHCHD3	HGNC:21906	66075	54927	YES	YES	1	0	0	1	0	0	0	0	0	0	0
YES	YES	Chchd6	MGI:1913348	CHCHD6	HGNC:28184	66098	84303	YES	YES	0	0	0	0	0	0	0	0	0	0	0
YES	YES	D430041D05Rik	MGI:2181743	C11orf41	HGNC:24836	241589	25758	YES	YES	1	0	1	1	0	0	0	0	0	0	0
YES	YES	2310057J16Rik	MGI:1916947	KIAA1543	HGNC:29307	69697	57662	YES	YES	0	0	0	0	0	0	0	0	0	0	0
YES	YES	6330403A02Rik	MGI:2138735	C1orf95	HGNC:30491	381310	375057			0	0	0	0	0	0	0	0	0	0	0
YES	YES	Fam18a	MGI:3665441	FAM81A	HGNC:28379	NOT_FOUND	145773	YES	YES	1	0	1	1	0	0	0	0	0	0	0
YES	YES	Chmp4b	MGI:1922858	CHMP4B	HGNC:16171	75608	128866	YES	YES	1	0	0	1	0	0	0	0	0	0	0
YES	YES	Arhgef2	MGI:103264	ARHGEF2	HGNC:682	16800	9181	YES	YES	1	0	0	1	0	0	0	0	0	0	0
YES	YES	mt-Co2	MGI:102503	MT-CO2	HGNC:7421	17709	4513	YES	YES	0	0	0	0	0	0	0	0	0	0	0
YES	YES	Myl6b	MGI:1917789	MYL6B	HGNC:29823	216459	140465	YES	YES	0	0	0	0	0	0	0	0	0	0	0
YES	YES	Myl6	MGI:109318	MYL6	HGNC:7587	17904	4637	YES	YES	1	0	0	1	0	1	0	0	0	0	0
YES	YES	Gas7	MGI:1202388	GAS7	HGNC:4169	14457	8522			1	0	0	1	0	0	0	0	0	0	0
YES	YES	Atad3a	MGI:1919214	ATAD3A	HGNC:25567	108888	55210	YES	YES	1	0	0	1	0	0	0	0	0	0	0
YES	YES	Acly	MGI:103251	ACLY	HGNC:115	104112	47		YES	1	0	0	1	0	0	0	0	0	0	0
YES	YES	Ogdh	MGI:1098267	OGDH	HGNC:8124	18293	4967	YES	YES	1	0	0	1	0	0	0	0	0	0	0
YES	YES	Ogdhl	MGI:3616088	OGDHL	HGNC:25590	239017	55753	YES		1	0	0	1	0	0	0	0	0	0	0
YES	YES	Specc1	MGI:2442356	SPECC1	HGNC:30615	432572	92521	YES	YES	1	0	0	1	0	0	0	0	0	0	0
YES	YES	Arhgap23	MGI:3697726	ARHGAP23	HGNC:29293	58996	57636			1	0	0	1	0	0	0	0	0	0	0
YES	YES	Arhgap21	MGI:1918685	ARHGAP21	HGNC:23725	71435	57584	YES	YES	1	0	0	1	0	0	0	0	0	0	0
YES	YES	Agap2	MGI:3580016	AGAP2	HGNC:16921	216439	116986	YES	YES	1	0	1	1	0	0	0	0	0	0	0
YES	YES	Abr	MGI:107771	ABR	HGNC:81	109934	29		YES	1	0	0	1	1	0	0	0	0	0	0
YES	YES	Bcr	MGI:88141	BCR	HGNC:1014	110279	613	YES		1	0	0	1	0	0	0	0	0	0	0
YES	YES	Basp1	MGI:1917600	BASP1	HGNC:957	70350	10409	YES	YES	0	0	0	0	0	0	0	0	0	0	0
YES	YES	Daam1	MGI:1914596	DAAM1	HGNC:18142	208846	23002	YES		1	0	0	1	0	0	0	0	0	0	0
YES	YES	Nefh	MGI:97309	NEFH	HGNC:7737	380684	4744	YES	YES	1	0	0	1	0	0	0	0	0	0	0
YES	YES	Phb2	MGI:102520	PHB2	HGNC:30306	12034	11331	YES	YES	1	0	0	1	1	1	0	0	0	0	0
YES	YES	Phb	MGI:97572	PHB	HGNC:8912	18673	5245	YES	YES	1	0	0	1	0	0	0	0	0	0	0
YES	YES	Mtdh	MGI:1914404	MTDH	HGNC:29608	67154	92140	YES	YES	1	0	0	1	0	0	0	0	0	0	0
YES	YES	Epb4.1l1	MGI:103010	EPB41L1	HGNC:3378	13821	2036	YES	YES	1	0	0	1	0	0	0	0	0	0	0
YES	YES	Epb4.1l2	MGI:103009	EPB41L2	HGNC:3379	13822	2037	YES		1	0	0	1	0	0	0	0	0	0	0
YES	YES	Epb4.1l3	MGI:103008	EPB41L3	HGNC:3380	13823	23136	YES	YES	1	0	0	1	0	0	0	0	0	0	0
YES	YES	Nomo1	MGI:2385850	NOMO1	HGNC:30060	211548	23420	YES		1	0	0	1	0	0	0	0	0	0	0
YES	YES	Hadha	MGI:2135593	HADHA	HGNC:4801	97212	3030	YES	YES	1	0	0	1	0	0	0	0	0	0	0
YES	YES	Kpna1	MGI:103560	KPNA1	HGNC:6394	16646	3836			0	0	0	0	0	0	0	0	0	0	0
YES	YES	Vps18	MGI:2443626	VPS18	HGNC:15972	228545	57617			0	0	0	0	0	0	0	0	0	0	0
YES	YES	Tbc1d24	MGI:2443456	TBC1D24	HGNC:29203	224617	57465	YES	YES	1	0	0	1	0	0	0	0	0	0	0
YES	YES	Mdh1	MGI:97051	MDH1	HGNC:6970	17449	4190		YES	1	0	1	1	0	0	0	0	0	0	0
YES	YES	Ahcyl1	MGI:2385184	AHCYL1	HGNC:344	229709	10768	YES	YES	1	0	0	1	0	0	0	0	0	0	0
YES	YES	Usp5	MGI:1347343	USP5	HGNC:12628	22225	8078			0	0	0	0	0	0	0	0	0	0	0
YES	YES	Syncrip	MGI:1891690	SYNCRIP	HGNC:16918	56403	10492	YES		1	0	0	1	0	0	0	0	0	0	0
YES	YES	Pabpc1	MGI:1349722	PABPC1	HGNC:8554	18458	26986	YES	YES	1	0	0	1	0	0	0	0	0	0	0
YES	YES	Pabpc4	MGI:2385206	PABPC4	HGNC:8557	230721	8761			0	0	0	0	0	0	0	0	0	0	0
YES	YES	Hnrnpa1	MGI:104820	HNRNPA1	HGNC:5031	15382	3178			0	0	0	0	0	0	0	0	0	0	0
YES	YES	Cdh10	MGI:107436	CDH10	HGNC:1749	320873	1008	YES		1	0	0	1	0	0	0	0	0	0	0
YES	YES	Cdh13	MGI:99551	CDH13	HGNC:1753	12554	1012	YES	YES	1	0	0	1	0	0	0	0	0	0	0
YES	YES	Cdh2	MGI:88355	CDH2	HGNC:1759	12558	1000	YES	YES	1	0	0	1	0	1	0	0	0	0	0
YES	YES	Cdh4	MGI:99218	CDH4	HGNC:1763	12561	1002	YES		1	0	0	1	0	0	0	0	0	0	0
YES	YES	Ddx1	MGI:2144727	DDX1	HGNC:2734	104721	1653	YES	YES	1	0	0	1	0	0	0	0	0	0	0
YES	YES	Ddx17	MGI:1914290	DDX17	HGNC:2740	67040	10521			0	0	0	0	0	0	0	0	0	0	0
YES	YES	Ddx3x	MGI:103064	DDX3X	HGNC:2745	13205	1654	YES	YES	1	0	0	1	0	0	0	0	0	0	0
YES	YES	Ddx6	MGI:104976	DDX6	HGNC:2747	13209	1656			1	0	0	1	0	0	0	0	0	0	0
YES	YES	Csnk2a2	MGI:88547	CSNK2A2	HGNC:2459	13000	1459	YES		0	0	0	0	0	0	0	0	0	0	0
YES	YES	Csnk2a1	MGI:88543	CSNK2A1	HGNC:2457	12995	1457	YES		1	0	0	1	0	0	1	0	0	0	0
YES	YES	Srpk2	MGI:1201408	SRPK2	HGNC:11306	20817	6733	YES		0	0	0	0	0	0	0	0	0	0	0
YES	YES	Cdk5	MGI:101765	CDK5	HGNC:1774	12568	1020	YES	YES	1	0	0	1	0	0	0	0	0	0	0
YES	YES	Cdkl5	MGI:1278336	CDKL5	HGNC:11411	382253	6792	YES		1	0	1	1	0	0	0	0	0	0	0
YES	YES	Gsk3b	MGI:1861437	GSK3B	HGNC:4617	56637	2932			1	0	0	1	0	1	0	0	0	0	0
YES	YES	Grm5	MGI:1351342	GRM5	HGNC:4597	108071	2915	YES		0	0	0	0	0	0	0	0	0	0	0
YES	YES	Grm2	MGI:1351339	GRM2	HGNC:4594	108068	2912	YES		0	0	0	0	0	0	0	0	0	0	0
YES	YES	Slc2a1	MGI:95755	SLC2A1	HGNC:11005	20525	6513	YES		1	0	0	1	0	0	0	0	0	0	0
YES	YES	Sv2a	MGI:1927139	SV2A	HGNC:20566	64051	9900	YES		1	0	0	1	0	0	0	0	0	0	0
YES	YES	Ube2n	MGI:1934835	UBE2N	HGNC:12492	93765	7334	YES	YES	1	1	0	1	0	0	0	0	0	0	0
YES	YES	Ube2v2	MGI:1917870	UBE2V2	HGNC:12495	70620	7336	YES	YES	1	1	0	1	0	0	0	0	0	0	0
YES	YES	Diras2	MGI:1915453	DIRAS2	HGNC:19323	68203	54769	YES		0	0	0	0	0	0	0	0	0	0	0
YES	YES	Rala	MGI:1927243	RALA	HGNC:9839	56044	5898	YES	YES	1	0	0	1	0	1	0	0	0	0	0
YES	YES	Kras	MGI:96680	KRAS	HGNC:6407	16653	3845	YES	YES	1	0	0	1	0	0	0	0	0	0	0
YES	YES	Rap1a	MGI:97852	RAP1A	HGNC:9855	109905	5906	YES	YES	1	0	0	1	0	0	0	0	0	0	0
YES	YES	Rhot1	MGI:1926078	RHOT1	HGNC:21168	59040	55288	YES		1	0	0	1	0	0	0	0	0	0	0
YES	YES	Rhot2	MGI:2384892	RHOT2	HGNC:21169	214952	89941			0	0	0	0	0	0	0	0	0	0	0
YES	YES	Rac1	MGI:97845	RAC1	HGNC:9801	19353	5879	YES	YES	1	0	0	1	1	1	0	0	0	0	0
YES	YES	Cdc42	MGI:106211	CDC42	HGNC:1736	12540	998	YES		1	0	0	1	0	0	0	0	0	0	0
YES	YES	Rhog	MGI:1928370	RHOG	HGNC:672	56212	391	YES	YES	1	0	0	1	0	0	0	0	0	0	0
YES	YES	Rhoa	MGI:1096342	RHOA	HGNC:667	11848	387	YES		1	0	0	1	0	0	0	0	0	0	0
YES	YES	Rhob	MGI:107949	RHOB	HGNC:668	11852	388	YES		1	0	0	1	0	0	0	0	0	0	0
YES	YES	Rab11b	MGI:99425	RAB11B	HGNC:9761	19326	9230	YES		0	0	0	0	0	0	0	0	0	0	0
YES	YES	Rab3a	MGI:97843	RAB3A	HGNC:9777	19339	5864		YES	1	0	0	1	0	1	1	0	0	0	0
YES	YES	Rab3c	MGI:1914545	RAB3C	HGNC:30269	67295	115827	YES		1	0	0	1	0	0	0	0	0	0	0
YES	YES	Rab1	MGI:97842	RAB1A	HGNC:9758	19324	5861	YES	YES	1	1	0	1	0	0	0	0	0	0	0
YES	YES	Rab35	MGI:1924657	RAB35	HGNC:9774	77407	11021	YES	YES	0	0	0	0	0	0	0	0	0	0	0
YES	YES	Rab8b	MGI:2442982	RAB8B	HGNC:30273	235442	51762			0	0	0	0	0	0	0	0	0	0	0
YES	YES	Rab10	MGI:105066	RAB10	HGNC:9759	19325	10890		YES	0	0	0	0	0	0	0	0	0	0	0
YES	YES	Rab15	MGI:1916865	RAB15	HGNC:20150	104886	376267	YES	YES	0	0	0	0	0	0	0	0	0	0	0
YES	YES	Rab14	MGI:1915615	RAB14	HGNC:16524	68365	51552	YES		1	0	0	1	0	0	0	0	0	0	0
YES	YES	Rab5a	MGI:105926	RAB5A	HGNC:9783	271457	5868			1	0	0	1	0	0	0	0	0	0	0
YES	YES	Rab5c	MGI:105306	RAB5C	HGNC:9785	19345	5878		YES	0	0	0	0	0	0	0	0	0	0	0
YES	YES	Rab6b	MGI:107283	RAB6B	HGNC:14902	270192	51560		YES	1	0	0	1	0	0	0	0	0	0	0
YES	YES	Rab7	MGI:105068	RAB7A	HGNC:9788	19349	7879		YES	1	0	0	1	0	0	0	0	0	0	0
YES	YES	Dnaja1	MGI:1270129	DNAJA1	HGNC:5229	15502	3301	YES	YES	1	0	0	1	0	0	0	0	0	0	0
YES	YES	Dnaja3	MGI:1933786	DNAJA3	HGNC:11808	83945	9093			0	0	0	0	0	0	0	0	0	0	0
YES	YES	Dnaja2	MGI:1931882	DNAJA2	HGNC:14884	56445	10294	YES		1	0	0	1	0	0	0	0	0	0	0
YES	YES	Dnajb6	MGI:1344381	DNAJB6	HGNC:14888	23950	10049	YES	YES	1	0	0	1	0	0	0	0	0	0	0
YES	YES	Dnajb4	MGI:1914285	DNAJB4	HGNC:14886	67035	11080		YES	0	0	0	0	0	0	0	0	0	0	0
YES	YES	Dnajb1	MGI:1931874	DNAJB1	HGNC:5270	81489	3337	YES		1	0	0	1	0	0	0	0	0	0	0
YES	YES	Dnajc11	MGI:2443386	DNAJC11	HGNC:25570	230935	55735	YES	YES	1	0	0	1	0	0	0	0	0	0	0
YES	YES	Dnajc13	MGI:2676368	DNAJC13	HGNC:30343	235567	23317	YES	YES	1	0	0	1	0	0	0	0	0	0	0
YES	YES	Slc25a5	MGI:1353496	SLC25A5	HGNC:10991	11740	292	YES	YES	1	0	0	1	1	1	0	0	0	0	0
YES	YES	Slc25a1	MGI:1345283	SLC25A1	HGNC:10979	13358	6576			0	0	0	0	0	0	0	0	0	0	0
YES	YES	Slc25a12	MGI:1926080	SLC25A12	HGNC:10982	78830	8604	YES	YES	1	0	0	1	0	1	0	0	0	0	0
YES	YES	Slc25a13	MGI:1354721	SLC25A13	HGNC:10983	50799	10165	YES	YES	1	0	0	1	0	0	0	0	0	0	0
YES	YES	Slc25a22	MGI:1915517	SLC25A22	HGNC:19954	68267	79751	YES	YES	1	0	0	1	0	1	0	0	0	0	0
YES	YES	Slc25a18	MGI:1919053	SLC25A18	HGNC:10988	71803	83733	YES	YES	0	0	0	0	0	0	0	0	0	0	0
YES	YES	Slc25a11	MGI:1915113	SLC25A11	HGNC:10981	67863	8402	YES	YES	1	0	0	1	0	0	0	0	0	0	0
YES	YES	Atp8a1	MGI:1330848	ATP8A1	HGNC:13531	11980	10396	YES	YES	1	0	0	1	0	0	0	0	0	0	0
YES	YES	Atp4a	MGI:88113	ATP4A	HGNC:819	11944	495	YES		0	0	0	0	0	0	0	0	0	0	0
YES	YES	Atp1a4	MGI:1351335	ATP1A4	HGNC:14073	27222	480	YES		0	0	0	0	0	0	0	0	0	0	0
YES	YES	Atp12a	MGI:1926943	ATP12A	HGNC:13816	192113	479			0	0	0	0	0	0	0	0	0	0	0
YES	YES	Atp13a1	MGI:2180801	ATP13A1	HGNC:24215	170759	57130			1	0	0	1	0	0	0	0	0	0	0
YES	YES	Atp2b4	MGI:88111	ATP2B4	HGNC:817	381290	493	YES	YES	0	0	0	0	0	0	0	0	0	0	0
YES	YES	Atp2b1	MGI:104653	ATP2B1	HGNC:814	67972	490	YES	YES	1	0	0	1	0	0	1	0	0	0	0
YES	YES	Atp2b3	MGI:1347353	ATP2B3	HGNC:816	320707	492	YES	YES	1	0	0	1	0	0	0	0	0	0	0
YES	YES	Atp2a1	MGI:105058	ATP2A1	HGNC:811	11937	487			0	0	0	0	0	0	0	0	0	0	0
YES	YES	Slc27a1	MGI:1347098	SLC27A1	HGNC:10995	26457	376497	YES		1	0	0	1	0	0	0	0	0	0	0
YES	YES	Slc27a4	MGI:1347347	SLC27A4	HGNC:10998	26569	10999	YES	YES	0	0	0	0	0	0	0	0	0	0	0
YES	YES	Acsl6	MGI:894291	ACSL6	HGNC:16496	216739	23305	YES	YES	1	0	0	1	0	0	0	0	0	0	0
YES	YES	Acsl3	MGI:1921455	ACSL3	HGNC:3570	74205	2181	YES	YES	1	0	0	1	0	0	0	0	0	0	0
YES	YES	Fsd1	MGI:1934858	FSD1	HGNC:13745	240121	79187		YES	0	0	0	0	0	0	0	0	0	0	0
YES	YES	Trim3	MGI:1860040	TRIM3	HGNC:10064	55992	10612	YES	YES	1	0	0	1	0	0	0	0	0	0	0
YES	YES	Kif1a	MGI:108391	KIF1A	HGNC:888	16560	547		YES	1	1	0	1	0	0	0	0	0	0	0
YES	YES	Kif5c	MGI:1098269	KIF5C	HGNC:6325	16574	3800	YES	YES	1	0	0	1	0	0	0	0	0	0	0
YES	YES	Kif5a	MGI:109564	KIF5A	HGNC:6323	16572	3798	YES	YES	0	0	0	0	0	0	0	0	0	0	0
YES	YES	Kif5b	MGI:1098268	KIF5B	HGNC:6324	16573	3799	YES	YES	1	0	0	1	0	0	0	0	0	0	0
YES	YES	Kif3a	MGI:107689	KIF3A	HGNC:6319	16568	11127			1	0	0	1	0	0	0	0	0	0	0
YES	YES	Kif2c	MGI:1921054	KIF2C	HGNC:6393	73804	11004			0	0	0	0	0	0	0	0	0	0	0
YES	YES	Kif2b	MGI:1920720	KIF2B	HGNC:29443	73470	84643			0	0	0	0	0	0	0	0	0	0	0
YES	YES	Kif2a	MGI:108390	KIF2A	HGNC:6318	16563	3796	YES	YES	1	0	0	1	0	0	0	0	0	0	0
YES	YES	Phldb1	MGI:2143230	PHLDB1	HGNC:23697	102693	23187	YES		1	0	0	1	0	0	0	0	0	0	0
YES	YES	Ank3	MGI:88026	ANK3	HGNC:494	11735	288	YES	YES	1	0	0	1	0	0	0	0	0	0	0
YES	YES	Ank2	MGI:88025	ANK2	HGNC:493	109676	287	YES	YES	1	0	0	1	0	0	0	0	0	0	0
YES	YES	Ank1	MGI:88024	ANK1	HGNC:492	11733	286	YES	YES	1	0	0	1	0	0	0	0	0	0	0
YES	YES	Shank2	MGI:2671987	SHANK2	HGNC:14295	210274	22941	YES	YES	1	0	1	1	0	1	0	0	0	0	0
YES	YES	Shank3	MGI:1930016	SHANK3	HGNC:14294	58234	85358	YES	YES	1	0	1	1	0	0	0	0	0	0	0
YES	YES	Shank1	MGI:3613677	SHANK1	HGNC:15474	243961	50944	YES	YES	0	0	0	0	0	0	0	0	0	0	0
YES	YES	Anks1b	MGI:1924781	ANKS1B	HGNC:24600	77531	56899	YES	YES	1	0	1	1	1	0	0	0	0	0	0
YES	YES	Caskin1	MGI:2442952	CASKIN1	HGNC:20879	268932	57524	YES	YES	1	0	0	1	0	0	0	0	0	0	0
YES	YES	Ppp1r12a	MGI:1309528	PPP1R12A	HGNC:7618	17931	4659	YES	YES	0	0	0	0	0	0	0	0	0	0	0
YES	YES	Crip2	MGI:1915587	CRIP2	HGNC:2361	68337	1397		YES	0	0	0	0	0	0	0	0	0	0	0
YES	YES	Epb4.9	MGI:99670	EPB49	HGNC:3382	13829	2039	YES	YES	1	0	0	1	0	0	0	0	0	0	0
YES	YES	Ablim2	MGI:2385758	ABLIM2	HGNC:19195	231148	84448	YES		1	0	0	1	0	0	0	0	0	0	0
YES	YES	Ablim3	MGI:2442582	ABLIM3	HGNC:29132	319713	22885	YES		1	0	0	1	0	0	0	0	0	0	0
YES	YES	Ablim1	MGI:1194500	ABLIM1	HGNC:78	226251	3983	YES	YES	1	0	0	1	1	1	0	0	0	0	0
YES	YES	Synpo	MGI:1099446	SYNPO	HGNC:30672	104027	11346	YES	YES	1	0	0	1	0	0	1	0	0	0	0
YES	YES	Abcb8	MGI:1351667	ABCB8	HGNC:49	74610	11194	YES		0	0	0	0	0	0	0	0	0	0	0
YES	YES	Decr1	MGI:1914710	DECR1	HGNC:2753	67460	1666	YES		0	0	0	0	0	0	0	0	0	0	0
YES	YES	Hsd17b12	MGI:1926967	HSD17B12	HGNC:18646	56348	51144			0	0	0	0	0	0	0	0	0	0	0
YES	YES	Hsd17b4	MGI:105089	HSD17B4	HGNC:5213	15488	3295	YES	YES	1	0	0	1	0	0	0	0	0	0	0
YES	YES	Cbr1	MGI:88284	CBR1	HGNC:1548	12408	873	YES	YES	0	0	0	0	0	0	0	0	0	0	0
YES	YES	Brsk1	MGI:2685946	BRSK1	HGNC:18994	381979	84446	YES	YES	1	0	1	1	0	0	0	0	0	0	0
YES	YES	Mark2	MGI:99638	MARK2	HGNC:3332	13728	2011	YES	YES	1	0	1	1	0	0	0	0	0	0	0
YES	YES	Mark1	MGI:2664902	MARK1	HGNC:6896	226778	4139	YES		1	0	0	1	0	0	0	0	0	0	0
YES	YES	Dclk1	MGI:1330861	DCLK1	HGNC:2700	13175	9201	YES	YES	1	0	0	1	0	0	0	0	0	0	0
YES	YES	Dclk2	MGI:1918012	DCLK2	HGNC:19002	70762	166614	YES		1	0	0	1	0	0	0	0	0	0	0
YES	YES	Camkv	MGI:2384296	CAMKV	HGNC:28788	235604	79012	YES	YES	1	0	0	1	0	0	0	0	0	0	0
YES	YES	Camk2d	MGI:1341265	CAMK2D	HGNC:1462	108058	817	YES	YES	1	0	0	1	0	0	0	0	0	0	0
YES	YES	Camk2g	MGI:88259	CAMK2G	HGNC:1463	12325	818	YES	YES	1	0	1	1	0	0	0	0	0	0	0
YES	YES	Pdpk1	MGI:1338068	PDPK1	HGNC:8816	18607	5170			0	0	0	0	0	0	0	0	0	0	0
YES	YES	Prkacb	MGI:97594	PRKACB	HGNC:9381	18749	5567	YES		0	0	0	0	0	0	0	0	0	0	0
YES	YES	Adrbk1	MGI:87940	ADRBK1	HGNC:289	110355	156	YES		1	0	0	1	0	0	0	0	0	0	0
YES	YES	Prkce	MGI:97599	PRKCE	HGNC:9401	18754	5581			0	0	0	0	0	0	0	0	0	0	0
YES	YES	Prkcc	MGI:97597	PRKCG	HGNC:9402	18752	5582	YES	YES	1	0	0	1	0	1	0	0	0	0	0
YES	YES	Map2k1	MGI:1346866	MAP2K1	HGNC:6840	26395	5604	YES	YES	1	0	0	1	0	1	0	0	0	0	0
YES	YES	Taok2	MGI:1915919	TAOK2	HGNC:16835	381921	9344	YES	YES	1	0	0	1	0	0	0	0	0	0	0
YES	YES	Taok1	MGI:1914490	TAOK1	HGNC:29259	216965	57551	YES	YES	1	0	0	1	0	0	0	0	0	0	0
YES	YES	Mink1	MGI:1355329	MINK1	HGNC:17565	50932	50488	YES	YES	1	0	1	1	0	0	0	0	0	0	0
YES	YES	Pak1	MGI:1339975	PAK1	HGNC:8590	18479	5058		YES	1	1	0	1	0	0	0	0	0	0	0
YES	YES	Elfn2	MGI:3608416	ELFN2	HGNC:29396	207393	114794	YES		1	0	1	1	0	0	0	0	0	0	0
YES	YES	Omg	MGI:106586	OMG	HGNC:8135	18377	4974	YES	YES	1	0	0	1	0	0	0	0	0	0	0
YES	YES	Lingo1	MGI:1915522	LINGO1	HGNC:21205	235402	84894	YES		1	0	0	1	0	0	0	0	0	0	0
YES	YES	Lmtk3	MGI:3039582	LMTK3	HGNC:19295	381983	114783	YES	YES	1	0	1	1	0	0	0	0	0	0	0
YES	YES	Lmtk2	MGI:3036247	LMTK2	HGNC:17880	231876	22853	YES		1	0	0	1	0	0	0	0	0	0	0
YES	YES	Epha4	MGI:98277	EPHA4	HGNC:3388	13838	2043	YES	YES	1	0	0	1	0	0	0	0	0	0	0
YES	YES	Yes1	MGI:99147	YES1	HGNC:12841	22612	7525	YES	YES	1	0	1	1	0	0	0	0	0	0	0
YES	YES	Src	MGI:98397	SRC	HGNC:11283	20779	6714	YES	YES	1	0	0	1	0	1	0	0	0	0	0
YES	YES	Fyn	MGI:95602	FYN	HGNC:4037	14360	2534	YES	YES	1	0	0	1	0	0	0	0	0	0	0
YES	YES	Lyn	MGI:96892	LYN	HGNC:6735	17096	4067		YES	1	0	0	1	0	0	0	0	0	0	0
YES	YES	Hck	MGI:96052	HCK	HGNC:4840	15162	3055	YES	YES	0	0	0	0	0	0	0	0	0	0	0
YES	YES	Gpr158	MGI:2441697	GPR158	HGNC:23689	241263	57512	YES	YES	1	0	0	1	0	0	0	0	0	0	0
YES	YES	Gm88	MGI:2684934	C6orf154	HGNC:21375	224813	221424	YES		1	0	1	1	0	0	0	0	0	0	0
YES	YES	Sacm1l	MGI:1933169	SACM1L	HGNC:17059	83493	22908	YES	YES	1	0	0	1	0	0	0	0	0	0	0
YES	YES	Syn1	MGI:98460	SYN1	HGNC:11494	20964	6853	YES	YES	1	0	0	1	0	0	0	0	0	0	0
YES	YES	Syn2	MGI:103020	SYN2	HGNC:11495	20965	6854	YES	YES	1	0	0	1	0	0	0	0	0	0	0
YES	YES	Syn3	MGI:1351334	SYN3	HGNC:11496	27204	8224	YES	YES	1	0	0	1	0	0	0	0	0	0	0
YES	YES	Syngr3	MGI:1341881	SYNGR3	HGNC:11501	20974	9143	YES	YES	0	0	0	0	0	0	0	0	0	0	0
YES	YES	Synj1	MGI:1354961	SYNJ1	HGNC:11503	104015	8867	YES	YES	1	0	0	1	0	0	1	0	0	0	0
YES	YES	Syp	MGI:98467	SYP	HGNC:11506	20977	6855	YES	YES	1	0	0	1	0	0	0	0	0	0	0
YES	YES	Syt1	MGI:99667	SYT1	HGNC:11509	20979	6857	YES	YES	1	0	0	1	1	1	0	0	0	0	0
YES	YES	Syt5	MGI:1926368	SYT5	HGNC:11513	53420	6861	YES	YES	0	0	0	0	0	0	0	0	0	0	0
YES	YES	Syt7	MGI:1859545	SYT7	HGNC:11514	54525	9066	YES	YES	1	0	1	1	0	0	0	0	0	0	0
YES	YES	Snph	MGI:2139270	SNPH	HGNC:15931	241727	9751	YES		0	0	0	0	0	0	0	0	0	0	0
YES	YES	Stx12	MGI:1931027	STX12	HGNC:11430	100226	23673	YES		1	0	0	1	0	0	0	0	0	0	0
YES	YES	Stx7	MGI:1858210	STX7	HGNC:11442	53331	8417	YES	YES	1	0	0	1	0	0	0	0	0	0	0
YES	YES	Stxbp5	MGI:1926058	STXBP5	HGNC:19665	78808	134957	YES		1	0	0	1	0	0	0	0	0	0	0
YES	YES	Sdcbp	MGI:1337026	SDCBP	HGNC:10662	53378	6386			1	1	0	1	0	0	0	0	0	0	0
YES	YES	Tom1l2	MGI:2443306	TOM1L2	HGNC:11984	216810	146691	YES	YES	1	0	0	1	0	0	0	0	0	0	0
YES	YES	Tnr	MGI:99516	TNR	HGNC:11953	21960	7143	YES	YES	1	0	0	1	0	0	0	0	0	0	0
YES	YES	Ttc7b	MGI:2144724	TTC7B	HGNC:19858	104718	145567	YES	YES	0	0	0	0	0	0	0	0	0	0	0
YES	YES	Wdr7	MGI:1860197	WDR7	HGNC:13490	104082	23335	YES	YES	1	0	0	1	0	0	0	0	0	0	0
YES	YES	Tjp1	MGI:98759	TJP1	HGNC:11827	21872	7082	YES	YES	1	0	0	1	0	1	0	0	0	0	0
YES	YES	Tjp2	MGI:1341872	TJP2	HGNC:11828	21873	9414	YES	YES	1	0	0	1	0	0	0	0	0	0	0
YES	YES	Tagln3	MGI:1926784	TAGLN3	HGNC:29868	56370	29114	YES	YES	1	0	0	1	0	0	0	0	0	0	0
YES	YES	Hadhb	MGI:2136381	HADHB	HGNC:4803	231086	3032	YES	YES	1	0	0	1	0	0	0	0	0	0	0
YES	YES	Trio	MGI:1927230	TRIO	HGNC:12303	223435	7204	YES		1	0	0	1	0	0	0	0	0	0	0
YES	YES	Tmod1	MGI:98775	TMOD1	HGNC:11871	21916	7111	YES	YES	1	0	0	1	0	0	0	0	0	0	0
YES	YES	Tmod2	MGI:1355335	TMOD2	HGNC:11872	50876	29767	YES	YES	1	0	0	1	0	0	0	0	0	0	0
YES	YES	Tpm3	MGI:1890149	TPM3	HGNC:12012	59069	7170	YES	YES	1	0	0	1	0	0	0	0	0	0	0
YES	YES	Tpm1	MGI:98809	TPM1	HGNC:12010	22003	7168	YES	YES	0	0	0	0	0	0	0	0	0	0	0
YES	YES	Tuba1b	MGI:107804	TUBA1B	HGNC:18809	22143	10376	YES	YES	0	0	0	0	0	0	0	0	0	0	0
YES	YES	Tubb2a	MGI:107861	TUBB2A	HGNC:12412	22151	7280	YES	YES	1	0	0	1	0	0	0	0	0	0	0
YES	YES	Tubb2b	MGI:1920960	TUBB2B	HGNC:30829	73710	347733	YES	YES	1	0	0	1	0	0	0	0	0	0	0
YES	YES	Tubb4	MGI:107848	TUBB4	HGNC:20774	22153	10382	YES	YES	1	0	0	1	0	0	0	0	0	0	0
YES	YES	Tubb3	MGI:107813	TUBB3	HGNC:20772	22152	10381	YES	YES	1	0	0	1	0	0	0	0	0	0	0
YES	YES	Tppp	MGI:1920198	TPPP	HGNC:24164	72948	11076	YES	YES	1	1	0	1	0	0	0	0	0	0	0
YES	YES	Trap1	MGI:1915265	TRAP1	HGNC:16264	68015	10131		YES	1	1	0	1	0	0	0	0	0	0	0
YES	YES	Tsg101	MGI:106581	TSG101	HGNC:15971	22088	7251			1	0	0	1	0	0	0	0	0	0	0
YES	YES	Yars	MGI:2147627	YARS	HGNC:12840	107271	8565			1	0	0	1	0	0	0	0	0	0	0
YES	YES	Uqcrc2	MGI:1914253	UQCRC2	HGNC:12586	67003	7385	YES	YES	1	1	0	1	0	0	0	0	0	0	0
YES	YES	Uchl1	MGI:103149	UCHL1	HGNC:12513	22223	7345		YES	1	0	0	1	0	0	0	0	0	0	0
YES	YES	Hecw2	MGI:2685817	HECW2	HGNC:29853	329152	57520			1	0	0	1	0	0	0	0	0	0	0
YES	YES	Ogt	MGI:1339639	OGT	HGNC:8127	108155	8473		YES	1	1	0	1	0	0	0	0	0	0	0
YES	YES	Dnajc19	MGI:1914963	DNAJC19	HGNC:30528	67713	131118			1	0	0	1	0	0	0	0	0	0	0
YES	YES	Atp6v1b2	MGI:109618	ATP6V1B2	HGNC:854	11966	526	YES	YES	1	0	0	1	0	0	0	0	0	0	0
YES	YES	Atp6v1c1	MGI:1913585	ATP6V1C1	HGNC:856	66335	528	YES	YES	1	0	0	1	0	0	0	0	0	0	0
YES	YES	Atp6v1g1	MGI:1913540	ATP6V1G1	HGNC:864	66290	9550	YES		0	0	0	0	0	0	0	0	0	0	0
YES	YES	Atp6v1g2	MGI:1913487	ATP6V1G2	HGNC:862	66237	534	YES	YES	1	0	0	1	0	0	0	0	0	0	0
YES	YES	Vps11	MGI:1918982	VPS11	HGNC:14583	71732	55823	YES	YES	1	0	0	1	0	0	0	0	0	0	0
YES	YES	Vps33a	MGI:1924823	VPS33A	HGNC:18179	77573	65082	YES		1	0	0	1	0	0	0	0	0	0	0
YES	YES	Vps52	MGI:1330304	VPS52	HGNC:10518	224705	6293		YES	1	0	0	1	0	0	0	0	0	0	0
YES	YES	Vps45	MGI:891965	VPS45	HGNC:14579	22365	11311	YES		1	1	0	1	0	0	0	0	0	0	0
YES	YES	Vars	MGI:90675	VARS	HGNC:12651	22321	7407			0	0	0	0	0	0	0	0	0	0	0
YES	YES	Vps39	MGI:2443189	VPS39	HGNC:20593	269338	23339			1	0	0	1	0	0	0	0	0	0	0
YES	YES	Vamp2	MGI:1313277	VAMP2	HGNC:12643	22318	6844	YES	YES	1	0	0	1	0	0	1	0	0	0	0
YES	YES	Vamp3	MGI:1321389	VAMP3	HGNC:12644	22319	9341	YES		0	0	0	0	0	0	0	0	0	0	0
YES	YES	Vcan	MGI:102889	VCAN	HGNC:2464	13003	1462	YES	YES	1	0	0	1	0	0	0	0	0	0	0
YES	YES	Vapa	MGI:1353561	VAPA	HGNC:12648	30960	9218	YES	YES	1	0	0	1	0	0	0	0	0	0	0
YES	YES	Vapb	MGI:1928744	VAPB	HGNC:12649	56491	9217	YES	YES	1	0	0	1	0	0	0	0	0	0	0
YES	YES	Hdlbp	MGI:99256	HDLBP	HGNC:4857	110611	3069	YES		1	0	0	1	0	0	0	0	0	0	0
YES	YES	Vim	MGI:98932	VIM	HGNC:12692	22352	7431	YES	YES	1	1	0	1	0	0	0	0	0	0	0
YES	YES	Vdac2	MGI:106915	VDAC2	HGNC:12672	22334	7417	YES	YES	1	0	0	1	1	1	0	0	0	0	0
YES	YES	Vdac3	MGI:106922	VDAC3	HGNC:12674	22335	7419	YES	YES	1	0	0	1	0	0	0	0	0	0	0
YES	YES	Cacna2d1	MGI:88295	CACNA2D1	HGNC:1399	12293	781	YES	YES	1	0	0	1	0	0	0	0	0	0	0
YES	YES	Cacna2d2	MGI:1929813	CACNA2D2	HGNC:1400	56808	9254	YES		1	0	0	1	0	0	0	0	0	0	0
YES	YES	Kcnq2	MGI:1309503	KCNQ2	HGNC:6296	16536	3785	YES		1	0	0	1	0	0	0	0	0	0	0
YES	YES	Wdr48	MGI:1914811	WDR48	HGNC:30914	67561	57599	YES		1	0	0	1	0	0	0	0	0	0	0
YES	YES	Wdr37	MGI:1920393	WDR37	HGNC:31406	207615	22884	YES		1	0	0	1	0	0	0	0	0	0	0
YES	YES	Wipf2	MGI:1924462	WIPF2	HGNC:30923	68524	147179	YES		1	0	0	1	0	0	0	0	0	0	0
YES	YES	Rpl9	MGI:1298373	RPL9	HGNC:10369	20005	6133			0	0	0	0	0	0	0	0	0	0	0
YES	YES	Palm2	MGI:1934601	PALM2	HGNC:15845	242481	114299	YES	YES	0	0	0	0	0	0	0	0	0	0	0
YES	YES	Prps1	MGI:97775	PRPS1	HGNC:9462	19139	5631			1	0	0	1	0	0	0	0	0	0	0
YES	YES	Sec22b	MGI:1338759	SEC22B	HGNC:10700	20333	9554	YES	YES	1	0	0	1	0	0	0	0	0	0	0
YES	YES	Arpc4	MGI:1915339	ARPC4	HGNC:707	68089	10093	YES		1	0	0	1	1	1	0	0	0	0	0
YES	YES	Rab1b	MGI:1923558	RAB1B	HGNC:18370	76308	81876	YES	YES	1	0	0	1	0	0	0	0	0	0	0
YES	YES	Rab6	MGI:894313	RAB6A	HGNC:9786	19346	5870		YES	0	0	0	0	0	0	0	0	0	0	0
YES	YES	Cdk18	MGI:97518	CDK18	HGNC:8751	18557	5129			0	0	0	0	0	0	0	0	0	0	0
YES	YES	Atat1	MGI:1913869	ATAT1	HGNC:21186	73242	79969	YES	YES	0	0	0	0	0	0	0	0	0	0	0
YES	YES	Klraq1	MGI:1921075	KLRAQ1	HGNC:30595	73825	129285			1	0	0	1	0	0	0	0	0	0	0
YES	YES	Prosapip1	MGI:2656976	NOT_FOUND	NOT_FOUND	241638	9762	YES		1	0	1	1	0	0	0	0	0	0	0
YES	YES	D3Bwg0562e	MGI:106530	NOT_FOUND	NOT_FOUND	229791	9890	YES		1	0	1	1	0	0	0	0	0	0	0
YES	YES	Gm1568	MGI:2686414	NOT_FOUND	NOT_FOUND	380768	NOT_FOUND	YES		0	0	0	0	0	0	0	0	0	0	0
YES	YES	Plec	MGI:1277961	PLEC	HGNC:9069	18810	5339	YES	YES	0	0	0	0	0	0	0	0	0	0	0
YES	YES	Scai	MGI:2443716	SCAI	HGNC:26709	320271	286205	YES	YES	1	0	0	1	0	0	0	0	0	0	0
YES	YES	Ntm	MGI:2446259	NTM	HGNC:17941	235106	50863	YES	YES	1	0	1	1	0	0	0	0	0	0	0
YES	YES	Arhgap39	MGI:107858	ARHGAP39	HGNC:29351	NOT_FOUND	80728	YES		1	0	0	1	0	0	0	0	0	0	0
YES	YES	Shisa7	MGI:3605641	SHISA7	HGNC:35409	232813	729956	YES		1	0	1	1	0	0	0	0	0	0	0
YES	YES	Mogs	MGI:1929872	MOGS	HGNC:24862	57377	7841	YES		1	0	0	1	0	0	0	0	0	0	0
YES	YES	skt	MGI:98314	NOT_FOUND	NOT_FOUND	NOT_FOUND	56243	YES	YES	1	0	1	1	0	0	0	0	0	0	0
YES	YES	Myl12b	MGI:107494	MYL12B	HGNC:29827	67938	103910	YES	YES	1	0	0	1	0	1	0	0	0	0	0
YES	YES	C2cd4c	MGI:2685084	C2CD4C	HGNC:29417	237397	126567	YES		0	0	0	0	0	0	0	0	0	0	0
YES	YES	Arhgap44	MGI:2144423	ARHGAP44	HGNC:29096	216831	9912	YES		1	0	0	1	0	0	0	0	0	0	0
YES	YES	Golga7b	MGI:1918396	GOLGA7B	HGNC:31668	71146	401647	YES	YES	1	0	0	1	0	0	0	0	0	0	0
YES	YES	Srcin1	MGI:1933179	SRCIN1	HGNC:29506	56013	80725	YES	YES	1	0	1	1	0	0	1	0	0	0	0
YES	YES	Abhd16a	MGI:99476	ABHD16A	HGNC:13921	193742	7920			1	0	0	1	0	0	0	0	0	0	0
YES	YES	2400001E08Rik	MGI:1913758	LAMTOR1	HGNC:26068	66508	55004	YES	YES	1	0	0	1	0	0	0	0	0	0	0
	YES	Vps8	MGI:2146407	VPS8	HGNC:29122	209018	23355			0	0	0	0	0	0	0	0	0	0	0
	YES	2310035C23Rik	MGI:1922832	KIAA1468	HGNC:29289	227446	57614			0	0	0	0	0	0	0	0	0	0	0
	YES	Svip	MGI:1922994	SVIP	HGNC:25238	NOT_FOUND	258010			0	0	0	0	0	0	0	0	0	0	0
	YES	Nt5c1b	MGI:1918131	NT5C1B	HGNC:17818	70881	93034			0	0	0	0	0	0	0	0	0	0	0
	YES	Cmc1	MGI:1915149	CMC1	HGNC:28783	67899	152100			0	0	0	0	0	0	0	0	0	0	0
	YES	Edaradd	MGI:1931001	EDARADD	HGNC:14341	171211	128178			0	0	0	0	0	0	0	0	0	0	0
	YES	A230046K03Rik	MGI:2441787	KIAA1033	HGNC:29174	319277	23325			0	0	0	0	0	0	0	0	0	0	0
	YES	2010107G23Rik	MGI:1917144	C10orf35	HGNC:23519	69894	219738		YES	0	0	0	0	0	0	0	0	0	0	0
	YES	Fam171a1	MGI:2442917	FAM171A1	HGNC:23522	269233	221061			0	0	0	0	0	0	0	0	0	0	0
	YES	2810459M11Rik	MGI:1920042	C2orf72	HGNC:27418	72792	257407			0	0	0	0	0	0	0	0	0	0	0
	YES	Plcd1	MGI:97614	PLCD1	HGNC:9060	18799	5333			0	0	0	0	0	0	0	0	0	0	0
	YES	Plcd3	MGI:107451	PLCD3	HGNC:9061	72469	113026			0	0	0	0	0	0	0	0	0	0	0
	YES	Plcg1	MGI:97615	PLCG1	HGNC:9065	18803	5335			0	0	0	0	0	0	0	0	0	0	0
	YES	Psmd11	MGI:1916327	PSMD11	HGNC:9556	69077	5717			1	0	0	1	0	0	0	0	0	0	0
	YES	Acaa1a	MGI:2148491	ACAA1	HGNC:82	113868	30			0	0	0	0	0	0	0	0	0	0	0
	YES	Acaca	MGI:108451	ACACA	HGNC:84	107476	31			0	0	0	0	0	0	0	0	0	0	0
	YES	Aco2	MGI:87880	ACO2	HGNC:118	11429	50		YES	1	1	0	1	1	1	0	0	0	0	0
	YES	Mtss1l	MGI:3039591	MTSS1L	HGNC:25094	NOT_FOUND	NOT_FOUND			0	0	0	0	0	0	0	0	0	0	0
	YES	NOT_FOUND	NOT_FOUND	SCD5	HGNC:21088	NOT_FOUND	79966			0	0	0	0	0	0	0	0	0	0	0
	YES	Acyp2	MGI:1922822	ACYP2	HGNC:180	75572	98			0	0	0	0	0	0	0	0	0	0	0
	YES	Ap1g1	MGI:101919	AP1G1	HGNC:555	11765	164			0	0	0	0	0	0	0	0	0	0	0
	YES	Ap3b1	MGI:1333879	AP3B1	HGNC:566	11774	8546			0	0	0	0	0	0	0	0	0	0	0
	YES	Ak3	MGI:1860835	AK3	HGNC:17376	56248	50808			0	0	0	0	0	0	0	0	0	0	0
	YES	Ak5	MGI:2677491	AK5	HGNC:365	229949	26289		YES	0	0	0	0	0	0	0	0	0	0	0
	YES	Ak1	MGI:87977	AK1	HGNC:361	11636	203		YES	0	0	0	0	0	0	0	0	0	0	0
	YES	Cap2	MGI:1914502	CAP2	HGNC:20039	67252	10486		YES	1	0	0	1	0	0	0	0	0	0	0
	YES	Ahnak	MGI:1316648	AHNAK	HGNC:347	66395	79026		YES	0	0	0	0	0	0	0	0	0	0	0
	YES	Aldh16a1	MGI:1916998	ALDH16A1	HGNC:28114	69748	126133			0	0	0	0	0	0	0	0	0	0	0
	YES	Aldh1l1	MGI:1340024	ALDH1L1	HGNC:3978	107747	10840			0	0	0	0	0	0	0	0	0	0	0
	YES	Aldh2	MGI:99600	ALDH2	HGNC:404	11669	217		YES	0	0	0	0	0	0	0	0	0	0	0
	YES	Aldh4a1	MGI:2443883	ALDH4A1	HGNC:406	212647	8659			0	0	0	0	0	0	0	0	0	0	0
	YES	Aldh7a1	MGI:108186	ALDH7A1	HGNC:877	110695	501		YES	0	0	0	0	0	0	0	0	0	0	0
	YES	Akr1a4	MGI:1929955	AKR1A1	HGNC:380	58810	10327		YES	0	0	0	0	0	0	0	0	0	0	0
	YES	Akr1c6	MGI:1933427	AKR1C1	HGNC:384	83702	1645			0	0	0	0	0	0	0	0	0	0	0
	YES	NOT_FOUND	NOT_FOUND	AKR1C2	HGNC:385	NOT_FOUND	1646			0	0	0	0	0	0	0	0	0	0	0
	YES	Akr7a5	MGI:107796	AKR7A2	HGNC:389	110198	8574		YES	0	0	0	0	0	0	0	0	0	0	0
	YES	Snta1	MGI:101772	SNTA1	HGNC:11167	20648	6640		YES	0	0	0	0	0	0	0	0	0	0	0
	YES	Cryab	MGI:88516	CRYAB	HGNC:2389	12955	1410		YES	0	0	0	0	0	0	0	0	0	0	0
	YES	Aasdhppt	MGI:1914868	AASDHPPT	HGNC:14235	67618	60496			0	0	0	0	0	0	0	0	0	0	0
	YES	Slc4a1	MGI:109393	SLC4A1	HGNC:11027	20533	6521			0	0	0	0	0	0	0	0	0	0	0
	YES	Anxa1	MGI:96819	ANXA1	HGNC:533	16952	301			0	0	0	0	0	0	0	0	0	0	0
	YES	Anxa11	MGI:108481	ANXA11	HGNC:535	11744	311			0	0	0	0	0	0	0	0	0	0	0
	YES	Anxa2	MGI:88246	ANXA2	HGNC:537	12306	302		YES	0	0	0	0	0	0	0	0	0	0	0
	YES	Anxa5	MGI:106008	ANXA5	HGNC:543	11747	308		YES	0	0	0	0	0	0	0	0	0	0	0
	YES	Anxa6	MGI:88255	ANXA6	HGNC:544	11749	309		YES	0	0	0	0	0	0	0	0	0	0	0
	YES	Anxa7	MGI:88031	ANXA7	HGNC:545	11750	310			0	0	0	0	0	0	0	0	0	0	0
	YES	Apod	MGI:88056	APOD	HGNC:612	11815	347		YES	0	0	0	0	0	0	0	0	0	0	0
	YES	Apol8	MGI:2444921	APOL2	HGNC:619	239552	23780		YES	0	0	0	0	0	0	0	0	0	0	0
	YES	Aqp1	MGI:103201	AQP1	HGNC:633	11826	358			0	0	0	0	0	0	0	0	0	0	0
	YES	Fh1	MGI:95530	FH	HGNC:3700	14194	2271			0	0	0	0	0	0	0	0	0	0	0
	YES	Cad	MGI:1916969	CAD	HGNC:1424	69719	790			0	0	0	0	0	0	0	0	0	0	0
	YES	Prkdc	MGI:104779	PRKDC	HGNC:9413	19090	5591		YES	0	0	0	0	0	0	0	0	0	0	0
	YES	Atl1	MGI:1921241	ATL1	HGNC:11231	73991	51602		YES	0	0	0	0	0	0	0	0	0	0	0
	YES	Atl2	MGI:1929492	ATL2	HGNC:24047	56298	64225			0	0	0	0	0	0	0	0	0	0	0
	YES	Abcd1	MGI:1349215	ABCD1	HGNC:61	11666	215			0	0	0	0	0	0	0	0	0	0	0
	YES	Abcf3	MGI:1351656	ABCF3	HGNC:72	27406	55324			0	0	0	0	0	0	0	0	0	0	0
	YES	Bag3	MGI:1352493	BAG3	HGNC:939	29810	9531		YES	0	0	0	0	0	0	0	0	0	0	0
	YES	Sntb1	MGI:101781	SNTB1	HGNC:11168	20649	6641			0	0	0	0	0	0	0	0	0	0	0
	YES	Sntb2	MGI:101771	SNTB2	HGNC:11169	20650	6645		YES	0	0	0	0	0	0	0	0	0	0	0
	YES	Coasy	MGI:1918993	COASY	HGNC:29932	71743	80347			0	0	0	0	0	0	0	0	0	0	0
	YES	Arfgef2	MGI:2139354	ARFGEF2	HGNC:15853	99371	10564			0	0	0	0	0	0	0	0	0	0	0
	YES	Pde1a	MGI:1201792	PDE1A	HGNC:8774	18573	5136			0	0	0	0	0	0	0	0	0	0	0
	YES	Capn1	MGI:88263	CAPN1	HGNC:1476	12333	823			0	0	0	0	0	0	0	0	0	0	0
	YES	Pde8a	MGI:1277116	PDE8A	HGNC:8793	18584	5151			0	0	0	0	0	0	0	0	0	0	0
	YES	Car1	MGI:88268	CA1	HGNC:1368	12346	759			0	0	0	0	0	0	0	0	0	0	0
	YES	Car2	MGI:88269	CA2	HGNC:1373	12349	760		YES	0	0	0	0	0	0	0	0	0	0	0
	YES	Crat	MGI:109501	CRAT	HGNC:2342	12908	1384			0	0	0	0	0	0	0	0	0	0	0
	YES	Cpt1a	MGI:1098296	CPT1A	HGNC:2328	12894	1374			0	0	0	0	0	0	0	0	0	0	0
	YES	Cd59b	MGI:1888996	CD59	HGNC:1689	333883	966			0	0	0	0	0	0	0	0	0	0	0
	YES	Cd9	MGI:88348	CD9	HGNC:1709	12527	928			0	0	0	0	0	0	0	0	0	0	0
	YES	Cdc42ep4	MGI:1929760	CDC42EP4	HGNC:17147	56699	23580			1	0	0	1	0	0	0	0	0	0	0
	YES	Ap1m1	MGI:102776	AP1M1	HGNC:13667	11767	8907			0	0	0	0	0	0	0	0	0	0	0
	YES	Arcn1	MGI:2387591	ARCN1	HGNC:649	213827	372			0	0	0	0	0	0	0	0	0	0	0
	YES	Copg	MGI:1858696	COPG	HGNC:2236	54161	22820			0	0	0	0	0	0	0	0	0	0	0
	YES	C3	MGI:88227	C3	HGNC:1318	12266	718			0	0	0	0	0	0	0	0	0	0	0
	YES	C1qbp	MGI:1194505	C1QBP	HGNC:1243	12261	708			0	0	0	0	0	0	0	0	0	0	0
	YES	Cpne6	MGI:1334445	CPNE6	HGNC:2319	12891	9362			0	0	0	0	0	0	0	0	0	0	0
	YES	Crkl	MGI:104686	CRKL	HGNC:2363	12929	1399			0	0	0	0	0	0	0	0	0	0	0
	YES	Cst3	MGI:102519	CST3	HGNC:2475	13010	1471		YES	0	0	0	0	0	0	0	0	0	0	0
	YES	Cybrd1	MGI:2654575	CYBRD1	HGNC:20797	73649	79901		YES	0	0	0	0	0	0	0	0	0	0	0
	YES	Sgcd	MGI:1346525	SGCD	HGNC:10807	24052	6444			0	0	0	0	0	0	0	0	0	0	0
	YES	Dcakd	MGI:1915337	DCAKD	HGNC:26238	68087	79877			0	0	0	0	0	0	0	0	0	0	0
	YES	Appl1	MGI:1920243	APPL1	HGNC:24035	72993	26060			0	0	0	0	0	0	0	0	0	0	0
	YES	Park7	MGI:2135637	PARK7	HGNC:16369	57320	11315			0	0	0	0	0	0	0	0	0	0	0
	YES	Dock5	MGI:2652871	DOCK5	HGNC:23476	68813	80005			0	0	0	0	0	0	0	0	0	0	0
	YES	Dock2	MGI:2149010	DOCK2	HGNC:2988	94176	1794			0	0	0	0	0	0	0	0	0	0	0
	YES	Dusp3	MGI:1919599	DUSP3	HGNC:3069	72349	1845			0	0	0	0	0	0	0	0	0	0	0
	YES	Sestd1	MGI:1916262	SESTD1	HGNC:18379	228071	91404			0	0	0	0	0	0	0	0	0	0	0
	YES	Dynlrb1	MGI:1914318	DYNLRB1	HGNC:15468	67068	83658		YES	1	0	0	1	0	0	0	0	0	0	0
	YES	Dynlrb2	MGI:1922715	DYNLRB2	HGNC:15467	75465	83657		YES	0	0	0	0	0	0	0	0	0	0	0
	YES	Ehd1	MGI:1341878	EHD1	HGNC:3242	13660	10938		YES	0	0	0	0	0	0	0	0	0	0	0
	YES	Sh3gl3	MGI:700011	SH3GL3	HGNC:10832	20408	6457			0	0	0	0	0	0	0	0	0	0	0
	YES	Sh3glb2	MGI:2385131	SH3GLB2	HGNC:10834	227700	56904		YES	0	0	0	0	0	0	0	0	0	0	0
	YES	Hsp90b1	MGI:98817	HSP90B1	HGNC:12028	22027	7184			1	0	0	1	0	0	0	0	0	0	0
	YES	Stom	MGI:95403	STOM	HGNC:3383	13830	2040		YES	0	0	0	0	0	0	0	0	0	0	0
	YES	Epb4.2	MGI:95402	EPB42	HGNC:3381	13828	2038			0	0	0	0	0	0	0	0	0	0	0
	YES	Eif2s1	MGI:95299	EIF2S1	HGNC:3265	13665	1965			1	0	0	1	0	0	0	0	0	0	0
	YES	Xpo7	MGI:1929705	XPO7	HGNC:14108	65246	23039			0	0	0	0	0	0	0	0	0	0	0
	YES	Fasn	MGI:95485	FASN	HGNC:3594	14104	2194		YES	0	0	0	0	0	0	0	0	0	0	0
	YES	Fth1	MGI:95588	FTH1	HGNC:3976	14319	2495		YES	0	0	0	0	0	0	0	0	0	0	0
	YES	Fgb	MGI:99501	FGB	HGNC:3662	110135	2244			0	0	0	0	0	0	0	0	0	0	0
	YES	Fgg	MGI:95526	FGG	HGNC:3694	99571	2266			0	0	0	0	0	0	0	0	0	0	0
	YES	Fkbp4	MGI:95543	FKBP4	HGNC:3720	14228	2288			0	0	0	0	0	0	0	0	0	0	0
	YES	Blvrb	MGI:2385271	BLVRB	HGNC:1063	233016	645		YES	0	0	0	0	0	0	0	0	0	0	0
	YES	Inf2	MGI:1917685	INF2	HGNC:23791	NOT_FOUND	64423			0	0	0	0	0	0	0	0	0	0	0
	YES	4930506M07Rik	MGI:1918903	KIAA1598	HGNC:29319	71653	57698			0	0	0	0	0	0	0	0	0	0	0
	YES	Gpsm1	MGI:1915089	GPSM1	HGNC:17858	67839	26086			0	0	0	0	0	0	0	0	0	0	0
	YES	B3gat3	MGI:1919977	B3GAT3	HGNC:923	72727	26229			0	0	0	0	0	0	0	0	0	0	0
	YES	Lgals8	MGI:1928481	LGALS8	HGNC:6569	56048	3964			0	0	0	0	0	0	0	0	0	0	0
	YES	Fkbp15	MGI:2444782	FKBP15	HGNC:23397	338355	23307			0	0	0	0	0	0	0	0	0	0	0
	YES	Capg	MGI:1098259	CAPG	HGNC:1474	12332	822		YES	0	0	0	0	0	0	0	0	0	0	0
	YES	Scin	MGI:1306794	SCIN	HGNC:21695	20259	85477			0	0	0	0	0	0	0	0	0	0	0
	YES	Uso1	MGI:1929095	USO1	HGNC:30904	56041	8615			0	0	0	0	0	0	0	0	0	0	0
	YES	Grlf1	MGI:1929494	GRLF1	HGNC:4591	232906	2909			0	0	0	0	0	0	0	0	0	0	0
	YES	Cndp2	MGI:1913304	CNDP2	HGNC:24437	66054	55748		YES	0	0	0	0	0	0	0	0	0	0	0
	YES	Gstm3	MGI:106026	GSTM3	HGNC:4635	14864	2947		YES	0	0	0	0	0	0	0	0	0	0	0
	YES	Gstm2	MGI:95861	GSTM2	HGNC:4634	14863	2946			0	0	0	0	0	0	0	0	0	0	0
	YES	Gstp1	MGI:95865	GSTP1	HGNC:4638	14870	2950			0	0	0	0	0	0	0	0	0	0	0
	YES	Gsto1	MGI:1342273	GSTO1	HGNC:13312	14873	9446			0	0	0	0	0	0	0	0	0	0	0
	YES	Agl	MGI:1924809	AGL	HGNC:321	77559	178			0	0	0	0	0	0	0	0	0	0	0
	YES	Glod4	MGI:1914451	GLOD4	HGNC:14111	67201	51031			0	0	0	0	0	0	0	0	0	0	0
	YES	Grhpr	MGI:1923488	GRHPR	HGNC:4570	76238	9380			0	0	0	0	0	0	0	0	0	0	0
	YES	Gga3	MGI:2384159	GGA3	HGNC:17079	260302	23163			0	0	0	0	0	0	0	0	0	0	0
	YES	Sar1a	MGI:98230	SAR1A	HGNC:10534	20224	56681			0	0	0	0	0	0	0	0	0	0	0
	YES	Ola1	MGI:1914309	OLA1	HGNC:28833	67059	29789			0	0	0	0	0	0	0	0	0	0	0
	YES	Guk1	MGI:95871	GUK1	HGNC:4693	14923	2987			0	0	0	0	0	0	0	0	0	0	0
	YES	NOT_FOUND	NOT_FOUND	HSPA6	HGNC:5239	NOT_FOUND	3310		YES	0	0	0	0	0	0	0	0	0	0	0
	YES	Hspb1	MGI:96240	HSPB1	HGNC:5246	15507	3315		YES	0	0	0	0	0	0	0	0	0	0	0
	YES	Hspb8	MGI:2135756	HSPB8	HGNC:30171	80888	26353			0	0	0	0	0	0	0	0	0	0	0
	YES	Skiv2l	MGI:1099835	SKIV2L	HGNC:10898	108077	6499			0	0	0	0	0	0	0	0	0	0	0
	YES	Hmox2	MGI:109373	HMOX2	HGNC:5014	15369	3163			0	0	0	0	0	0	0	0	0	0	0
	YES	Fgf2	MGI:95516	FGF2	HGNC:3676	14173	2247			0	0	0	0	0	0	0	0	0	0	0
	YES	Hgs	MGI:104681	HGS	HGNC:4897	15239	9146			0	0	0	0	0	0	0	0	0	0	0
	YES	Htt	MGI:96067	HTT	HGNC:4851	15194	3064			0	0	0	0	0	0	0	0	0	0	0
	YES	Hapln2	MGI:2137300	HAPLN2	HGNC:17410	73940	60484		YES	0	0	0	0	0	0	0	0	0	0	0
	YES	Higd1a	MGI:1930666	HIGD1A	HGNC:29527	56295	25994			0	0	0	0	0	0	0	0	0	0	0
	YES	Ighm	MGI:96448	IGHM	HGNC:5541	16019	3507			0	0	0	0	0	0	0	0	0	0	0
	YES	Ipo7	MGI:2152414	IPO7	HGNC:9852	233726	10527			0	0	0	0	0	0	0	0	0	0	0
	YES	Cse1l	MGI:1339951	CSE1L	HGNC:2431	110750	1434		YES	0	0	0	0	0	0	0	0	0	0	0
	YES	Eif2ak2	MGI:1353449	EIF2AK2	HGNC:9437	19106	5610			0	0	0	0	0	0	0	0	0	0	0
	YES	Prkra	MGI:1344375	PRKRA	HGNC:9438	23992	8575			1	0	0	1	0	0	0	0	0	0	0
	YES	Lmnb2	MGI:96796	LMNB2	HGNC:6638	16907	84823			0	0	0	0	0	0	0	0	0	0	0
	YES	Lap3	MGI:1914238	LAP3	HGNC:18449	66988	51056			0	0	0	0	0	0	0	0	0	0	0
	YES	Lrrc40	MGI:1914394	LRRC40	HGNC:26004	67144	55631			0	0	0	0	0	0	0	0	0	0	0
	YES	Scrib	MGI:2145950	SCRIB	HGNC:30377	105782	23513		YES	1	0	0	1	0	0	0	0	0	0	0
	YES	Lrrc47	MGI:1920196	LRRC47	HGNC:29207	72946	57470		YES	1	1	0	1	0	0	0	0	0	0	0
	YES	Dbt	MGI:105386	DBT	HGNC:2698	13171	1629			0	0	0	0	0	0	0	0	0	0	0
	YES	Lonp1	MGI:1921392	LONP1	HGNC:9479	74142	9361			0	0	0	0	0	0	0	0	0	0	0
	YES	Acp1	MGI:87881	ACP1	HGNC:122	11431	52		YES	0	0	0	0	0	0	0	0	0	0	0
	YES	Mpp7	MGI:1922989	MPP7	HGNC:26542	75739	143098			0	0	0	0	0	0	0	0	0	0	0
	YES	Marcksl1	MGI:97143	MARCKSL1	HGNC:7142	17357	65108			0	0	0	0	0	0	0	0	0	0	0
	YES	Aldh6a1	MGI:1915077	ALDH6A1	HGNC:7179	104776	4329		YES	0	0	0	0	0	0	0	0	0	0	0
	YES	Mapre1	MGI:891995	MAPRE1	HGNC:6890	13589	22919			0	0	0	0	0	0	0	0	0	0	0
	YES	Mapre2	MGI:106271	MAPRE2	HGNC:6891	212307	10982		YES	1	1	0	1	0	0	0	0	0	0	0
	YES	Tomm40l	MGI:3589112	TOMM40L	HGNC:25756	641376	84134			0	0	0	0	0	0	0	0	0	0	0
	YES	Gnl1	MGI:95764	GNL1	HGNC:4413	14670	2794		YES	0	0	0	0	0	0	0	0	0	0	0
	YES	Crym	MGI:102675	CRYM	HGNC:2418	12971	1428		YES	0	0	0	0	0	0	0	0	0	0	0
	YES	Mpo	MGI:97137	MPO	HGNC:7218	17523	4353			0	0	0	0	0	0	0	0	0	0	0
	YES	Impa1	MGI:1933158	IMPA1	HGNC:6050	55980	3612			0	0	0	0	0	0	0	0	0	0	0
	YES	Myo1f	MGI:107711	MYO1F	HGNC:7600	17916	4542			0	0	0	0	0	0	0	0	0	0	0
	YES	Myo1e	MGI:106621	MYO1E	HGNC:7599	71602	4643			0	0	0	0	0	0	0	0	0	0	0
	YES	Sbf2	MGI:1921831	SBF2	HGNC:2135	319934	81846			0	0	0	0	0	0	0	0	0	0	0
	YES	Ndrg1	MGI:1341799	NDRG1	HGNC:7679	17988	10397			0	0	0	0	0	0	0	0	0	0	0
	YES	Ndrg2	MGI:1352498	NDRG2	HGNC:14460	29811	57447			0	0	0	0	0	0	0	0	0	0	0
	YES	Cyb5r1	MGI:1919267	CYB5R1	HGNC:13397	72017	51706			0	0	0	0	0	0	0	0	0	0	0
	YES	Por	MGI:97744	POR	HGNC:9208	18984	5447			0	0	0	0	0	0	0	0	0	0	0
	YES	Chl1	MGI:1098266	CHL1	HGNC:1939	12661	10752			0	0	0	0	0	0	0	0	0	0	0
	YES	Ninj2	MGI:1352751	NINJ2	HGNC:7825	29862	4815			0	0	0	0	0	0	0	0	0	0	0
	YES	Flna	MGI:95556	FLNA	HGNC:3754	192176	2316		YES	0	0	0	0	0	0	0	0	0	0	0
	YES	Nsfl1c	MGI:3042273	NSFL1C	HGNC:15912	386649	55968		YES	0	0	0	0	0	0	0	0	0	0	0
	YES	Nap1l4	MGI:1316687	NAP1L4	HGNC:7640	17955	4676			0	0	0	0	0	0	0	0	0	0	0
	YES	Oxr1	MGI:2179326	OXR1	HGNC:15822	170719	55074		YES	0	0	0	0	0	0	0	0	0	0	0
	YES	Reps2	MGI:2663511	REPS2	HGNC:9963	194590	9185			1	0	0	1	0	0	0	0	0	0	0
	YES	Pin1	MGI:1346036	PIN1	HGNC:8988	23988	5300		YES	0	0	0	0	0	0	0	0	0	0	0
	YES	Ppil1	MGI:1916066	PPIL1	HGNC:9260	68816	51645			0	0	0	0	0	0	0	0	0	0	0
	YES	Prdx6	MGI:894320	PRDX6	HGNC:16753	11758	9588			0	0	0	0	0	0	0	0	0	0	0
	YES	Pex11b	MGI:1338882	PEX11B	HGNC:8853	18632	8799			0	0	0	0	0	0	0	0	0	0	0
	YES	Pitpna	MGI:99887	PITPNA	HGNC:9001	18738	5306			0	0	0	0	0	0	0	0	0	0	0
	YES	Pip5k1c	MGI:1298224	PIP5K1C	HGNC:8996	18717	23396			0	0	0	0	0	0	0	0	0	0	0
	YES	Pgm2l1	MGI:1918224	PGM2L1	HGNC:20898	70974	283209			0	0	0	0	0	0	0	0	0	0	0
	YES	Pld3	MGI:1333782	PLD3	HGNC:17158	18807	23646		YES	0	0	0	0	0	0	0	0	0	0	0
	YES	Lcp1	MGI:104808	LCP1	HGNC:6528	18826	3936			0	0	0	0	0	0	0	0	0	0	0
	YES	Plxna2	MGI:107684	PLXNA2	HGNC:9100	18845	5362			0	0	0	0	0	0	0	0	0	0	0
	YES	Plxna3	MGI:107683	PLXNA3	HGNC:9101	18846	55558			0	0	0	0	0	0	0	0	0	0	0
	YES	Pdcd6ip	MGI:1333753	PDCD6IP	HGNC:8766	18571	10015		YES	0	0	0	0	0	0	0	0	0	0	0
	YES	Prosc	MGI:1891207	PROSC	HGNC:9457	114863	11212			0	0	0	0	0	0	0	0	0	0	0
	YES	Pcca	MGI:97499	PCCA	HGNC:8653	110821	5095			0	0	0	0	0	0	0	0	0	0	0
	YES	Prmt5	MGI:1351645	PRMT5	HGNC:10894	27374	10419			0	0	0	0	0	0	0	0	0	0	0
	YES	Pacsin2	MGI:1345153	PACSIN2	HGNC:8571	23970	11252			0	0	0	0	0	0	0	0	0	0	0
	YES	Ppp1r7	MGI:1913635	PPP1R7	HGNC:9295	66385	5510		YES	0	0	0	0	0	0	0	0	0	0	0
	YES	Sec13	MGI:99832	SEC13	HGNC:10697	110379	6396			0	0	0	0	0	0	0	0	0	0	0
	YES	Ptpn23	MGI:2144837	PTPN23	HGNC:14406	104831	25930		YES	0	0	0	0	0	0	0	0	0	0	0
	YES	Padi2	MGI:1338892	PADI2	HGNC:18341	18600	11240			0	0	0	0	0	0	0	0	0	0	0
	YES	Npepps	MGI:1101358	NPEPPS	HGNC:7900	19155	9520		YES	0	0	0	0	0	0	0	0	0	0	0
	YES	Pdxk	MGI:1351869	PDXK	HGNC:8819	216134	8566			0	0	0	0	0	0	0	0	0	0	0
	YES	Pcx	MGI:97520	PC	HGNC:8636	18563	5091			0	0	0	0	0	0	0	0	0	0	0
	YES	Pdk3	MGI:2384308	PDK3	HGNC:8811	236900	5165			0	0	0	0	0	0	0	0	0	0	0
	YES	Iqgap1	MGI:1352757	IQGAP1	HGNC:6110	29875	8826			0	0	0	0	0	0	0	0	0	0	0
	YES	Rin1	MGI:2385695	RIN1	HGNC:18749	225870	9610			0	0	0	0	0	0	0	0	0	0	0
	YES	Rasal1	MGI:1330842	RASAL1	HGNC:9873	19415	8437		YES	0	0	0	0	0	0	0	0	0	0	0
	YES	Arhgdia	MGI:2178103	ARHGDIA	HGNC:678	192662	396		YES	0	0	0	0	0	0	0	0	0	0	0
	YES	Arhgef7	MGI:1860493	ARHGEF7	HGNC:15607	54126	8874			0	0	0	0	0	0	0	0	0	0	0
	YES	Rock1	MGI:107927	ROCK1	HGNC:10251	19877	6093			0	0	0	0	0	0	0	0	0	0	0
	YES	Sgsm1	MGI:107320	SGSM1	HGNC:29410	52850	129049			0	0	0	0	0	0	0	0	0	0	0
	YES	Sec14l2	MGI:1915065	SEC14L2	HGNC:10699	67815	23541			0	0	0	0	0	0	0	0	0	0	0
	YES	Scrn1	MGI:1917188	SCRN1	HGNC:22192	69938	9805		YES	0	0	0	0	0	0	0	0	0	0	0
	YES	Strap	MGI:1329037	STRAP	HGNC:30796	20901	11171			0	0	0	0	0	0	0	0	0	0	0
	YES	Wnk1	MGI:2442092	WNK1	HGNC:14540	232341	65125			0	0	0	0	0	0	0	0	0	0	0
	YES	Ppp2r5d	MGI:2388481	PPP2R5D	HGNC:9312	21770	5528			0	0	0	0	0	0	0	0	0	0	0
	YES	Sh3pxd2a	MGI:1298393	SH3PXD2A	HGNC:23664	14218	9644			1	0	1	1	0	0	0	0	0	0	0
	YES	Stat1	MGI:103063	STAT1	HGNC:11362	20846	6772			0	0	0	0	0	0	0	0	0	0	0
	YES	Vps4a	MGI:1890520	VPS4A	HGNC:13488	116733	27183			0	0	0	0	0	0	0	0	0	0	0
	YES	Sri	MGI:98419	SRI	HGNC:11292	109552	6717		YES	0	0	0	0	0	0	0	0	0	0	0
	YES	Snx1	MGI:1928395	SNX1	HGNC:11172	56440	6642			1	1	0	1	0	0	0	0	0	0	0
	YES	Snx2	MGI:1915054	SNX2	HGNC:11173	67804	6643			0	0	0	0	0	0	0	0	0	0	0
	YES	Snx4	MGI:1916400	SNX4	HGNC:11175	69150	8723		YES	0	0	0	0	0	0	0	0	0	0	0
	YES	Snx5	MGI:1916428	SNX5	HGNC:14969	69178	27131			0	0	0	0	0	0	0	0	0	0	0
	YES	Snx6	MGI:1919433	SNX6	HGNC:14970	72183	58533			0	0	0	0	0	0	0	0	0	0	0
	YES	Snx9	MGI:1913866	SNX9	HGNC:14973	66616	51429			0	0	0	0	0	0	0	0	0	0	0
	YES	Snx12	MGI:1919331	SNX12	HGNC:14976	55988	29934			1	0	0	1	0	0	0	0	0	0	0
	YES	Snx3	MGI:1860188	SNX3	HGNC:11174	54198	8724			0	0	0	0	0	0	0	0	0	0	0
	YES	Stip1	MGI:109130	STIP1	HGNC:11387	20867	10963		YES	0	0	0	0	0	0	0	0	0	0	0
	YES	Acot7	MGI:1917275	ACOT7	HGNC:24157	70025	11332			0	0	0	0	0	0	0	0	0	0	0
	YES	Sirt2	MGI:1927664	SIRT2	HGNC:10886	64383	22933			0	0	0	0	0	0	0	0	0	0	0
	YES	Sec23a	MGI:1349635	SEC23A	HGNC:10701	20334	10484			1	0	0	1	0	0	0	0	0	0	0
	YES	Xpo1	MGI:2144013	XPO1	HGNC:12825	103573	7514			0	0	0	0	0	0	0	0	0	0	0
	YES	Aip	MGI:109622	AIP	HGNC:358	11632	9049			0	0	0	0	0	0	0	0	0	0	0
	YES	Nme3	MGI:1930182	NME3	HGNC:7851	79059	4832			0	0	0	0	0	0	0	0	0	0	0
	YES	Pebp1	MGI:1344408	PEBP1	HGNC:8630	23980	5037		YES	0	0	0	0	0	0	0	0	0	0	0
	YES	Pgk1	MGI:97555	PGK1	HGNC:8896	18655	5230		YES	0	0	0	0	0	0	0	0	0	0	0
	YES	Pygb	MGI:97828	PYGB	HGNC:9723	110078	5834		YES	0	0	0	0	0	0	0	0	0	0	0
	YES	Pygm	MGI:97830	PYGM	HGNC:9726	19309	5837			0	0	0	0	0	0	0	0	0	0	0
	YES	Epx	MGI:107569	EPX	HGNC:3423	13861	8288			0	0	0	0	0	0	0	0	0	0	0
	YES	Hars2	MGI:1918041	HARS2	HGNC:4817	70791	23438			0	0	0	0	0	0	0	0	0	0	0
	YES	Rpsa	MGI:105381	RPSA	HGNC:6502	NOT_FOUND	NOT_FOUND			0	0	0	0	0	0	0	0	0	0	0
	YES	Fdps	MGI:104888	FDPS	HGNC:3631	110196	2224			0	0	0	0	0	0	0	0	0	0	0
	YES	Pcmt1	MGI:97502	PCMT1	HGNC:8728	18537	5110		YES	0	0	0	0	0	0	0	0	0	0	0
	YES	Gpx1	MGI:104887	GPX1	HGNC:4553	14775	2876			0	0	0	0	0	0	0	0	0	0	0
	YES	Shmt2	MGI:1277989	SHMT2	HGNC:10852	108037	6472			0	0	0	0	0	0	0	0	0	0	0
	YES	Atic	MGI:1351352	ATIC	HGNC:794	108147	471		YES	0	0	0	0	0	0	0	0	0	0	0
	YES	Cryz	MGI:88527	CRYZ	HGNC:2419	12972	1429			0	0	0	0	0	0	0	0	0	0	0
	YES	Aars	MGI:2384560	AARS	HGNC:20	234734	16		YES	1	0	0	1	0	0	0	0	0	0	0
	YES	Sars	MGI:102809	SARS	HGNC:10537	20226	6301			0	0	0	0	0	0	0	0	0	0	0
	YES	Gdi2	MGI:99845	GDI2	HGNC:4227	14569	2665		YES	0	0	0	0	0	0	0	0	0	0	0
	YES	Arrb1	MGI:99473	ARRB1	HGNC:711	109689	408			0	0	0	0	0	0	0	0	0	0	0
	YES	Pgd	MGI:97553	PGD	HGNC:8891	110208	5226		YES	0	0	0	0	0	0	0	0	0	0	0
	YES	Idh2	MGI:96414	IDH2	HGNC:5383	269951	3418		YES	0	0	0	0	0	0	0	0	0	0	0
	YES	Got2	MGI:95792	GOT2	HGNC:4433	14719	2806			0	0	0	0	0	0	0	0	0	0	0
	YES	Got1	MGI:95791	GOT1	HGNC:4432	14718	2805		YES	0	0	0	0	0	0	0	0	0	0	0
	YES	Hibch	MGI:1923792	HIBCH	HGNC:4908	227095	26275			0	0	0	0	0	0	0	0	0	0	0
	YES	Iars	MGI:2145219	IARS	HGNC:5330	105148	3376			0	0	0	0	0	0	0	0	0	0	0
	YES	Mars	MGI:1345633	MARS	HGNC:6898	216443	4141			0	0	0	0	0	0	0	0	0	0	0
	YES	Fabp3	MGI:95476	FABP3	HGNC:3557	14077	2170			0	0	0	0	0	0	0	0	0	0	0
	YES	Fabp7	MGI:101916	FABP7	HGNC:3562	12140	2173			0	0	0	0	0	0	0	0	0	0	0
	YES	Uqcrb	MGI:1914780	UQCRB	HGNC:12582	67530	7381			0	0	0	0	0	0	0	0	0	0	0
	YES	Nckap1l	MGI:1926063	NCKAP1L	HGNC:4862	105855	3071			0	0	0	0	0	0	0	0	0	0	0
	YES	Fn3k	MGI:1926834	FN3K	HGNC:24822	63828	64122			0	0	0	0	0	0	0	0	0	0	0
	YES	Nudcd2	MGI:1277103	NUDCD2	HGNC:30535	52653	134492			0	0	0	0	0	0	0	0	0	0	0
	YES	Atp5l	MGI:1351597	ATP5L	HGNC:14247	27425	10632			0	0	0	0	0	0	0	0	0	0	0
	YES	Fam49a	MGI:1261783	FAM49A	HGNC:25373	76820	81553		YES	0	0	0	0	0	0	0	0	0	0	0
	YES	Fam49b	MGI:1923520	FAM49B	HGNC:25216	223601	51571			1	1	0	1	0	0	0	0	0	0	0
	YES	Ric8	MGI:2141866	RIC8A	HGNC:29550	101489	60626			0	0	0	0	0	0	0	0	0	0	0
	YES	4930572J05Rik	MGI:1925301	C8orf55	HGNC:29656	223626	51337			0	0	0	0	0	0	0	0	0	0	0
	YES	Ndufa5	MGI:1915452	NDUFA5	HGNC:7688	68202	4698			0	0	0	0	0	0	0	0	0	0	0
	YES	Tbcd	MGI:1919686	TBCD	HGNC:11581	108903	6904			0	0	0	0	0	0	0	0	0	0	0
	YES	Cand2	MGI:1914338	CAND2	HGNC:30689	67088	23066			0	0	0	0	0	0	0	0	0	0	0
	YES	Vta1	MGI:1913451	VTA1	HGNC:20954	66201	51534			0	0	0	0	0	0	0	0	0	0	0
	YES	Vps53	MGI:1915549	VPS53	HGNC:25608	68299	55275			0	0	0	0	0	0	0	0	0	0	0
	YES	Coq10b	MGI:1915126	COQ10B	HGNC:25819	67876	80219			0	0	0	0	0	0	0	0	0	0	0
	YES	Ndufa12	MGI:1913664	NDUFA12	HGNC:23987	66414	55967			0	0	0	0	0	0	0	0	0	0	0
	YES	Madd	MGI:2444672	MADD	HGNC:6766	228355	8567			0	0	0	0	0	0	0	0	0	0	0
	YES	Ahsa1	MGI:2387603	AHSA1	HGNC:1189	217737	10598			0	0	0	0	0	0	0	0	0	0	0
	YES	Wdr91	MGI:2141558	WDR91	HGNC:24997	101240	29062			0	0	0	0	0	0	0	0	0	0	0
	YES	Pmvk	MGI:1915853	PMVK	HGNC:9141	68603	10654			0	0	0	0	0	0	0	0	0	0	0
	YES	Cacybp	MGI:1270839	CACYBP	HGNC:30423	12301	27101		YES	0	0	0	0	0	0	0	0	0	0	0
	YES	Fis1	MGI:1913687	FIS1	HGNC:21689	66437	51024			0	0	0	0	0	0	0	0	0	0	0
	YES	Atxn10	MGI:1859293	ATXN10	HGNC:10549	54138	25814			0	0	0	0	0	0	0	0	0	0	0
	YES	Cog3	MGI:2450151	COG3	HGNC:18619	338337	83548			0	0	0	0	0	0	0	0	0	0	0
	YES	5033414D02Rik	MGI:1915009	C9orf46	HGNC:23633	67759	55848			0	0	0	0	0	0	0	0	0	0	0
	YES	6430548M08Rik	MGI:2443793	KIAA0513	HGNC:29058	234797	9764			0	0	0	0	0	0	0	0	0	0	0
	YES	Tfam	MGI:107810	TFAM	HGNC:11741	21780	7019		YES	0	0	0	0	0	0	0	0	0	0	0
	YES	Gstk1	MGI:1923513	GSTK1	HGNC:16906	76263	373156			0	0	0	0	0	0	0	0	0	0	0
	YES	Prodh	MGI:97770	PRODH	HGNC:9453	19125	5625			0	0	0	0	0	0	0	0	0	0	0
	YES	Sec31a	MGI:1916412	SEC31A	HGNC:17052	69162	22872			0	0	0	0	0	0	0	0	0	0	0
	YES	Pfn1	MGI:97549	PFN1	HGNC:8881	18643	5216			0	0	0	0	0	0	0	0	0	0	0
	YES	Eif3c	MGI:1926966	EIF3C	HGNC:3279	56347	8663			0	0	0	0	0	0	0	0	0	0	0
	YES	Mvp	MGI:1925638	MVP	HGNC:7531	78388	9961			0	0	0	0	0	0	0	0	0	0	0
	YES	Darc	MGI:1097689	DARC	HGNC:4035	13349	2532			0	0	0	0	0	0	0	0	0	0	0
	YES	Slc9a3r2	MGI:1890662	SLC9A3R2	HGNC:11076	65962	9351			1	1	0	1	0	0	0	0	0	0	0
	YES	Tpp1	MGI:1336194	TPP1	HGNC:2073	12751	1200			0	0	0	0	0	0	0	0	0	0	0
	YES	Pbxip1	MGI:2441670	PBXIP1	HGNC:21199	229534	57326		YES	0	0	0	0	0	0	0	0	0	0	0
	YES	Plekha1	MGI:2442213	PLEKHA1	HGNC:14335	101476	59338			0	0	0	0	0	0	0	0	0	0	0
	YES	9030617O03Rik	MGI:2444813	C14orf159	HGNC:20498	217830	80017			0	0	0	0	0	0	0	0	0	0	0
	YES	Vcpip1	MGI:1917925	VCPIP1	HGNC:30897	70675	80124			0	0	0	0	0	0	0	0	0	0	0
	YES	Cdk5rap3	MGI:1933126	CDK5RAP3	HGNC:18673	80280	80279			0	0	0	0	0	0	0	0	0	0	0
	YES	Pea15a	MGI:104799	PEA15	HGNC:8822	18611	8682		YES	0	0	0	0	0	0	0	0	0	0	0
	YES	Qdpr	MGI:97836	QDPR	HGNC:9752	110391	5860		YES	0	0	0	0	0	0	0	0	0	0	0
	YES	Vgf	MGI:1343180	VGF	HGNC:12684	381677	7425			0	0	0	0	0	0	0	0	0	0	0
	YES	Parp1	MGI:1340806	PARP1	HGNC:270	11545	142			0	0	0	0	0	0	0	0	0	0	0
	YES	Limch1	MGI:1924819	LIMCH1	HGNC:29191	77569	22998		YES	0	0	0	0	0	0	0	0	0	0	0
	YES	Sacs	MGI:1354724	SACS	HGNC:10519	50720	26278			0	0	0	0	0	0	0	0	0	0	0
	YES	Ccdc22	MGI:1859608	CCDC22	HGNC:28909	54638	28952			0	0	0	0	0	0	0	0	0	0	0
	YES	E430025E21Rik	MGI:2146110	KIAA0196	HGNC:28984	223593	9897			0	0	0	0	0	0	0	0	0	0	0
	YES	Phyhip	MGI:1860417	PHYHIP	HGNC:16865	105653	9796			0	0	0	0	0	0	0	0	0	0	0
	YES	Ttc37	MGI:2679923	TTC37	HGNC:23639	218343	9652			0	0	0	0	0	0	0	0	0	0	0
	YES	Rap1gap	MGI:109338	RAP1GAP	HGNC:9858	110351	5909			0	0	0	0	0	0	0	0	0	0	0
	YES	1110014N23Rik	MGI:1915755	C11orf2	HGNC:1172	68505	738			0	0	0	0	0	0	0	0	0	0	0
	YES	Vac14	MGI:2157980	VAC14	HGNC:25507	234729	55697			0	0	0	0	0	0	0	0	0	0	0
	YES	Tmem126a	MGI:1913521	TMEM126A	HGNC:25382	66271	84233			0	0	0	0	0	0	0	0	0	0	0
	YES	Ccdc93	MGI:1918079	CCDC93	HGNC:25611	70829	54520			0	0	0	0	0	0	0	0	0	0	0
	YES	Pdia3	MGI:95834	PDIA3	HGNC:4606	14827	2923			1	1	0	1	0	0	0	0	0	0	0
	YES	Pdia6	MGI:1919103	PDIA6	HGNC:30168	71853	10130			0	0	0	0	0	0	0	0	0	0	0
	YES	Rrbp1	MGI:1932395	RRBP1	HGNC:10448	81910	6238			0	0	0	0	0	0	0	0	0	0	0
	YES	Nptx1	MGI:107811	NPTX1	HGNC:7952	18164	4884			1	0	0	1	0	0	0	0	0	0	0
	YES	Irgq	MGI:2667176	IRGQ	HGNC:24868	210146	126298		YES	0	0	0	0	0	0	0	0	0	0	0
	YES	Wdr1	MGI:1337100	WDR1	HGNC:12754	22388	9948			0	0	0	0	0	0	0	0	0	0	0
	YES	Tln1	MGI:1099832	TLN1	HGNC:11845	21894	7094		YES	0	0	0	0	0	0	0	0	0	0	0
	YES	Ndufb7	MGI:1914166	NDUFB7	HGNC:7702	66916	4713		YES	0	0	0	0	0	0	0	0	0	0	0
	YES	Etfb	MGI:106098	ETFB	HGNC:3482	110826	2109			0	0	0	0	0	0	0	0	0	0	0
	YES	Rab3gap1	MGI:2445001	RAB3GAP1	HGNC:17063	226407	22930			0	0	0	0	0	0	0	0	0	0	0
	YES	D630045J12Rik	MGI:2669829	KIAA1549	HGNC:22219	330286	57670			0	0	0	0	0	0	0	0	0	0	0
	YES	Ccdc124	MGI:1916403	CCDC124	HGNC:25171	234388	115098			0	0	0	0	0	0	0	0	0	0	0
	YES	D730040F13Rik	MGI:2445107	C9orf5	HGNC:1363	242474	23731			0	0	0	0	0	0	0	0	0	0	0
	YES	Ubr4	MGI:1916366	UBR4	HGNC:30313	69116	23352			0	0	0	0	0	0	0	0	0	0	0
	YES	Fam123a	MGI:1919375	FAM123A	HGNC:26360	72125	219287			0	0	0	0	0	0	0	0	0	0	0
	YES	Dars	MGI:2442544	DARS	HGNC:2678	226414	1615		YES	0	0	0	0	0	0	0	0	0	0	0
	YES	Ap3d1	MGI:107734	AP3D1	HGNC:568	11776	8943			0	0	0	0	0	0	0	0	0	0	0
	YES	Prex1	MGI:3040696	PREX1	HGNC:32594	277360	57580			0	0	0	0	0	0	0	0	0	0	0
	YES	Lipe	MGI:96790	LIPE	HGNC:6621	16890	3991			0	0	0	0	0	0	0	0	0	0	0
	YES	Eea1	MGI:2442192	EEA1	HGNC:3185	216238	8411			0	0	0	0	0	0	0	0	0	0	0
	YES	Arhgap1	MGI:2445003	ARHGAP1	HGNC:673	228359	392			0	0	0	0	0	0	0	0	0	0	0
	YES	Akap12	MGI:1932576	AKAP12	HGNC:370	83397	9590			0	0	0	0	0	0	0	0	0	0	0
	YES	NOT_FOUND	NOT_FOUND	IGHA1	HGNC:5478	NOT_FOUND	3493			0	0	0	0	0	0	0	0	0	0	0
	YES	Epb4.1	MGI:95401	EPB41	HGNC:3377	269587	2035		YES	1	0	0	1	0	0	0	0	0	0	0
	YES	Hadh	MGI:96009	HADH	HGNC:4799	15107	3033			0	0	0	0	0	0	0	0	0	0	0
	YES	Ahcy	MGI:87968	AHCY	HGNC:343	269378	191			0	0	0	0	0	0	0	0	0	0	0
	YES	G6pdx	MGI:105979	G6PD	HGNC:4057	14381	2539			0	0	0	0	0	0	0	0	0	0	0
	YES	Usp14	MGI:1928898	USP14	HGNC:12612	59025	9097			0	0	0	0	0	0	0	0	0	0	0
	YES	Usp9x	MGI:894681	USP9X	HGNC:12632	22284	8239			0	0	0	0	0	0	0	0	0	0	0
	YES	Usp15	MGI:101857	USP15	HGNC:12613	14479	9958			0	0	0	0	0	0	0	0	0	0	0
	YES	1810035L17Rik	MGI:1916394	C14orf156	HGNC:20495	380773	81892			0	0	0	0	0	0	0	0	0	0	0
	YES	Lrpprc	MGI:1919666	LRPPRC	HGNC:15714	72416	10128		YES	0	0	0	0	0	0	0	0	0	0	0
	YES	C1qc	MGI:88225	C1QC	HGNC:1245	12262	714		YES	0	0	0	0	0	0	0	0	0	0	0
	YES	Pcdh1	MGI:104692	PCDH1	HGNC:8655	75599	5097			0	0	0	0	0	0	0	0	0	0	0
	YES	Eif4a2	MGI:106906	EIF4A2	HGNC:3284	13682	1974		YES	1	1	0	1	0	0	0	0	0	0	0
	YES	Mapk3	MGI:1346859	MAPK3	HGNC:6877	26417	5595		YES	0	0	0	0	0	0	0	0	0	0	0
	YES	Ube2m	MGI:108278	UBE2M	HGNC:12491	22192	9040			0	0	0	0	0	0	0	0	0	0	0
	YES	Nras	MGI:97376	NRAS	HGNC:7989	18176	4893			0	0	0	0	0	0	0	0	0	0	0
	YES	Rap2c	MGI:1919315	RAP2C	HGNC:21165	72065	57826			0	0	0	0	0	0	0	0	0	0	0
	YES	Mras	MGI:1100856	MRAS	HGNC:7227	17532	22808			0	0	0	0	0	0	0	0	0	0	0
	YES	Rab13	MGI:1927232	RAB13	HGNC:9762	68328	5872		YES	0	0	0	0	0	0	0	0	0	0	0
	YES	Rab18	MGI:102790	RAB18	HGNC:14244	19330	22931			0	0	0	0	0	0	0	0	0	0	0
	YES	Rab4b	MGI:105071	RAB4B	HGNC:9782	19342	53916			0	0	0	0	0	0	0	0	0	0	0
	YES	Rab5b	MGI:105938	RAB5B	HGNC:9784	19344	5869		YES	0	0	0	0	0	0	0	0	0	0	0
	YES	Rab21	MGI:894308	RAB21	HGNC:18263	216344	23011			0	0	0	0	0	0	0	0	0	0	0
	YES	Dnajb2	MGI:1928739	DNAJB2	HGNC:5228	NOT_FOUND	3300			0	0	0	0	0	0	0	0	0	0	0
	YES	Slc25a31	MGI:1920583	SLC25A31	HGNC:25319	73333	83447			0	0	0	0	0	0	0	0	0	0	0
	YES	Slc25a26	MGI:1914832	SLC25A6	HGNC:10992	NOT_FOUND	293		YES	0	0	0	0	0	0	0	0	0	0	0
	YES	Atp8a2	MGI:1354710	ATP8A2	HGNC:13533	50769	51761			0	0	0	0	0	0	0	0	0	0	0
	YES	Acsl4	MGI:1354713	ACSL4	HGNC:3571	50790	2182			0	0	0	0	0	0	0	0	0	0	0
	YES	Trim2	MGI:1933163	TRIM2	HGNC:15974	80890	23321		YES	0	0	0	0	0	0	0	0	0	0	0
	YES	Rangap1	MGI:103071	RANGAP1	HGNC:9854	19387	5905			0	0	0	0	0	0	0	0	0	0	0
	YES	Kif21a	MGI:109188	KIF21A	HGNC:19349	16564	55605		YES	0	0	0	0	0	0	0	0	0	0	0
	YES	Kank2	MGI:2384568	KANK2	HGNC:29300	235041	25959			0	0	0	0	0	0	0	0	0	0	0
	YES	Ankfy1	MGI:1337008	ANKFY1	HGNC:20763	11736	51479		YES	0	0	0	0	0	0	0	0	0	0	0
	YES	Ankrd24	MGI:1890394	ANKRD24	HGNC:29424	70615	170961			0	0	0	0	0	0	0	0	0	0	0
	YES	Lima1	MGI:1920992	LIMA1	HGNC:24636	65970	51474			1	0	0	1	0	0	0	0	0	0	0
	YES	Csrp1	MGI:88549	CSRP1	HGNC:2469	13007	1465			0	0	0	0	0	0	0	0	0	0	0
	YES	Decr2	MGI:1347059	DECR2	HGNC:2754	26378	26063			0	0	0	0	0	0	0	0	0	0	0
	YES	Hsdl1	MGI:1919802	HSDL1	HGNC:16475	72552	83693			0	0	0	0	0	0	0	0	0	0	0
	YES	Cbr3	MGI:1309992	CBR3	HGNC:1549	109857	874		YES	0	0	0	0	0	0	0	0	0	0	0
	YES	Hsdl2	MGI:1919729	HSDL2	HGNC:18572	72479	84263			0	0	0	0	0	0	0	0	0	0	0
	YES	Camkk2	MGI:2444812	CAMKK2	HGNC:1470	207565	10645			0	0	0	0	0	0	0	0	0	0	0
	YES	Camkk1	MGI:1891766	CAMKK1	HGNC:1469	55984	84254		YES	0	0	0	0	0	0	0	0	0	0	0
	YES	Stk32c	MGI:2385336	STK32C	HGNC:21332	57740	282974			0	0	0	0	0	0	0	0	0	0	0
	YES	Pkn1	MGI:108022	PKN1	HGNC:9405	320795	5585			0	0	0	0	0	0	0	0	0	0	0
	YES	Prkcb	MGI:97596	PRKCB	HGNC:9395	18751	5579			0	0	0	0	0	0	0	0	0	0	0
	YES	Prkca	MGI:97595	PRKCA	HGNC:9393	18750	5578			0	0	0	0	0	0	0	0	0	0	0
	YES	Stk38l	MGI:1922250	STK38L	HGNC:17848	232533	23012			0	0	0	0	0	0	0	0	0	0	0
	YES	Map2k2	MGI:1346867	MAP2K2	HGNC:6842	26396	5605			0	0	0	0	0	0	0	0	0	0	0
	YES	Slk	MGI:103241	SLK	HGNC:11088	20874	9748			0	0	0	0	0	0	0	0	0	0	0
	YES	Stk39	MGI:1858416	STK39	HGNC:17717	53416	27347			0	0	0	0	0	0	0	0	0	0	0
	YES	Rtn4rl2	MGI:2669796	RTN4RL2	HGNC:23053	269295	349667			1	0	0	1	0	0	0	0	0	0	0
	YES	Kbtbd11	MGI:1922151	KBTBD11	HGNC:29104	74901	9920		YES	0	0	0	0	0	0	0	0	0	0	0
	YES	Ptk2	MGI:95481	PTK2	HGNC:9611	14083	5747			0	0	0	0	0	0	0	0	0	0	0
	YES	Ptk2b	MGI:104908	PTK2B	HGNC:9612	19229	2185		YES	0	0	0	0	0	0	0	0	0	0	0
	YES	Dcx	MGI:1277171	DCX	HGNC:2714	13193	1641			0	0	0	0	0	0	0	0	0	0	0
	YES	Oxct1	MGI:1914291	OXCT1	HGNC:8527	67041	5019		YES	0	0	0	0	0	0	0	0	0	0	0
	YES	Vat1	MGI:1349450	VAT1	HGNC:16919	26949	10493			0	0	0	0	0	0	0	0	0	0	0
	YES	Stx4a	MGI:893577	STX4	HGNC:11439	20909	6810			0	0	0	0	0	0	0	0	0	0	0
	YES	Stxbp3a	MGI:107362	STXBP3	HGNC:11446	20912	6814		YES	0	0	0	0	0	0	0	0	0	0	0
	YES	Tbk1	MGI:1929658	TBK1	HGNC:11584	56480	29110			0	0	0	0	0	0	0	0	0	0	0
	YES	Tbc1d17	MGI:2449973	TBC1D17	HGNC:25699	233204	79735			0	0	0	0	0	0	0	0	0	0	0
	YES	Tnc	MGI:101922	TNC	HGNC:5318	21923	3371		YES	0	0	0	0	0	0	0	0	0	0	0
	YES	Tcp11l1	MGI:2444263	TCP11L1	HGNC:25655	320554	55346			0	0	0	0	0	0	0	0	0	0	0
	YES	Txnl1	MGI:1860078	TXNL1	HGNC:12436	53382	9352		YES	0	0	0	0	0	0	0	0	0	0	0
	YES	Tarsl2	MGI:2444486	TARSL2	HGNC:24728	68634	123283			0	0	0	0	0	0	0	0	0	0	0
	YES	Taldo1	MGI:1274789	TALDO1	HGNC:11559	21351	6888			0	0	0	0	0	0	0	0	0	0	0
	YES	Tacc1	MGI:2443510	TACC1	HGNC:11522	320165	6867			0	0	0	0	0	0	0	0	0	0	0
	YES	Timm50	MGI:1913775	TIMM50	HGNC:23656	66525	92609			0	0	0	0	0	0	0	0	0	0	0
	YES	Tomm34	MGI:1914395	TOMM34	HGNC:15746	67145	10953			0	0	0	0	0	0	0	0	0	0	0
	YES	Tnpo1	MGI:2681523	TNPO1	HGNC:6401	238799	3842			0	0	0	0	0	0	0	0	0	0	0
	YES	Tpm4	MGI:2449202	TPM4	HGNC:12013	326618	7171		YES	0	0	0	0	0	0	0	0	0	0	0
	YES	Tsc22d4	MGI:1926079	TSC22D4	HGNC:21696	78829	81628			1	0	0	1	0	0	0	0	0	0	0
	YES	Tsc2	MGI:102548	TSC2	HGNC:12363	22084	7249			0	0	0	0	0	0	0	0	0	0	0
	YES	Tbcb	MGI:1913661	TBCB	HGNC:1989	66411	1155		YES	0	0	0	0	0	0	0	0	0	0	0
	YES	Ubl4	MGI:95049	UBL4A	HGNC:12505	27643	8266			0	0	0	0	0	0	0	0	0	0	0
	YES	Lrsam1	MGI:2684789	LRSAM1	HGNC:25135	227738	90678			0	0	0	0	0	0	0	0	0	0	0
	YES	Ube3c	MGI:2140998	UBE3C	HGNC:16803	100763	9690			0	0	0	0	0	0	0	0	0	0	0
	YES	Hecw1	MGI:2444115	HECW1	HGNC:22195	94253	23072			0	0	0	0	0	0	0	0	0	0	0
	YES	Ube4a	MGI:2154580	UBE4A	HGNC:12499	140630	9354			0	0	0	0	0	0	0	0	0	0	0
	YES	Ubxn6	MGI:1913780	UBXN6	HGNC:14928	66530	80700			0	0	0	0	0	0	0	0	0	0	0
	YES	Cmpk1	MGI:1913838	CMPK1	HGNC:18170	66588	51727			0	0	0	0	0	0	0	0	0	0	0
	YES	5730419I09Rik	MGI:1921991	KIAA0528	HGNC:29062	74741	9847		YES	0	0	0	0	0	0	0	0	0	0	0
	YES	1810027O10Rik	MGI:1916436	C17orf61	HGNC:28618	69186	254863			0	0	0	0	0	0	0	0	0	0	0
	YES	Macrod1	MGI:2147583	MACROD1	HGNC:29598	107227	28992			0	0	0	0	0	0	0	0	0	0	0
	YES	Fryl	MGI:1919563	FRYL	HGNC:29127	72313	285527			0	0	0	0	0	0	0	0	0	0	0
	YES	Ugp2	MGI:2183447	UGP2	HGNC:12527	216558	7360			0	0	0	0	0	0	0	0	0	0	0
	YES	Gapvd1	MGI:1913941	GAPVD1	HGNC:23375	66691	26130			0	0	0	0	0	0	0	0	0	0	0
	YES	Vcl	MGI:98927	VCL	HGNC:12665	22330	7414		YES	0	0	0	0	0	0	0	0	0	0	0
	YES	Eppk1	MGI:2386306	EPPK1	HGNC:15577	223650	83481		YES	0	0	0	0	0	0	0	0	0	0	0
	YES	Pdxp	MGI:1919282	PDXP	HGNC:30259	57028	57026			0	0	0	0	0	0	0	0	0	0	0
	YES	Tagln2	MGI:1312985	TAGLN2	HGNC:11554	21346	8407			0	0	0	0	0	0	0	0	0	0	0
	YES	Eci2	MGI:1346064	ECI2	HGNC:14601	23986	10455			0	0	0	0	0	0	0	0	0	0	0
	YES	NOT_FOUND	NOT_FOUND	CEP170P1	HGNC:28364	NOT_FOUND	645455		YES	0	0	0	0	0	0	0	0	0	0	0
	YES	Esyt1	MGI:1344426	ESYT1	HGNC:29534	23943	23344		YES	0	0	0	0	0	0	0	0	0	0	0
	YES	Esyt2	MGI:1261845	ESYT2	HGNC:22211	52635	57488			0	0	0	0	0	0	0	0	0	0	0
	YES	NOT_FOUND	NOT_FOUND	ST13P5	HGNC:18556	NOT_FOUND	144106			0	0	0	0	0	0	0	0	0	0	0
	YES	Bag6	MGI:1919439	BAG6	HGNC:13919	224727	7917			0	0	0	0	0	0	0	0	0	0	0
	YES	Synm	MGI:2661187	SYNM	HGNC:24466	233335	23336			0	0	0	0	0	0	0	0	0	0	0
	YES	Kif20b	MGI:2444576	KIF20B	HGNC:7212	240641	9585			0	0	0	0	0	0	0	0	0	0	0
	YES	Pam16	MGI:1913699	PAM16	HGNC:29679	66449	51025			0	0	0	0	0	0	0	0	0	0	0
	YES	Ddrgk1	MGI:1924256	DDRGK1	HGNC:16110	77006	65992			0	0	0	0	0	0	0	0	0	0	0
	YES	Ralgapa1	MGI:1931050	RALGAPA1	HGNC:17770	56784	253959			0	0	0	0	0	0	0	0	0	0	0
	YES	Acot13	MGI:1914084	ACOT13	HGNC:20999	66834	55856			0	0	0	0	0	0	0	0	0	0	0
YES		Fam171a2	MGI:2448496	FAM171A2	HGNC:30480	217219	284069	YES		0	0	0	0	0	0	0	0	0	0	0
YES		Gas2l1	MGI:1926176	GAS2L1	HGNC:16955	78926	10634			0	0	0	0	0	0	0	0	0	0	0
YES		Fam171b	MGI:2444579	FAM171B	HGNC:29412	241520	165215			0	0	0	0	0	0	0	0	0	0	0
YES		Nat14	MGI:3039561	NAT14	HGNC:28918	269854	57106			0	0	0	0	0	0	0	0	0	0	0
YES		Bri3bp	MGI:1924059	BRI3BP	HGNC:14251	76809	140707			0	0	0	0	0	0	0	0	0	0	0
YES		Tmem163	MGI:1919410	TMEM163	HGNC:25380	72160	81615	YES		0	0	0	0	0	0	0	0	0	0	0
YES		Ntng2	MGI:2159341	NTNG2	HGNC:14288	171171	84628			0	0	0	0	0	0	0	0	0	0	0
YES		Fam126b	MGI:1098784	FAM126B	HGNC:28593	213056	285172	YES		0	0	0	0	0	0	0	0	0	0	0
YES		9430020K01Rik	MGI:2685174	KIAA1462	HGNC:29283	240185	57608	YES		0	0	0	0	0	0	0	0	0	0	0
YES		Ncln	MGI:1926081	NCLN	HGNC:26923	103425	56926	YES		0	0	0	0	0	0	0	0	0	0	0
YES		C77080	MGI:2140651	KIAA1522	HGNC:29301	97130	57648			0	0	0	0	0	0	0	0	0	0	0
YES		2310046A06Rik	MGI:1916892	C6orf142	HGNC:21355	69642	90523			0	0	0	0	0	0	0	0	0	0	0
YES		6720456B07Rik	MGI:1915406	C3orf10	HGNC:23057	101314	55845	YES		0	0	0	0	0	0	0	0	0	0	0
YES		Gm16517	MGI:106618	C19orf20	HGNC:25058	110012	91978			0	0	0	0	0	0	0	0	0	0	0
YES		2310044H10Rik	MGI:1916933	C19orf63	HGNC:27609	69683	284361			0	0	0	0	0	0	0	0	0	0	0
YES		1700054N08Rik	MGI:1920670	C1orf96	HGNC:29578	73420	126731	YES		0	0	0	0	0	0	0	0	0	0	0
YES		Psmd7	MGI:1351511	PSMD7	HGNC:9565	17463	5713			0	0	0	0	0	0	0	0	0	0	0
YES		Rps15	MGI:98117	RPS15	HGNC:10388	20054	6209			0	0	0	0	0	0	0	0	0	0	0
YES		Rps20	MGI:1914677	RPS20	HGNC:10405	67427	6224			0	0	0	0	0	0	0	0	0	0	0
YES		Rps24	MGI:98147	RPS24	HGNC:10411	20088	6229			0	0	0	0	0	0	0	0	0	0	0
YES		Rps9	MGI:1924096	RPS9	HGNC:10442	76846	6203			0	0	0	0	0	0	0	0	0	0	0
YES		Rplp2	MGI:1914436	RPLP2	HGNC:10377	67186	6181			0	0	0	0	0	0	0	0	0	0	0
YES		Rpl11	MGI:1914275	RPL11	HGNC:10301	67025	6135	YES		1	0	0	1	0	0	0	0	0	0	0
YES		Rpl19	MGI:98020	RPL19	HGNC:10312	19921	6143	YES		1	0	0	1	0	0	0	0	0	0	0
YES		Rpl23	MGI:1929455	RPL23	HGNC:10316	65019	9349			0	0	0	0	0	0	0	0	0	0	0
YES		Rpl26	MGI:106022	RPL26	HGNC:10327	19941	6154	YES		0	0	0	0	0	0	0	0	0	0	0
YES		Rpl27	MGI:98036	RPL27	HGNC:10328	19942	6155	YES		0	0	0	0	0	0	0	0	0	0	0
YES		Rpl28	MGI:101839	RPL28	HGNC:10330	19943	6158	YES		0	0	0	0	0	0	0	0	0	0	0
YES		Rpl31	MGI:2149632	RPL31	HGNC:10334	114641	6160	YES		0	0	0	0	0	0	0	0	0	0	0
YES		Rpl32	MGI:98038	RPL32	HGNC:10336	19951	6161	YES		0	0	0	0	0	0	0	0	0	0	0
YES		Rpl34	MGI:1915686	RPL34	HGNC:10340	68436	6164	YES		0	0	0	0	0	0	0	0	0	0	0
YES		Rpl35a	MGI:1928894	RPL35A	HGNC:10345	57808	6165			0	0	0	0	0	0	0	0	0	0	0
YES		Akap2	MGI:1306795	AKAP2	HGNC:372	11641	11217	YES		0	0	0	0	0	0	0	0	0	0	0
YES		Sphkap	MGI:1924879	SPHKAP	HGNC:30619	77629	80309			0	0	0	0	0	0	0	0	0	0	0
YES		Abhd6	MGI:1913332	ABHD6	HGNC:21398	66082	57406			0	0	0	0	0	0	0	0	0	0	0
YES		Accn2	MGI:1194915	ACCN2	HGNC:100	11419	41			0	0	0	0	0	0	0	0	0	0	0
YES		Arpc1a	MGI:1928896	ARPC1A	HGNC:703	56443	10552			0	0	0	0	0	0	0	0	0	0	0
YES		Adam11	MGI:1098667	ADAM11	HGNC:189	11488	4185	YES		0	0	0	0	0	0	0	0	0	0	0
YES		Adcy5	MGI:99673	ADCY5	HGNC:236	224129	111			0	0	0	0	0	0	0	0	0	0	0
YES		Arl8b	MGI:1914416	ARL8B	HGNC:25564	67166	55207			0	0	0	0	0	0	0	0	0	0	0
YES		Arl8a	MGI:1915974	ARL8A	HGNC:25192	68724	127829			0	0	0	0	0	0	0	0	0	0	0
YES		Arf6	MGI:99435	ARF6	HGNC:659	11845	382			0	0	0	0	0	0	0	0	0	0	0
YES		Alpl	MGI:87983	ALPL	HGNC:438	11647	249	YES		0	0	0	0	0	0	0	0	0	0	0
YES		Alg2	MGI:1914731	ALG2	HGNC:23159	56737	85365			0	0	0	0	0	0	0	0	0	0	0
YES		Amot	MGI:108440	AMOT	HGNC:17810	27494	154796			0	0	0	0	0	0	0	0	0	0	0
YES		Aifm1	MGI:1349419	AIFM1	HGNC:8768	26926	9131	YES		0	0	0	0	0	0	0	0	0	0	0
YES		Arfgap3	MGI:1913501	ARFGAP3	HGNC:661	66251	26286	YES		0	0	0	0	0	0	0	0	0	0	0
YES		Arvcf	MGI:109620	ARVCF	HGNC:728	11877	421	YES		0	0	0	0	0	0	0	0	0	0	0
YES		Atxn2	MGI:1277223	ATXN2	HGNC:10555	20239	6311			0	0	0	0	0	0	0	0	0	0	0
YES		Abcd2	MGI:1349467	ABCD2	HGNC:66	26874	225	YES		1	0	0	1	0	0	0	0	0	0	0
YES		B3galt6	MGI:2152819	B3GALT6	HGNC:17978	117592	126792			0	0	0	0	0	0	0	0	0	0	0
YES		Bloc1s2	MGI:1920939	BLOC1S2	HGNC:20984	73689	282991			0	0	0	0	0	0	0	0	0	0	0
YES		Bai2	MGI:2451244	BAI2	HGNC:944	230775	576	YES		0	0	0	0	0	0	0	0	0	0	0
YES		Bai3	MGI:2441837	BAI3	HGNC:945	210933	577			0	0	0	0	0	0	0	0	0	0	0
YES		Kcnma1	MGI:99923	KCNMA1	HGNC:6284	16531	3778			0	0	0	0	0	0	0	0	0	0	0
YES		Pde1b	MGI:97523	PDE1B	HGNC:8775	18574	5153			0	0	0	0	0	0	0	0	0	0	0
YES		Prkar1b	MGI:97759	PRKAR1B	HGNC:9390	19085	5575	YES		0	0	0	0	0	0	0	0	0	0	0
YES		Pde4b	MGI:99557	PDE4B	HGNC:8781	18578	5142			0	0	0	0	0	0	0	0	0	0	0
YES		Pde8b	MGI:2443999	PDE8B	HGNC:8794	218461	8622			0	0	0	0	0	0	0	0	0	0	0
YES		Hepacam	MGI:1920177	HEPACAM	HGNC:26361	72927	220296	YES		0	0	0	0	0	0	0	0	0	0	0
YES		Slc7a11	MGI:1347355	SLC7A11	HGNC:11059	26570	23657			0	0	0	0	0	0	0	0	0	0	0
YES		Tmem30a	MGI:106402	TMEM30A	HGNC:16667	69981	55754			0	0	0	0	0	0	0	0	0	0	0
YES		Acap2	MGI:1925868	ACAP2	HGNC:16469	78618	23527			0	0	0	0	0	0	0	0	0	0	0
YES		Fam164a	MGI:1914556	FAM164A	HGNC:24277	67306	51101	YES		0	0	0	0	0	0	0	0	0	0	0
YES		Chmp2a	MGI:1916203	CHMP2A	HGNC:30216	68953	27243	YES		0	0	0	0	0	0	0	0	0	0	0
YES		Cmtm4	MGI:2142888	CMTM4	HGNC:19175	97487	146223			0	0	0	0	0	0	0	0	0	0	0
YES		Clcn6	MGI:1347049	CLCN6	HGNC:2024	26372	1185			0	0	0	0	0	0	0	0	0	0	0
YES		Cmas	MGI:1337124	CMAS	HGNC:18290	12764	55907			0	0	0	0	0	0	0	0	0	0	0
YES		Arhgef9	MGI:2442233	ARHGEF9	HGNC:14561	236915	23229	YES		0	0	0	0	0	0	0	0	0	0	0
YES		Cnksr2	MGI:2661175	CNKSR2	HGNC:19701	245684	22866	YES		1	0	0	1	0	0	0	0	0	0	0
YES		Cntn3	MGI:99534	CNTN3	HGNC:2173	18488	5067			0	0	0	0	0	0	0	0	0	0	0
YES		Cntn6	MGI:1858223	CNTN6	HGNC:2176	53870	27255			0	0	0	0	0	0	0	0	0	0	0
YES		Cobl	MGI:105056	COBL	HGNC:22199	12808	23242			0	0	0	0	0	0	0	0	0	0	0
YES		Cyc1	MGI:1913695	CYC1	HGNC:2579	66445	1537			0	0	0	0	0	0	0	0	0	0	0
YES		Cyth1	MGI:1334257	CYTH1	HGNC:9501	19157	9267	YES		0	0	0	0	0	0	0	0	0	0	0
YES		Pla2g4e	MGI:1919144	PLA2G4E	HGNC:24791	329502	123745			0	0	0	0	0	0	0	0	0	0	0
YES		Dapk1	MGI:1916885	DAPK1	HGNC:2674	69635	1612			0	0	0	0	0	0	0	0	0	0	0
YES		Asap1	MGI:1342335	ASAP1	HGNC:2720	13196	50807	YES		0	0	0	0	0	0	0	0	0	0	0
YES		Dgke	MGI:1889276	DGKE	HGNC:2852	56077	8526	YES		0	0	0	0	0	0	0	0	0	0	0
YES		Dgkz	MGI:1278339	DGKZ	HGNC:2857	104418	8525			0	0	0	0	0	0	0	0	0	0	0
YES		Dgki	MGI:2443430	DGKI	HGNC:2855	320127	9162			0	0	0	0	0	0	0	0	0	0	0
YES		Dpp10	MGI:2442409	DPP10	HGNC:20823	269109	57628			0	0	0	0	0	0	0	0	0	0	0
YES		Dock7	MGI:1914549	DOCK7	HGNC:19190	67299	85440			0	0	0	0	0	0	0	0	0	0	0
YES		Ppp1r1b	MGI:94860	PPP1R1B	HGNC:9287	19049	84152			0	0	0	0	0	0	0	0	0	0	0
YES		Efha2	MGI:1925756	EFHA2	HGNC:27820	78506	286097			0	0	0	0	0	0	0	0	0	0	0
YES		Eef1b2	MGI:1929520	EEF1B2	HGNC:3208	55949	1933			0	0	0	0	0	0	0	0	0	0	0
YES		S1pr1	MGI:1096355	S1PR1	HGNC:3165	13609	1901			0	0	0	0	0	0	0	0	0	0	0
YES		Elmo1	MGI:2153044	ELMO1	HGNC:16286	140580	9844	YES		0	0	0	0	0	0	0	0	0	0	0
YES		Eps15	MGI:104583	EPS15	HGNC:3419	13858	2060			0	0	0	0	0	0	0	0	0	0	0
YES		Eps8	MGI:104684	EPS8	HGNC:3420	13860	2059	YES		0	0	0	0	0	0	0	0	0	0	0
YES		Epn2	MGI:1333766	EPN2	HGNC:18639	13855	22905			0	0	0	0	0	0	0	0	0	0	0
YES		Eif4g3	MGI:1923935	EIF4G3	HGNC:3298	230861	8672	YES		0	0	0	0	0	0	0	0	0	0	0
YES		Thsd7a	MGI:2685683	THSD7A	HGNC:22207	330267	221981			0	0	0	0	0	0	0	0	0	0	0
YES		Frs2	MGI:1100860	FRS2	HGNC:16971	327826	10818			0	0	0	0	0	0	0	0	0	0	0
YES		Fnbp1l	MGI:1925642	FNBP1L	HGNC:20851	214459	54874	YES		0	0	0	0	0	0	0	0	0	0	0
YES		Fmr1	MGI:95564	FMR1	HGNC:3775	14265	2332	YES		0	0	0	0	0	0	0	0	0	0	0
YES		Fxr1	MGI:104860	FXR1	HGNC:4023	14359	8087			0	0	0	0	0	0	0	0	0	0	0
YES		Gabra2	MGI:95614	GABRA2	HGNC:4076	14395	2555	YES		0	0	0	0	0	0	0	0	0	0	0
YES		Gabra3	MGI:95615	GABRA3	HGNC:4077	14396	2556	YES		0	0	0	0	0	0	0	0	0	0	0
YES		Gabrb1	MGI:95619	GABRB1	HGNC:4081	14400	2560			0	0	0	0	0	0	0	0	0	0	0
YES		Gabrb2	MGI:95620	GABRB2	HGNC:4082	14401	2561	YES		0	0	0	0	0	0	0	0	0	0	0
YES		Dact3	MGI:3654828	DACT3	HGNC:30745	629378	147906	YES		0	0	0	0	0	0	0	0	0	0	0
YES		Gfra2	MGI:1195462	GFRA2	HGNC:4244	14586	2675			1	0	1	1	0	0	0	0	0	0	0
YES		Gad1	MGI:95632	GAD1	HGNC:4092	14415	2571			0	0	0	0	0	0	0	0	0	0	0
YES		Grip1	MGI:1921303	GRIP1	HGNC:18708	74053	23426			0	0	0	0	0	0	0	0	0	0	0
YES		Grip2	MGI:2681173	GRIP2	HGNC:23841	243547	80852	YES		0	0	0	0	0	0	0	0	0	0	0
YES		Gapdhs	MGI:95653	GAPDHS	HGNC:24864	14447	26330			0	0	0	0	0	0	0	0	0	0	0
YES		Gpc4	MGI:104902	GPC4	HGNC:4452	14735	2239			0	0	0	0	0	0	0	0	0	0	0
YES		Caprin1	MGI:1858234	CAPRIN1	HGNC:6743	53872	4076			0	0	0	0	0	0	0	0	0	0	0
YES		Gtpbp1	MGI:109443	GTPBP1	HGNC:4669	14904	9567			0	0	0	0	0	0	0	0	0	0	0
YES		Gnal	MGI:95774	GNAL	HGNC:4388	14680	2774	YES		0	0	0	0	0	0	0	0	0	0	0
YES		Gucy1b3	MGI:1860604	GUCY1B3	HGNC:4687	54195	2983			0	0	0	0	0	0	0	0	0	0	0
YES		Gucy1a2	MGI:2660877	GUCY1A2	HGNC:4684	234889	2977			0	0	0	0	0	0	0	0	0	0	0
YES		Hdac11	MGI:2385252	HDAC11	HGNC:19086	232232	79885	YES		0	0	0	0	0	0	0	0	0	0	0
YES		Homer3	MGI:1347359	HOMER3	HGNC:17514	26558	9454			0	0	0	0	0	0	0	0	0	0	0
YES		Ccdc88a	MGI:1925177	CCDC88A	HGNC:25523	108686	55704			0	0	0	0	0	0	0	0	0	0	0
YES		Reep2	MGI:2385070	REEP2	HGNC:17975	225362	51308			0	0	0	0	0	0	0	0	0	0	0
YES		Hapln3	MGI:1914916	HAPLN3	HGNC:21446	67666	145864			0	0	0	0	0	0	0	0	0	0	0
YES		Hapln4	MGI:2679531	HAPLN4	HGNC:31357	330790	404037	YES		0	0	0	0	0	0	0	0	0	0	0
YES		Habp4	MGI:1891713	HABP4	HGNC:17062	56541	22927			0	0	0	0	0	0	0	0	0	0	0
YES		Ipo4	MGI:1923001	IPO4	HGNC:19426	75751	79711			0	0	0	0	0	0	0	0	0	0	0
YES		Plcl2	MGI:1352756	PLCL2	HGNC:9064	224860	23228			0	0	0	0	0	0	0	0	0	0	0
YES		Itpr2	MGI:99418	ITPR2	HGNC:6181	16439	3709			0	0	0	0	0	0	0	0	0	0	0
YES		Itpr3	MGI:96624	ITPR3	HGNC:6182	16440	3710			0	0	0	0	0	0	0	0	0	0	0
YES		Itpr1	MGI:96623	ITPR1	HGNC:6180	16438	3708			0	0	0	0	0	0	0	0	0	0	0
YES		Itpka	MGI:1333822	ITPKA	HGNC:6178	228550	3706	YES		0	0	0	0	0	0	0	0	0	0	0
YES		Itm2b	MGI:1309517	ITM2B	HGNC:6174	16432	9445			0	0	0	0	0	0	0	0	0	0	0
YES		Itm2c	MGI:1927594	ITM2C	HGNC:6175	64294	81618			0	0	0	0	0	0	0	0	0	0	0
YES		Il1rapl1	MGI:2687319	IL1RAPL1	HGNC:5996	331461	11141			0	0	0	0	0	0	0	0	0	0	0
YES		Idh3g	MGI:1099463	IDH3G	HGNC:5386	15929	3421			0	0	0	0	0	0	0	0	0	0	0
YES		Idh3b	MGI:2158650	IDH3B	HGNC:5385	170718	3420	YES		0	0	0	0	0	0	0	0	0	0	0
YES		Qk	MGI:97837	QKI	HGNC:21100	19317	9444			1	0	0	1	0	0	0	0	0	0	0
YES		Fam120a	MGI:2446163	FAM120A	HGNC:13247	218236	23196	YES		0	0	0	0	0	0	0	0	0	0	0
YES		Krit1	MGI:1930618	KRIT1	HGNC:1573	79264	889			0	0	0	0	0	0	0	0	0	0	0
YES		Lphn2	MGI:2139714	LPHN2	HGNC:18582	99633	23266			0	0	0	0	0	0	0	0	0	0	0
YES		Mal2	MGI:2146021	MAL2	HGNC:13634	105853	114569			1	0	1	1	0	0	0	0	0	0	0
YES		Mdga2	MGI:2444706	MDGA2	HGNC:19835	320772	161357			0	0	0	0	0	0	0	0	0	0	0
YES		Epdr1	MGI:2145369	EPDR1	HGNC:17572	105298	54749			0	0	0	0	0	0	0	0	0	0	0
YES		Matn4	MGI:1328314	MATN4	HGNC:6910	17183	8785			0	0	0	0	0	0	0	0	0	0	0
YES		Magi3	MGI:1923484	MAGI3	HGNC:29647	99470	260425			0	0	0	0	0	0	0	0	0	0	0
YES		Pitpnm1	MGI:1197524	PITPNM1	HGNC:9003	18739	9600	YES		0	0	0	0	0	0	0	0	0	0	0
YES		Pitpnm2	MGI:1336192	PITPNM2	HGNC:21044	19679	57605	YES		0	0	0	0	0	0	0	0	0	0	0
YES		Mtx3	MGI:3647561	MTX3	HGNC:24812	624619	NOT_FOUND			0	0	0	0	0	0	0	0	0	0	0
YES		Tmem63b	MGI:2387609	TMEM63B	HGNC:17735	224807	55362			0	0	0	0	0	0	0	0	0	0	0
YES		Mccc1	MGI:1919289	MCCC1	HGNC:6936	72039	56922			0	0	0	0	0	0	0	0	0	0	0
YES		Sybu	MGI:2442392	SYBU	HGNC:26011	319613	55638			0	0	0	0	0	0	0	0	0	0	0
YES		Mtap9	MGI:2442208	MAP9	HGNC:26118	213582	79884			0	0	0	0	0	0	0	0	0	0	0
YES		Mtap1s	MGI:2443304	MAP1S	HGNC:15715	270058	55201	YES		0	0	0	0	0	0	0	0	0	0	0
YES		Timm44	MGI:1343262	TIMM44	HGNC:17316	21856	10469			0	0	0	0	0	0	0	0	0	0	0
YES		Mgll	MGI:1346042	MGLL	HGNC:17038	23945	11343			0	0	0	0	0	0	0	0	0	0	0
YES		Myef2	MGI:104592	MYEF2	HGNC:17940	17876	50804			0	0	0	0	0	0	0	0	0	0	0
YES		Mlf2	MGI:1353554	MLF2	HGNC:7126	30853	8079	YES		1	0	0	1	0	0	0	0	0	0	0
YES		Mtmr1	MGI:1858271	MTMR1	HGNC:7449	53332	8776	YES		0	0	0	0	0	0	0	0	0	0	0
YES		Cyb5r3	MGI:94893	CYB5R3	HGNC:2873	109754	1727			0	0	0	0	0	0	0	0	0	0	0
YES		Cadm4	MGI:2449088	CADM4	HGNC:30825	260299	199731			0	0	0	0	0	0	0	0	0	0	0
YES		Wwp1	MGI:1861728	WWP1	HGNC:17004	107568	11059			0	0	0	0	0	0	0	0	0	0	0
YES		Dagla	MGI:2677061	DAGLA	HGNC:1165	269060	747			0	0	0	0	0	0	0	0	0	0	0
YES		Nrxn2	MGI:1096362	NRXN2	HGNC:8009	18190	9379			0	0	0	0	0	0	0	0	0	0	0
YES		Nf1	MGI:97306	NF1	HGNC:7765	18015	4763			0	0	0	0	0	0	0	0	0	0	0
YES		Nlgn3	MGI:2444609	NLGN3	HGNC:14289	245537	54413	YES		0	0	0	0	0	0	0	0	0	0	0
YES		Nos1	MGI:97360	NOS1	HGNC:7872	18125	4842	YES		0	0	0	0	0	0	0	0	0	0	0
YES		Dmd	MGI:94909	DMD	HGNC:2928	13405	1756			0	0	0	0	0	0	0	0	0	0	0
YES		Clmn	MGI:2136957	CLMN	HGNC:19972	94040	79789			0	0	0	0	0	0	0	0	0	0	0
YES		Mical3	MGI:2442733	MICAL3	HGNC:24694	194401	57553			0	0	0	0	0	0	0	0	0	0	0
YES		Rab11fip2	MGI:1922248	RAB11FIP2	HGNC:29152	74998	22841	YES		0	0	0	0	0	0	0	0	0	0	0
YES		Nono	MGI:1855692	NONO	HGNC:7871	53610	4841			0	0	0	0	0	0	0	0	0	0	0
YES		Ndel1	MGI:1932915	NDEL1	HGNC:17620	83431	81565			1	0	0	1	0	0	0	0	0	0	0
YES		Rapgef6	MGI:2384761	RAPGEF6	HGNC:20655	192786	51735			1	0	0	1	0	0	0	0	0	0	0
YES		Pam	MGI:97475	PAM	HGNC:8596	18484	5066			0	0	0	0	0	0	0	0	0	0	0
YES		Ppl	MGI:1194898	PPL	HGNC:9273	19041	5493			0	0	0	0	0	0	0	0	0	0	0
YES		Pex5	MGI:1098808	PEX5	HGNC:9719	19305	5830			0	0	0	0	0	0	0	0	0	0	0
YES		Picalm	MGI:2385902	PICALM	HGNC:15514	233489	8301	YES		0	0	0	0	0	0	0	0	0	0	0
YES		Pld2	MGI:892877	PLD2	HGNC:9068	18806	5338			0	0	0	0	0	0	0	0	0	0	0
YES		Serbp1	MGI:1914120	SERBP1	HGNC:17860	66870	26135			0	0	0	0	0	0	0	0	0	0	0
YES		Ptn	MGI:97804	PTN	HGNC:9630	19242	5764			1	0	0	1	0	0	0	0	0	0	0
YES		Plxnc1	MGI:1890127	PLXNC1	HGNC:9106	54712	10154			0	0	0	0	0	0	0	0	0	0	0
YES		Kcnab1	MGI:109155	KCNAB1	HGNC:6228	16497	7881			0	0	0	0	0	0	0	0	0	0	0
YES		Kcnab3	MGI:1336208	KCNAB3	HGNC:6230	16499	9196			0	0	0	0	0	0	0	0	0	0	0
YES		Kcnip2	MGI:2135916	KCNIP2	HGNC:15522	80906	30819			0	0	0	0	0	0	0	0	0	0	0
YES		Kctd12b	MGI:2444667	KCTD12	HGNC:14678	207474	NOT_FOUND			0	0	0	0	0	0	0	0	0	0	0
YES		Kcnip4	MGI:1933131	KCNIP4	HGNC:30083	80334	80333			0	0	0	0	0	0	0	0	0	0	0
YES		Hcn1	MGI:1096392	HCN1	HGNC:4845	15165	348980			0	0	0	0	0	0	0	0	0	0	0
YES		Hcn2	MGI:1298210	HCN2	HGNC:4846	15166	610			0	0	0	0	0	0	0	0	0	0	0
YES		Ube3b	MGI:1891295	UBE3B	HGNC:13478	117146	89910			0	0	0	0	0	0	0	0	0	0	0
YES		Pa2g4	MGI:894684	PA2G4	HGNC:8550	18813	5036			0	0	0	0	0	0	0	0	0	0	0
YES		Prmt8	MGI:3043083	PRMT8	HGNC:5188	381813	56341			0	0	0	0	0	0	0	0	0	0	0
YES		Fry	MGI:2443895	FRY	HGNC:20367	320365	10129	YES		0	0	0	0	0	0	0	0	0	0	0
YES		Pacsin3	MGI:1891410	PACSIN3	HGNC:8572	80708	29763	YES		0	0	0	0	0	0	0	0	0	0	0
YES		Ppm1h	MGI:2442087	PPM1H	HGNC:18583	319468	57460			0	0	0	0	0	0	0	0	0	0	0
YES		Sec61a2	MGI:1931071	SEC61A2	HGNC:17702	57743	55176			0	0	0	0	0	0	0	0	0	0	0
YES		Unc13b	MGI:1342278	UNC13B	HGNC:12566	22249	10497	YES		0	0	0	0	0	0	0	0	0	0	0
YES		Unc13c	MGI:2149021	UNC13C	HGNC:23149	208898	440279			0	0	0	0	0	0	0	0	0	0	0
YES		Rasa3	MGI:1197013	RASA3	HGNC:20331	19414	22821	YES		0	0	0	0	0	0	0	0	0	0	0
YES		Rasa4	MGI:1858600	RASA4	HGNC:23181	54153	10156			0	0	0	0	0	0	0	0	0	0	0
YES		G3bp2	MGI:2442040	G3BP2	HGNC:30291	23881	9908	YES		0	0	0	0	0	0	0	0	0	0	0
YES		Ptprt	MGI:1321152	PTPRT	HGNC:9682	19281	11122			0	0	0	0	0	0	0	0	0	0	0
YES		Rims4	MGI:2674366	RIMS4	HGNC:16183	241770	140730			0	0	0	0	0	0	0	0	0	0	0
YES		Rims2	MGI:2152972	RIMS2	HGNC:17283	116838	9699	YES		0	0	0	0	0	0	0	0	0	0	0
YES		Rgs8	MGI:108408	RGS8	HGNC:16810	67792	85397			0	0	0	0	0	0	0	0	0	0	0
YES		Rgs9	MGI:1338824	RGS9	HGNC:10004	19739	8787	YES		0	0	0	0	0	0	0	0	0	0	0
YES		Rgs12	MGI:1918979	RGS12	HGNC:9994	71729	6002			0	0	0	0	0	0	0	0	0	0	0
YES		Rgs19	MGI:1915153	RGS19	HGNC:13735	56470	10287			0	0	0	0	0	0	0	0	0	0	0
YES		Rgs20	MGI:1929866	RGS20	HGNC:14600	58175	8601	YES		0	0	0	0	0	0	0	0	0	0	0
YES		Clip1	MGI:1928401	CLIP1	HGNC:10461	56430	6249			0	0	0	0	0	0	0	0	0	0	0
YES		Rnf11	MGI:1352759	RNF11	HGNC:10056	29864	26994			0	0	0	0	0	0	0	0	0	0	0
YES		Thoc4	MGI:1341044	THOC4	HGNC:19071	21681	10189			0	0	0	0	0	0	0	0	0	0	0
YES		Larp1	MGI:1890165	LARP1	HGNC:29531	73158	23367			0	0	0	0	0	0	0	0	0	0	0
YES		Robo2	MGI:1890110	ROBO2	HGNC:10250	268902	6092			0	0	0	0	0	0	0	0	0	0	0
YES		Ryr3	MGI:99684	RYR3	HGNC:10485	20192	6263			0	0	0	0	0	0	0	0	0	0	0
YES		Khdrbs1	MGI:893579	KHDRBS1	HGNC:18116	20218	10657			0	0	0	0	0	0	0	0	0	0	0
YES		Sema7a	MGI:1306826	SEMA7A	HGNC:10741	20361	8482	YES		0	0	0	0	0	0	0	0	0	0	0
YES		2001-09-01	MGI:1858916	2001-09-01	HGNC:2879	54204	1731			0	0	0	0	0	0	0	0	0	0	0
YES		Wnk2	MGI:1922857	WNK2	HGNC:14542	75607	65268			0	0	0	0	0	0	0	0	0	0	0
YES		Ppp2r5b	MGI:2388480	PPP2R5B	HGNC:9310	225849	5526			0	0	0	0	0	0	0	0	0	0	0
YES		Ppp2r5e	MGI:1349473	PPP2R5E	HGNC:9313	26932	5529	YES		1	0	0	1	0	0	0	0	0	0	0
YES		Wipf3	MGI:3044681	WIPF3	HGNC:22004	330319	644150			0	0	0	0	0	0	0	0	0	0	0
YES		Sh3kbp1	MGI:1889583	SH3KBP1	HGNC:13867	58194	30011	YES		0	0	0	0	0	0	0	0	0	0	0
YES		Skp1a	MGI:103575	SKP1	HGNC:10899	21402	6500			0	0	0	0	0	0	0	0	0	0	0
YES		Ykt6	MGI:1927550	YKT6	HGNC:16959	56418	10652			0	0	0	0	0	0	0	0	0	0	0
YES		Slc4a7	MGI:2443878	SLC4A7	HGNC:11033	218756	9497			0	0	0	0	0	0	0	0	0	0	0
YES		Slc4a10	MGI:2150150	SLC4A10	HGNC:13811	94229	57282			0	0	0	0	0	0	0	0	0	0	0
YES		Scn2b	MGI:106921	SCN2B	HGNC:10589	72821	6327			0	0	0	0	0	0	0	0	0	0	0
YES		Scn2a1	MGI:98248	SCN2A	HGNC:10588	110876	6325			0	0	0	0	0	0	0	0	0	0	0
YES		Gpr98	MGI:1274784	GPR98	HGNC:17416	110789	84059			0	0	0	0	0	0	0	0	0	0	0
YES		Sst	MGI:98326	SST	HGNC:11329	20604	6750			0	0	0	0	0	0	0	0	0	0	0
YES		Speg	MGI:109282	SPEG	HGNC:16901	11790	10290			0	0	0	0	0	0	0	0	0	0	0
YES		Sfpq	MGI:1918764	SFPQ	HGNC:10774	71514	6421			0	0	0	0	0	0	0	0	0	0	0
YES		Cttn	MGI:99695	CTTN	HGNC:3338	13043	2017			0	0	0	0	0	0	0	0	0	0	0
YES		Nav1	MGI:2183683	NAV1	HGNC:15989	215690	89796	YES		0	0	0	0	0	0	0	0	0	0	0
YES		Smc1a	MGI:1344345	SMC1A	HGNC:11111	24061	8243			0	0	0	0	0	0	0	0	0	0	0
YES		Acadvl	MGI:895149	ACADVL	HGNC:92	11370	37			0	0	0	0	0	0	0	0	0	0	0
YES		Acad8	MGI:1914198	ACAD8	HGNC:87	66948	27034			0	0	0	0	0	0	0	0	0	0	0
YES		Fech	MGI:95513	FECH	HGNC:3647	14151	2235			0	0	0	0	0	0	0	0	0	0	0
YES		Numb	MGI:107423	NUMB	HGNC:8060	18222	8650	YES		0	0	0	0	0	0	0	0	0	0	0
YES		H1f0	MGI:95893	H1F0	HGNC:4714	14958	3005			0	0	0	0	0	0	0	0	0	0	0
YES		Hist1h1b	MGI:1861461	HIST1H1B	HGNC:4719	56702	3009			0	0	0	0	0	0	0	0	0	0	0
YES		Hist1h1c	MGI:1931526	HIST1H1C	HGNC:4716	50708	3006			0	0	0	0	0	0	0	0	0	0	0
YES		Hist1h1d	MGI:107502	HIST1H1D	HGNC:4717	14957	3007			0	0	0	0	0	0	0	0	0	0	0
YES		Hist1h1e	MGI:1931527	HIST1H1E	HGNC:4718	50709	3008			0	0	0	0	0	0	0	0	0	0	0
YES		Rps6	MGI:98159	RPS6	HGNC:10429	20104	6194	YES		0	0	0	0	0	0	0	0	0	0	0
YES		Kcnd2	MGI:102663	KCND2	HGNC:6238	16508	3751			0	0	0	0	0	0	0	0	0	0	0
YES		Rps4x	MGI:98158	RPS4X	HGNC:10424	20102	6191			0	0	0	0	0	0	0	0	0	0	0
YES		Rpl17	MGI:2448270	RPL17	HGNC:10307	319195	6139	YES		0	0	0	0	0	0	0	0	0	0	0
YES		Pycr2	MGI:1277956	PYCR2	HGNC:30262	69051	29920	YES		0	0	0	0	0	0	0	0	0	0	0
YES		Rps23	MGI:1913725	RPS23	HGNC:10410	66475	6228			0	0	0	0	0	0	0	0	0	0	0
YES		Wbscr17	MGI:2137594	WBSCR17	HGNC:16347	212996	64409	YES		0	0	0	0	0	0	0	0	0	0	0
YES		Rpl27a	MGI:1347076	RPL27A	HGNC:10329	26451	6157	YES		0	0	0	0	0	0	0	0	0	0	0
YES		Rpl10	MGI:105943	RPL10	HGNC:10298	104368	6134			0	0	0	0	0	0	0	0	0	0	0
YES		Csnk1a1	MGI:1934950	CSNK1A1	HGNC:2451	93687	1452			0	0	0	0	0	0	0	0	0	0	0
YES		Sdhb	MGI:1914930	SDHB	HGNC:10681	67680	6390			0	0	0	0	0	0	0	0	0	0	0
YES		Cacng2	MGI:1316660	CACNG2	HGNC:1406	12300	10369			1	0	0	1	1	1	0	0	0	0	0
YES		Cacng3	MGI:1859165	CACNG3	HGNC:1407	54376	10368	YES		0	0	0	0	0	0	0	0	0	0	0
YES		Cacng8	MGI:1932376	CACNG8	HGNC:13628	81905	59283	YES		0	0	0	0	0	0	0	0	0	0	0
YES		Fbxo6	MGI:1354743	FBXO6	HGNC:13585	50762	26270			0	0	0	0	0	0	0	0	0	0	0
YES		Rps10	MGI:1914347	RPS10	HGNC:10383	67097	6204			0	0	0	0	0	0	0	0	0	0	0
YES		Necab2	MGI:2152211	NECAB2	HGNC:23746	117148	54550			0	0	0	0	0	0	0	0	0	0	0
YES		Inpp4a	MGI:1931123	INPP4A	HGNC:6074	269180	3631			0	0	0	0	0	0	0	0	0	0	0
YES		Dcun1d3	MGI:2679003	DCUN1D3	HGNC:28734	233805	123879	YES		0	0	0	0	0	0	0	0	0	0	0
YES		Atp6ap1	MGI:109629	ATP6AP1	HGNC:868	54411	537			0	0	0	0	0	0	0	0	0	0	0
YES		Opa3	MGI:2686271	OPA3	HGNC:8142	403187	80207			0	0	0	0	0	0	0	0	0	0	0
YES		Pxmp3	MGI:107486	PEX2	HGNC:9717	19302	5828			0	0	0	0	0	0	0	0	0	0	0
YES		Purg	MGI:1922279	PURG	HGNC:17930	75029	29942	YES		0	0	0	0	0	0	0	0	0	0	0
YES		Vps41	MGI:1929215	VPS41	HGNC:12713	218035	27072			0	0	0	0	0	0	0	0	0	0	0
YES		Arpc5l	MGI:1921442	ARPC5L	HGNC:23366	74192	81873			0	0	0	0	0	0	0	0	0	0	0
YES		Tusc3	MGI:1933134	TUSC3	HGNC:30242	80286	7991	YES		0	0	0	0	0	0	0	0	0	0	0
YES		Akap1	MGI:104729	AKAP1	HGNC:367	11640	8165			0	0	0	0	0	0	0	0	0	0	0
YES		Plekha7	MGI:2445094	PLEKHA7	HGNC:27049	233765	144100			0	0	0	0	0	0	0	0	0	0	0
YES		Ngef	MGI:1858414	NGEF	HGNC:7807	53972	25791	YES		0	0	0	0	0	0	0	0	0	0	0
YES		Necap1	MGI:1914852	NECAP1	HGNC:24539	67602	25977	YES		0	0	0	0	0	0	0	0	0	0	0
YES		Ccdc47	MGI:1914413	CCDC47	HGNC:24856	67163	57003	YES		0	0	0	0	0	0	0	0	0	0	0
YES		Rpl29	MGI:99687	RPL29	HGNC:10331	19944	6159	YES		0	0	0	0	0	0	0	0	0	0	0
YES		Pex12	MGI:2144177	PEX12	HGNC:8854	103737	5193			0	0	0	0	0	0	0	0	0	0	0
YES		3110002H16Rik	MGI:1916528	C18orf8	HGNC:24326	76482	29919			0	0	0	0	0	0	0	0	0	0	0
YES		Cox4nb	MGI:1343095	COX4NB	HGNC:7864	18117	10328	YES		0	0	0	0	0	0	0	0	0	0	0
YES		Ndufa6	MGI:1914380	NDUFA6	HGNC:7690	67130	4700			0	0	0	0	0	0	0	0	0	0	0
YES		Zfpl1	MGI:1891017	ZFPL1	HGNC:12868	81909	7542	YES		0	0	0	0	0	0	0	0	0	0	0
YES		Tmem111	MGI:1913337	TMEM111	HGNC:23999	66087	55831	YES		0	0	0	0	0	0	0	0	0	0	0
YES		Fut8	MGI:1858901	FUT8	HGNC:4019	53618	2530			0	0	0	0	0	0	0	0	0	0	0
YES		Tmem35	MGI:1914814	TMEM35	HGNC:25864	67564	59353	YES		0	0	0	0	0	0	0	0	0	0	0
YES		Eif2a	MGI:1098684	EIF2A	HGNC:3254	229317	83939	YES		0	0	0	0	0	0	0	0	0	0	0
YES		Bcas3	MGI:2385848	BCAS3	HGNC:14347	192197	54828			0	0	0	0	0	0	0	0	0	0	0
YES		Ndufb11	MGI:1349919	NDUFB11	HGNC:20372	104130	54539			0	0	0	0	0	0	0	0	0	0	0
YES		Ociad2	MGI:1916377	OCIAD2	HGNC:28685	433904	132299			0	0	0	0	0	0	0	0	0	0	0
YES		Ndufa8	MGI:1915625	NDUFA8	HGNC:7692	68375	4702			0	0	0	0	0	0	0	0	0	0	0
YES		Atp6ap2	MGI:1917745	ATP6AP2	HGNC:18305	70495	10159			0	0	0	0	0	0	0	0	0	0	0
YES		Tmem132b	MGI:3609245	TMEM132B	HGNC:29397	208151	114795	YES		0	0	0	0	0	0	0	0	0	0	0
YES		Ssr3	MGI:1914687	SSR3	HGNC:11325	67437	6747	YES		1	0	0	1	0	0	0	0	0	0	0
YES		Frmpd3	MGI:3646547	FRMPD3	HGNC:29382	245643	84443	YES		0	0	0	0	0	0	0	0	0	0	0
YES		Tmem214	MGI:1916046	TMEM214	HGNC:25983	68796	54867			0	0	0	0	0	0	0	0	0	0	0
YES		Mlec	MGI:1924015	MLEC	HGNC:28973	109154	9761			1	0	0	1	0	0	0	0	0	0	0
YES		Ccdc109a	MGI:3026965	CCDC109A	HGNC:23526	215999	90550			0	0	0	0	0	0	0	0	0	0	0
YES		Sec61b	MGI:1913462	SEC61B	HGNC:16993	66212	10952	YES		0	0	0	0	0	0	0	0	0	0	0
YES		1500001M20Rik	MGI:1916221	C3orf31	HGNC:25187	68971	132001	YES		0	0	0	0	0	0	0	0	0	0	0
YES		Rps2	MGI:105110	RPS2	HGNC:10404	16898	6187	YES		0	0	0	0	0	0	0	0	0	0	0
YES		Nbea	MGI:1347075	NBEA	HGNC:7648	26422	26960	YES		0	0	0	0	0	0	0	0	0	0	0
YES		Atp6v1f	MGI:1913394	ATP6V1F	HGNC:16832	66144	9296	YES		1	0	0	1	0	0	0	0	0	0	0
YES		Lzts2	MGI:2385095	LZTS2	HGNC:29381	226154	84445			0	0	0	0	0	0	0	0	0	0	0
YES		Lzts1	MGI:2684762	LZTS1	HGNC:13861	211134	11178	YES		0	0	0	0	0	0	0	0	0	0	0
YES		Clstn1	MGI:1929895	CLSTN1	HGNC:17447	65945	22883			0	0	0	0	0	0	0	0	0	0	0
YES		Fam54b	MGI:1924074	FAM54B	HGNC:28836	76824	56181	YES		0	0	0	0	0	0	0	0	0	0	0
YES		Tmem109	MGI:1915789	TMEM109	HGNC:28771	68539	79073			0	0	0	0	0	0	0	0	0	0	0
YES		Apoo	MGI:1915566	APOO	HGNC:28727	68316	79135			0	0	0	0	0	0	0	0	0	0	0
YES		Baalc	MGI:1928704	BAALC	HGNC:14333	118452	79870			0	0	0	0	0	0	0	0	0	0	0
YES		Ccdc92	MGI:106485	CCDC92	HGNC:29563	215707	80212			0	0	0	0	0	0	0	0	0	0	0
YES		Hax1	MGI:1346319	HAX1	HGNC:16915	23897	10456			0	0	0	0	0	0	0	0	0	0	0
YES		Prrt2	MGI:1916267	PRRT2	HGNC:30500	69017	112476	YES		0	0	0	0	0	0	0	0	0	0	0
YES		1700025G04Rik	MGI:1916649	C1orf21	HGNC:15494	69399	81563			0	0	0	0	0	0	0	0	0	0	0
YES		Mtap7d2	MGI:1917474	MAP7D2	HGNC:25899	78283	256714			0	0	0	0	0	0	0	0	0	0	0
YES		Mtap7	MGI:1328328	MAP7	HGNC:6869	17761	9053			0	0	0	0	0	0	0	0	0	0	0
YES		Ndufb3	MGI:1913745	NDUFB3	HGNC:7698	66495	4709			0	0	0	0	0	0	0	0	0	0	0
YES		Emd	MGI:108117	EMD	HGNC:3331	13726	2010			0	0	0	0	0	0	0	0	0	0	0
YES		Akap5	MGI:2685104	AKAP5	HGNC:375	238276	9495	YES		0	0	0	0	0	0	0	0	0	0	0
YES		1300018I17Rik	MGI:1914143	C16orf7	HGNC:13526	72325	9605	YES		0	0	0	0	0	0	0	0	0	0	0
YES		Spata2L	MGI:1926029	SPATA2L	HGNC:28393	78779	124044			0	0	0	0	0	0	0	0	0	0	0
YES		Cdipt	MGI:105491	CDIPT	HGNC:1769	52858	10423			0	0	0	0	0	0	0	0	0	0	0
YES		Cspg5	MGI:1352747	CSPG5	HGNC:2467	29873	10675			0	0	0	0	0	0	0	0	0	0	0
YES		Rp2h	MGI:1277953	RP2	HGNC:10274	19889	6102			0	0	0	0	0	0	0	0	0	0	0
YES		Dbc1	MGI:1928478	DBC1	HGNC:2687	56710	1620	YES		0	0	0	0	0	0	0	0	0	0	0
YES		Nelf	MGI:1861755	NELF	HGNC:29843	56876	26012			0	0	0	0	0	0	0	0	0	0	0
YES		Strn	MGI:1333757	STRN	HGNC:11424	268980	6801	YES		1	0	1	1	0	0	0	0	0	0	0
YES		Strn3	MGI:2151064	STRN3	HGNC:15720	94186	29966			0	0	0	0	0	0	0	0	0	0	0
YES		C2cd2l	MGI:1919014	C2CD2L	HGNC:29000	71764	9854	YES		0	0	0	0	0	0	0	0	0	0	0
YES		Sipa1l2	MGI:2676970	SIPA1L2	HGNC:23800	244668	57568	YES		0	0	0	0	0	0	0	0	0	0	0
YES		Cep170	MGI:1918348	CEP170	HGNC:28920	545389	9859	YES		0	0	0	0	0	0	0	0	0	0	0
YES		Gprin3	MGI:1924785	GPRIN3	HGNC:27733	243385	285513			0	0	0	0	0	0	0	0	0	0	0
YES		Fam131b	MGI:1923406	FAM131B	HGNC:22202	76156	9715	YES		0	0	0	0	0	0	0	0	0	0	0
YES		Bcl2l13	MGI:2136959	BCL2L13	HGNC:17164	94044	23786			0	0	0	0	0	0	0	0	0	0	0
YES		Panx2	MGI:1890615	PANX2	HGNC:8600	406218	56666	YES		0	0	0	0	0	0	0	0	0	0	0
YES		Hp1bp3	MGI:109369	HP1BP3	HGNC:24973	15441	50809			0	0	0	0	0	0	0	0	0	0	0
YES		Grasp	MGI:1860303	GRASP	HGNC:18707	56149	160622	YES		0	0	0	0	0	0	0	0	0	0	0
YES		Fam120c	MGI:2387687	FAM120C	HGNC:16949	NOT_FOUND	54954			0	0	0	0	0	0	0	0	0	0	0
YES		6330439K17Rik	MGI:2139080	C20orf12	HGNC:15858	241688	55184	YES		0	0	0	0	0	0	0	0	0	0	0
YES		BC037034	MGI:2385896	C7orf43	HGNC:25604	231807	55262			0	0	0	0	0	0	0	0	0	0	0
YES		A230050P20Rik	MGI:2441788	C19orf66	HGNC:25649	319278	55337	YES		0	0	0	0	0	0	0	0	0	0	0
YES		Smpd3	MGI:1927578	SMPD3	HGNC:14240	58994	55512			0	0	0	0	0	0	0	0	0	0	0
YES		Pag1	MGI:2443160	PAG1	HGNC:30043	94212	55824	YES		0	0	0	0	0	0	0	0	0	0	0
YES		Ubash3b	MGI:1920078	UBASH3B	HGNC:29884	72828	84959			0	0	0	0	0	0	0	0	0	0	0
YES		Astn2	MGI:1889277	ASTN2	HGNC:17021	56079	23245			0	0	0	0	0	0	0	0	0	0	0
YES		Astn1	MGI:1098567	ASTN1	HGNC:773	11899	460	YES		0	0	0	0	0	0	0	0	0	0	0
YES		Ddn	MGI:108101	DDN	HGNC:24458	13199	23109	YES		0	0	0	0	0	0	0	0	0	0	0
YES		Mlc1	MGI:2157910	MLC1	HGNC:17082	170790	23209			0	0	0	0	0	0	0	0	0	0	0
YES		Dhx15	MGI:1099786	DHX15	HGNC:2738	13204	1665			0	0	0	0	0	0	0	0	0	0	0
YES		Ythdc2	MGI:2448561	YTHDC2	HGNC:24721	240255	64848			0	0	0	0	0	0	0	0	0	0	0
YES		Dhx57	MGI:2147067	DHX57	HGNC:20086	106794	90957			0	0	0	0	0	0	0	0	0	0	0
YES		Dhx29	MGI:2145374	DHX29	HGNC:15815	218629	54505			0	0	0	0	0	0	0	0	0	0	0
YES		Jakmip2	MGI:1923467	JAKMIP2	HGNC:29067	76217	9832			0	0	0	0	0	0	0	0	0	0	0
YES		Jakmip1	MGI:1923321	JAKMIP1	HGNC:26460	76071	152789			0	0	0	0	0	0	0	0	0	0	0
YES		Gabrb3	MGI:95621	GABRB3	HGNC:4083	14402	2562	YES		0	0	0	0	0	0	0	0	0	0	0
YES		Lrrfip1	MGI:1342770	LRRFIP1	HGNC:6702	16978	9208			0	0	0	0	0	0	0	0	0	0	0
YES		Thy1	MGI:98747	THY1	HGNC:11801	21838	7070	YES		0	0	0	0	0	0	0	0	0	0	0
YES		Snap23	MGI:109356	SNAP23	HGNC:11131	20619	8773	YES		0	0	0	0	0	0	0	0	0	0	0
YES		Timm13	MGI:1353432	TIMM13	HGNC:11816	30055	26517			0	0	0	0	0	0	0	0	0	0	0
YES		Cyb5b	MGI:1913677	CYB5B	HGNC:24374	66427	80777			0	0	0	0	0	0	0	0	0	0	0
YES		Gnb3	MGI:95785	GNB3	HGNC:4400	14695	2784			0	0	0	0	0	0	0	0	0	0	0
YES		3110047P20Rik	MGI:1920464	KIAA1239	HGNC:29229	319807	57495	YES		0	0	0	0	0	0	0	0	0	0	0
YES		Vangl2	MGI:2135272	VANGL2	HGNC:15511	93840	57216			0	0	0	0	0	0	0	0	0	0	0
YES		Tmco1	MGI:1921173	TMCO1	HGNC:18188	68944	54499			0	0	0	0	0	0	0	0	0	0	0
YES		Lysmd1	MGI:1919409	LYSMD1	HGNC:32070	217779	388695			0	0	0	0	0	0	0	0	0	0	0
YES		C85492	MGI:2143424	C3orf39	HGNC:25902	215494	84892			1	1	0	1	0	0	0	0	0	0	0
YES		Rpl21	MGI:1278340	RPL21	HGNC:10313	19933	6144	YES		0	0	0	0	0	0	0	0	0	0	0
YES		Rgs7bp	MGI:106334	RGS7BP	HGNC:23271	52882	401190			0	0	0	0	0	0	0	0	0	0	0
YES		Nrgn	MGI:1927184	NRGN	HGNC:8000	64011	4900			0	0	0	0	0	0	0	0	0	0	0
YES		Eepd1	MGI:1914734	EEPD1	HGNC:22223	67484	80820			0	0	0	0	0	0	0	0	0	0	0
YES		Lsm11	MGI:1919540	LSM11	HGNC:30860	72290	134353			0	0	0	0	0	0	0	0	0	0	0
YES		1810026J23Rik	MGI:1917023	C19orf52	HGNC:25152	69773	90580			0	0	0	0	0	0	0	0	0	0	0
YES		5031439G07Rik	MGI:2444899	KIAA0930	HGNC:1314	223739	23313			0	0	0	0	0	0	0	0	0	0	0
YES		Camsap1	MGI:3036242	CAMSAP1	HGNC:19946	227634	157922			0	0	0	0	0	0	0	0	0	0	0
YES		Cecr6	MGI:2136977	CECR6	HGNC:1844	94047	27439	YES		0	0	0	0	0	0	0	0	0	0	0
YES		Lnp	MGI:1918115	KIAA1715	HGNC:21610	69605	80856			0	0	0	0	0	0	0	0	0	0	0
YES		Slain2	MGI:1923241	SLAIN2	HGNC:29282	75991	57606			0	0	0	0	0	0	0	0	0	0	0
YES		A830010M20Rik	MGI:2445097	KIAA1107	HGNC:29192	231570	NOT_FOUND			0	0	0	0	0	0	0	0	0	0	0
YES		6430598A04Rik	MGI:2443880	C7orf51	HGNC:22009	243300	222950			0	0	0	0	0	0	0	0	0	0	0
YES		Chmp6	MGI:3583942	CHMP6	HGNC:25675	208092	79643			1	0	0	1	0	0	0	0	0	0	0
YES		Zdhhc8	MGI:1338012	ZDHHC8	HGNC:18474	27801	29801			0	0	0	0	0	0	0	0	0	0	0
YES		Eif2c2	MGI:2446632	EIF2C2	HGNC:3263	239528	27161			0	0	0	0	0	0	0	0	0	0	0
YES		Eif2c1	MGI:2446630	EIF2C1	HGNC:3262	236511	26523			0	0	0	0	0	0	0	0	0	0	0
YES		Tdrkh	MGI:1919884	TDRKH	HGNC:11713	72634	11022			0	0	0	0	0	0	0	0	0	0	0
YES		Pex3	MGI:1929646	PEX3	HGNC:8858	56535	8504			0	0	0	0	0	0	0	0	0	0	0
YES		Wibg	MGI:1925678	WIBG	HGNC:30258	78428	84305			0	0	0	0	0	0	0	0	0	0	0
YES		Sarm1	MGI:2136419	SARM1	HGNC:17074	237868	23098			0	0	0	0	0	0	0	0	0	0	0
YES		Nhsl2	MGI:3645090	NHSL2	HGNC:33737	621083	340527	YES		0	0	0	0	0	0	0	0	0	0	0
YES		Pex14	MGI:1927868	PEX14	HGNC:8856	56273	5195			0	0	0	0	0	0	0	0	0	0	0
YES		Jph4	MGI:2443113	JPH4	HGNC:20156	319984	84502	YES		0	0	0	0	0	0	0	0	0	0	0
YES		Jph3	MGI:1891497	JPH3	HGNC:14203	57340	57338	YES		0	0	0	0	0	0	0	0	0	0	0
YES		Mpp3	MGI:1328354	MPP3	HGNC:7221	13384	4356	YES		0	0	0	0	0	0	0	0	0	0	0
YES		6430704M03Rik	MGI:2442704	C9orf4	HGNC:1362	230235	23732			0	0	0	0	0	0	0	0	0	0	0
YES		Lrrc8c	MGI:2140839	LRRC8C	HGNC:25075	100604	84230			0	0	0	0	0	0	0	0	0	0	0
YES		Olfm3	MGI:2387329	OLFM3	HGNC:17990	229759	118427			1	0	0	1	0	0	0	0	0	0	0
YES		Olfm2	MGI:3045350	OLFM2	HGNC:17189	244723	93145	YES		0	0	0	0	0	0	0	0	0	0	0
YES		Preb	MGI:1355326	PREB	HGNC:9356	50907	10113	YES		0	0	0	0	0	0	0	0	0	0	0
YES		Pex10	MGI:2684988	PEX10	HGNC:8851	668173	5192			0	0	0	0	0	0	0	0	0	0	0
YES		Cdk5r1	MGI:101764	CDK5R1	HGNC:1775	12569	8851			0	0	0	0	0	0	0	0	0	0	0
YES		Rpl5	MGI:102854	RPL5	HGNC:10360	19983	6125	YES		0	0	0	0	0	0	0	0	0	0	0
YES		Usp31	MGI:1923429	USP31	HGNC:20060	76179	57478	YES		0	0	0	0	0	0	0	0	0	0	0
YES		Rbm14	MGI:1929092	RBM14	HGNC:14219	56275	10432			0	0	0	0	0	0	0	0	0	0	0
YES		Elavl1	MGI:1100851	ELAVL1	HGNC:3312	15568	1994			0	0	0	0	0	0	0	0	0	0	0
YES		Elavl4	MGI:107427	ELAVL4	HGNC:3315	15572	1996			0	0	0	0	0	0	0	0	0	0	0
YES		Elavl3	MGI:109157	ELAVL3	HGNC:3314	15571	1995			0	0	0	0	0	0	0	0	0	0	0
YES		Pabpc2	MGI:1349723	PABPC3	HGNC:8556	18459				0	0	0	0	0	0	0	0	0	0	0
YES		Pabpc6	MGI:1914793	PABPC3	HGNC:8556	67543	5042			0	0	0	0	0	0	0	0	0	0	0
YES		Hnrnpa0	MGI:1924384	HNRNPA0	HGNC:5030	77134	10949			0	0	0	0	0	0	0	0	0	0	0
YES		Hnrnpa2b1	MGI:104819	HNRNPA2B1	HGNC:5033	53379	3181			0	0	0	0	0	0	0	0	0	0	0
YES		C1qtnf4	MGI:1914695	C1QTNF4	HGNC:14346	67445	114900	YES		0	0	0	0	0	0	0	0	0	0	0
YES		Cdh11	MGI:99217	CDH11	HGNC:1750	12552	1009			0	0	0	0	0	0	0	0	0	0	0
YES		Pcdh7	MGI:1860487	PCDH7	HGNC:8659	54216	5099			0	0	0	0	0	0	0	0	0	0	0
YES		Pcdhgc5	MGI:1935205	PCDHGC5	HGNC:8718	93708	56097			0	0	0	0	0	0	0	0	0	0	0
YES		Pcdha4	MGI:1298406	PCDHA4	HGNC:8670	12936	56144			0	0	0	0	0	0	0	0	0	0	0
YES		Pcdha11	MGI:1298372	PCDHA11	HGNC:8665	12942	56138			0	0	0	0	0	0	0	0	0	0	0
YES		Pcdh10	MGI:1338042	PCDH10	HGNC:13404	18526	57575	YES		0	0	0	0	0	0	0	0	0	0	0
YES		Eif4a3	MGI:1923731	EIF4A3	HGNC:18683	192170	9775			0	0	0	0	0	0	0	0	0	0	0
YES		Ddx5	MGI:105037	DDX5	HGNC:2746	13207	1655	YES		0	0	0	0	0	0	0	0	0	0	0
YES		Hras1	MGI:96224	HRAS	HGNC:5173	15461	3265	YES		0	0	0	0	0	0	0	0	0	0	0
YES		Rap2a	MGI:97855	RAP2A	HGNC:9861	76108	5911			0	0	0	0	0	0	0	0	0	0	0
YES		Rap2b	MGI:1921262	RAP2B	HGNC:9862	74012	5912	YES		0	0	0	0	0	0	0	0	0	0	0
YES		Rras2	MGI:1914172	RRAS2	HGNC:17271	66922	22800	YES		1	1	0	1	0	0	0	0	0	0	0
YES		Rab3b	MGI:1917158	RAB3B	HGNC:9778	69908	5865			0	0	0	0	0	0	0	0	0	0	0
YES		Dnajb12	MGI:1931881	DNAJB12	HGNC:14891	56709	54788			0	0	0	0	0	0	0	0	0	0	0
YES		Dnajb5	MGI:1930018	DNAJB5	HGNC:14887	56323	25822			0	0	0	0	0	0	0	0	0	0	0
YES		Atp9a	MGI:1330826	ATP9A	HGNC:13540	11981	10079			1	0	0	1	0	0	0	0	0	0	0
YES		Acsl1	MGI:102797	ACSL1	HGNC:3569	14081	2180	YES		0	0	0	0	0	0	0	0	0	0	0
YES		Trim32	MGI:1917057	TRIM32	HGNC:16380	69807	22954			0	0	0	0	0	0	0	0	0	0	0
YES		Trim46	MGI:2673000	TRIM46	HGNC:19019	360213	80128	YES		0	0	0	0	0	0	0	0	0	0	0
YES		Lrrc16a	MGI:1915982	LRRC16A	HGNC:21581	68732	55604			0	0	0	0	0	0	0	0	0	0	0
YES		Kif17	MGI:1098229	KIF17	HGNC:19167	16559	57576			1	0	0	1	0	0	0	0	0	0	0
YES		Ankrd34b	MGI:2443245	ANKRD34B	HGNC:33736	218440	340120			0	0	0	0	0	0	0	0	0	0	0
YES		Ppp1r12b	MGI:1916417	PPP1R12B	HGNC:7619	329251	4660			0	0	0	0	0	0	0	0	0	0	0
YES		Cttnbp2	MGI:1353467	CTTNBP2	HGNC:15679	30785	83992	YES		0	0	0	0	0	0	0	0	0	0	0
YES		Mib2	MGI:2679684	MIB2	HGNC:30577	76580	142678			0	0	0	0	0	0	0	0	0	0	0
YES		Prickle1	MGI:1916034	PRICKLE1	HGNC:17019	106042	144165			0	0	0	0	0	0	0	0	0	0	0
YES		Prickle2	MGI:1925144	PRICKLE2	HGNC:20340	243548	166336	YES		0	0	0	0	0	0	0	0	0	0	0
YES		Chrm1	MGI:88396	CHRM1	HGNC:1950	12669	1128			0	0	0	0	0	0	0	0	0	0	0
YES		Cyp46a1	MGI:1341877	CYP46A1	HGNC:2641	13116	10858	YES		0	0	0	0	0	0	0	0	0	0	0
YES		Bdh1	MGI:1919161	BDH1	HGNC:1027	71911	622	YES		0	0	0	0	0	0	0	0	0	0	0
YES		H2-Ke6	MGI:95911	HSD17B8	HGNC:3554	14979	7923	YES		0	0	0	0	0	0	0	0	0	0	0
YES		Dhrs7b	MGI:2384931	DHRS7B	HGNC:24547	216820	25979	YES		0	0	0	0	0	0	0	0	0	0	0
YES		Dhrs4	MGI:90169	DHRS4	HGNC:16985	28200	10901			0	0	0	0	0	0	0	0	0	0	0
YES		Brsk2	MGI:1923020	BRSK2	HGNC:11405	75770	9024			1	0	0	1	0	0	0	0	0	0	0
YES		Mark3	MGI:1341865	MARK3	HGNC:6897	17169	4140	YES		0	0	0	0	0	0	0	0	0	0	0
YES		Mark4	MGI:1920955	MARK4	HGNC:13538	232944	57787	YES		1	0	0	1	0	0	0	0	0	0	0
YES		Prkg2	MGI:108173	PRKG2	HGNC:9416	19092	5593	YES		0	0	0	0	0	0	0	0	0	0	0
YES		Grk6	MGI:1347078	GRK6	HGNC:4545	26385	2870			0	0	0	0	0	0	0	0	0	0	0
YES		Mast3	MGI:2683541	MAST3	HGNC:19036	546071	23031	YES		0	0	0	0	0	0	0	0	0	0	0
YES		Map4k3	MGI:2154405	MAP4K3	HGNC:6865	225028	8491			0	0	0	0	0	0	0	0	0	0	0
YES		Map4k4	MGI:1349394	MAP4K4	HGNC:6866	26921	9448	YES		0	0	0	0	0	0	0	0	0	0	0
YES		Pak6	MGI:2679420	PAK6	HGNC:16061	214230	56924			0	0	0	0	0	0	0	0	0	0	0
YES		Pak7	MGI:1920334	PAK7	HGNC:15916	241656	57144	YES		0	0	0	0	0	0	0	0	0	0	0
YES		Lgi3	MGI:2182619	LGI3	HGNC:18711	213469	203190	YES		1	0	0	1	0	0	0	0	0	0	0
YES		Lrrtm2	MGI:2389174	LRRTM2	HGNC:19409	107065	26045	YES		0	0	0	0	0	0	0	0	0	0	0
YES		Lrrtm1	MGI:2389173	LRRTM1	HGNC:19408	74342	347730			0	0	0	0	0	0	0	0	0	0	0
YES		Rtn4r	MGI:2136886	RTN4R	HGNC:18601	65079	65078			0	0	0	0	0	0	0	0	0	0	0
YES		Lrrtm3	MGI:2389177	LRRTM3	HGNC:19410	216028	347731	YES		0	0	0	0	0	0	0	0	0	0	0
YES		Lrrtm4	MGI:2389180	LRRTM4	HGNC:19411	243499	80059	YES		1	0	0	1	0	0	0	0	0	0	0
YES		Lrfn1	MGI:2136810	LRFN1	HGNC:29290	80749	57622			0	0	0	0	0	0	0	0	0	0	0
YES		Fau	MGI:102547	FAU	HGNC:3597	14109	2197			0	0	0	0	0	0	0	0	0	0	0
YES		Armc10	MGI:1914461	ARMC10	HGNC:21706	67211	83787	YES		0	0	0	0	0	0	0	0	0	0	0
YES		Syt11	MGI:1859547	SYT11	HGNC:19239	229521	23208			0	0	0	0	0	0	0	0	0	0	0
YES		Syt2	MGI:99666	SYT2	HGNC:11510	20980	127833	YES		0	0	0	0	0	0	0	0	0	0	0
YES		Syt3	MGI:99665	SYT3	HGNC:11511	20981	84258			0	0	0	0	0	0	0	0	0	0	0
YES		Stx16	MGI:1923396	STX16	HGNC:11431	228960	8675	YES		1	0	0	1	0	0	0	0	0	0	0
YES		Stx6	MGI:1926235	STX6	HGNC:11441	58244	10228	YES		1	0	0	1	0	0	0	0	0	0	0
YES		Tom1	MGI:1338026	TOM1	HGNC:11982	21968	10043			0	0	0	0	0	0	0	0	0	0	0
YES		Tbc1d10b	MGI:1915699	TBC1D10B	HGNC:24510	68449	26000	YES		0	0	0	0	0	0	0	0	0	0	0
YES		Odz4	MGI:2447063	ODZ4	HGNC:29945	23966	26011			0	0	0	0	0	0	0	0	0	0	0
YES		Traf3	MGI:108041	TRAF3	HGNC:12033	22031	7187	YES		0	0	0	0	0	0	0	0	0	0	0
YES		Tbl2	MGI:1351652	TBL2	HGNC:11586	27368	26608			0	0	0	0	0	0	0	0	0	0	0
YES		Trpv2	MGI:1341836	TRPV2	HGNC:18082	22368	51393			0	0	0	0	0	0	0	0	0	0	0
YES		Gcn1l1	MGI:2444248	GCN1L1	HGNC:4199	231659	10985			0	0	0	0	0	0	0	0	0	0	0
YES		Tmed10	MGI:1915831	TMED10	HGNC:16998	68581	10972			0	0	0	0	0	0	0	0	0	0	0
YES		Nt5dc3	MGI:3513266	NT5DC3	HGNC:30826	103466	51559			0	0	0	0	0	0	0	0	0	0	0
YES		Igsf9b	MGI:2685354	IGSF9B	HGNC:32326	235086	22997	YES		0	0	0	0	0	0	0	0	0	0	0
YES		Inpp5a	MGI:2686961	INPP5A	HGNC:6076	212111	3632			1	0	0	1	0	0	0	0	0	0	0
YES		Abhd12	MGI:1923442	ABHD12	HGNC:15868	76192	26090			0	0	0	0	0	0	0	0	0	0	0
YES		Atp6v1b1	MGI:103285	ATP6V1B1	HGNC:853	110935	525			0	0	0	0	0	0	0	0	0	0	0
YES		Vps13a	MGI:2444304	VPS13A	HGNC:1908	271564	23230			0	0	0	0	0	0	0	0	0	0	0
YES		Vamp1	MGI:1313276	VAMP1	HGNC:12642	22317	6843			0	0	0	0	0	0	0	0	0	0	0
YES		Enah	MGI:108360	ENAH	HGNC:18271	13800	55740	YES		1	0	0	1	0	0	0	0	0	0	0
YES		Vti1a	MGI:1855699	VTI1A	HGNC:17792	53611	143187			0	0	0	0	0	0	0	0	0	0	0
YES		Vti1b	MGI:1855688	VTI1B	HGNC:17793	53612	10490	YES		0	0	0	0	0	0	0	0	0	0	0
YES		Cacna2d3	MGI:1338890	CACNA2D3	HGNC:15460	12294	55799	YES		1	0	1	1	0	0	0	0	0	0	0
YES		Cacna1b	MGI:88296	CACNA1B	HGNC:1389	12287	774	YES		0	0	0	0	0	0	0	0	0	0	0
YES		Cacna1a	MGI:109482	CACNA1A	HGNC:1388	12286	773	YES		1	0	0	1	0	0	1	0	0	0	0
YES		Cacna1e	MGI:106217	CACNA1E	HGNC:1392	12290	777	YES		0	0	0	0	0	0	0	0	0	0	0
YES		Kcna1	MGI:96654	KCNA1	HGNC:6218	16485	3736	YES		0	0	0	0	0	0	0	0	0	0	0
YES		Kcna3	MGI:96660	KCNA3	HGNC:6221	16491	3738			0	0	0	0	0	0	0	0	0	0	0
YES		Kcnb1	MGI:96666	KCNB1	HGNC:6231	16500	3745			0	0	0	0	0	0	0	0	0	0	0
YES		Sorcs2	MGI:1932289	SORCS2	HGNC:16698	81840	57537	YES		0	0	0	0	0	0	0	0	0	0	0
YES		Wdr20a	MGI:1916891	WDR20	HGNC:19667	69641	NOT_FOUND	YES		0	0	0	0	0	0	0	0	0	0	0
YES		Ythdf1	MGI:1917431	YTHDF1	HGNC:15867	228994	54915			0	0	0	0	0	0	0	0	0	0	0
YES		Ythdf2	MGI:2444233	YTHDF2	HGNC:31675	213541	51441			0	0	0	0	0	0	0	0	0	0	0
YES		Ythdf3	MGI:1918850	YTHDF3	HGNC:26465	229096	253943			0	0	0	0	0	0	0	0	0	0	0
YES		Zfp365	MGI:2143676	ZNF365	HGNC:18194	216049	22891	YES		0	0	0	0	0	0	0	0	0	0	0
YES		Rps28	MGI:1859516	RPS28	HGNC:10418	54127	6234	YES		1	0	0	1	0	0	0	0	0	0	0
YES		Chmp1b	MGI:1914314	CHMP1B	HGNC:24287	67064	57132			0	0	0	0	0	0	0	0	0	0	0
YES		Lpcat4	MGI:2138993	LPCAT4	HGNC:30059	99010	254531	YES		1	0	0	1	0	0	0	0	0	0	0
YES		Actg1	MGI:87906	ACTG1	HGNC:144	11465	71	YES		0	0	0	0	0	0	0	0	0	0	0
YES		Rdh14	MGI:1920402	RDH14	HGNC:19979	105014	57665	YES		0	0	0	0	0	0	0	0	0	0	0
YES		Elfn1	MGI:2442479	ELFN1	HGNC:33154	243312	392617	YES		0	0	0	0	0	0	0	0	0	0	0
YES		BC018242	MGI:2384575	NOT_FOUND	NOT_FOUND	235044	64748	YES		0	0	0	0	0	0	0	0	0	0	0
YES		BC005764	MGI:2388640	MIR3187	HGNC:38319	216152	79948			0	0	0	0	0	0	0	0	0	0	0
YES		Ralgapb	MGI:2444531	RALGAPB	HGNC:29221	228850	57148	YES		1	0	0	1	0	0	0	0	0	0	0
YES		Trp53i11	MGI:2670995	TP53I11	HGNC:16842	277414	9537			0	0	0	0	0	0	0	0	0	0	0
YES		Prrc2c	MGI:1913754	PRRC2C	HGNC:24903	226562	23215			0	0	0	0	0	0	0	0	0	0	0
YES		Cdk16	MGI:97516	CDK16	HGNC:8749	18555	5127	YES		0	0	0	0	0	0	0	0	0	0	0
YES		NOT_FOUND	NOT_FOUND	NOT_FOUND	NOT_FOUND	NOT_FOUND	NOT_FOUND			0	0	0	0	0	0	0	0	0	0	0
YES		Chtf8	MGI:2443370	CHTF8	HGNC:24353	214987	54921	YES		0	0	0	0	0	0	0	0	0	0	0
YES		Refbp2	MGI:1913144	NOT_FOUND	NOT_FOUND	56009	NOT_FOUND			0	0	0	0	0	0	0	0	0	0	0
YES		Mtfp1	MGI:1916686	NOT_FOUND	NOT_FOUND	67900	51537			0	0	0	0	0	0	0	0	0	0	0
YES		Tmx2	MGI:1914208	TMX2	HGNC:30739	66958	51075			0	0	0	0	0	0	0	0	0	0	0
YES		Cisd3	MGI:101788	CISD3	HGNC:27578	217149	284106			0	0	0	0	0	0	0	0	0	0	0
YES		Kidins220	MGI:1924730	KIDINS220	HGNC:29508	77480	57498			0	0	0	0	0	0	0	0	0	0	0
YES		Cdk12	MGI:1098802	CDK12	HGNC:24224	69131	51755			0	0	0	0	0	0	0	0	0	0	0
YES		Abcc8	MGI:1352629	ABCC8	HGNC:59	20927	6833			0	0	0	0	0	0	0	0	0	0	0
YES		Gykl1	MGI:891990	NOT_FOUND	NOT_FOUND	14625	NOT_FOUND			0	0	0	0	0	0	0	0	0	0	0
YES		Iap	MGI:96306	NOT_FOUND	NOT_FOUND	NOT_FOUND	NOT_FOUND			0	0	0	0	0	0	0	0	0	0	0
YES		Gm9369	MGI:3645990	NOT_FOUND	NOT_FOUND	668804	NOT_FOUND			0	0	0	0	0	0	0	0	0	0	0
YES		C230081A13Rik	MGI:2442366	NOT_FOUND	NOT_FOUND	244895	79834			0	0	0	0	0	0	0	0	0	0	0
YES		Arhgap32	MGI:2450166	ARHGAP32	HGNC:17399	330914	9743	YES		0	0	0	0	0	0	0	0	0	0	0
YES		Arhgap33	MGI:2673998	ARHGAP33	HGNC:23085	233071	115703	YES		1	0	0	1	0	0	0	0	0	0	0
YES		BC068157	MGI:3605626	NOT_FOUND	NOT_FOUND	73072	NOT_FOUND	YES		0	0	0	0	0	0	0	0	0	0	0
YES		Ildr2	MGI:1196370	ILDR2	HGNC:18131	100039795	387597	YES		0	0	0	0	0	0	0	0	0	0	0
YES		Gm996	MGI:2685842	NOT_FOUND	NOT_FOUND	381353	389813	YES		0	0	0	0	0	0	0	0	0	0	0
YES		Prrc2a	MGI:1915467	PRRC2A	HGNC:13918	53761	7916	YES		0	0	0	0	0	0	0	0	0	0	0
YES		Snap47	MGI:1915076	SNAP47	HGNC:30669	67826	116841	YES		0	0	0	0	0	0	0	0	0	0	0
YES		Cdk17	MGI:97517	CDK17	HGNC:8750	237459	5128	YES		0	0	0	0	0	0	0	0	0	0	0
YES		Celf2	MGI:1338822	CELF2	HGNC:2550	14007	10659			0	0	0	0	0	0	0	0	0	0	0
YES		Iglon5	MGI:2686277	IGLON5	HGNC:34550	210094	402665	YES		0	0	0	0	0	0	0	0	0	0	0
YES		Shisa6	MGI:2685725	SHISA6	HGNC:34491	380702	388336	YES		0	0	0	0	0	0	0	0	0	0	0
YES		Gm1337	MGI:2686183	NOT_FOUND	NOT_FOUND	NOT_FOUND	NOT_FOUND	YES		0	0	0	0	0	0	0	0	0	0	0
YES		Rps26	MGI:1351628	RPS26P8	HGNC:31329	27370	728937			1	0	0	1	0	0	0	0	0	0	0
