# Supplementary material for: Arc Requires PSD95 for Assembly into Postsynaptic Complexes Involved with Neural Dysfunction and Intelligence
Source: Cell Rep. 2017 Oct 17;21(3):679–91. doi: 10.1016/j.celrep.2017.09.045 (PMC5656750; doi:10.1016/j.celrep.2017.09.045)
Supplement: Table S3. The Mouse and Human Arc Interactome, Related to Figure 2 [file mmc4.xlsx]

## Sheet: Supplemental Table 3
Supplemental Table 3. Mouse and Human Arc interactome.Related to Figure 2
Gene symbol A	Gene symbol B	Both genes found in Detected Mouse PMC3465276	Both genes found in Detected Human PMID.21170055.	Interaction in human	Detection Method	Publication ID	Provider	Type	sourceDatabases	confidence Score	HPRD	HPRD det. type	HPRD pubmed
Dlg4	Stxbp1	YES	YES	YES	/textmining	PMID:10359617/PMID:12196555/PMID:12897180/PMID:15304557/PMID:15591244/PMID:15901771/PMID:17167098/PMID:17698512/PMID:21698166/PMID:9952408	STRING	-	-	158	NO
Grin2b	Stxbp1	YES	YES	YES	/textmining/textmining_transferred	OMIM:602414/PMID:11313292/PMID:11427695/PMID:14570907/PMID:14993344/PMID:15304557/PMID:17928584/PMID:19126753/PMID:19370153/PMID:19755421/PMID:21151659/PMID:21698166/PMID:22405089/PMID:22645681/PMID:22963171/PMID:22984057/PMID:22984058/PMID:23557376/PMID:24198758/PMID:24395673/PMID:24602502/PMID:25014031	STRING	-	-	241	NO
Stx1a	Stxbp1	YES	YES	YES	psi-mi:MI:0004(affinity chromatography technology)	pubmed:10449403	mentha
Gria2	Stxbp1	YES	YES	YES	/experiments_transferred/textmining	OMIM:305915/PMID:18094416/PMID:18923405/PMID:21654201/PMID:22745773/PMID:23557376/PMID:24198758/PMID:24289319	STRING	-	-	259	NO
Grin1	Stx1a	YES	YES	YES	/experiments_transferred/textmining/textmining_transferred	PMID:22302827	STRING	-	-	177	NO
Nsf	Stx1a	YES	YES	YES	/coexpression_transferred/experiments/experiments_transferred/textmining/textmining_transferred	PMID:16899541/PMID:20826815/PMID:21071675/PMID:21426264/PMID:24376402/PMID:24454742	STRING	-	-	915	YES	in vitro	7622514
Cltc	Stx1a	YES	YES	NO							NO
Stx1a	Stx1a	YES	YES	YES	psi-mi:MI:0096(pull down)	pubmed:10100611	mentha
Grin2b	Stx1a	YES	YES	YES	/textmining/textmining_transferred	PMID:22302827/PMID:23557376/PMID:24566931	STRING	-	-	161	NO
Ubc	Stx1a	YES	YES	YES	/experiments_transferred		STRING	-	-	338	NO
Dlg4	Slc9a3r1	NO	NO	YES	/homology/textmining	OMIM:606845/PMID:10079096/PMID:10202136/PMID:10446210/PMID:10449334/PMID:10541224/PMID:10562297/PMID:10748023/PMID:10799517/PMID:10852925/PMID:10980202/PMID:11046132/PMID:11102519/PMID:11152753/PMID:11158634/PMID:11285285/PMID:11304524/PMID:11390879/PMID:11700307/PMID:11726633/PMID:11741967/PMID:11744724/PMID:11786550/PMID:11875260/PMID:11882663/PMID:11948184/PMID:12097326/PMID:12097473/PMID:1215…	STRING	-	-	258	NO
Dlg4	Aldh5a1	NO	YES	NO							NO
Aldh5a1	Dlg4	NO	YES	NO							NO
Grin1	Dlg4	YES	YES	YES	psi-mi:MI:0018(two hybrid)	pubmed:12068077	APID
Dlg4	Grin2a	YES	YES	YES	psi-mi:MI:0018(two hybrid)	pubmed:7569905	APID
Dlg4	Adam22	YES	YES	YES	psi-mi:MI:0113(western blot)	pubmed:16990550	APID
Dlg4	Tubb5	YES	NO	YES	/textmining_transferred	PMID:15107803	STRING	-	-	189	NO
Dlg4	Gda	NO	NO	YES	psi-mi:MI:0018(two hybrid)	pubmed:10595517	APID
Dlg4	Kcna2	YES	NO	YES	psi-mi:MI:0018(two hybrid)	pubmed:12435606	APID
Dlg4	Tubb4b	NO	NO	YES	/textmining_transferred		STRING	-	-	189	NO
Dlg4	Tuba4a	YES	YES	YES	/experiments_transferred/textmining_transferred		STRING	-	-	245	NO
Dlg4	Sdha	NO	NO	NO							NO
Dlg4	Grin1	YES	YES	YES	psi-mi:MI:0018(two hybrid)	pubmed:12068077	APID
Dlg4	Dlgap2	YES	YES	YES	psi-mi:MI:0018(two hybrid)	pubmed:9115257	APID
Dlg4	Camk2b	YES	YES	YES	/database/experiments_transferred/textmining/textmining_transferred	OMIM:138252/PMID:15291962/PMID:15572359/PMID:24448406	STRING	-	-	970	NO
Dlg4	Cltc	YES	YES	NO							NO
Dlg4	Camk2a	YES	YES	YES	/database/experiments_transferred/textmining/textmining_transferred	OMIM:611397/PMID:11487731/PMID:19211831/PMID:21068463/PMID:21270901/PMID:22798951/PMID:23071613/PMID:23264567/PMID:24227732/PMID:24448406/PMID:24755620	STRING	-	-	971	NO
Dlg4	Dlgap3	YES	YES	YES	psi-mi:MI:0018(two hybrid)	pubmed:9115257	APID
Dlg4	Dlgap1	YES	YES	YES	psi-mi:MI:0018(two hybrid)	pubmed:9756850	APID
Dlg4	Atp5a1	YES	YES	NO							NO
Dlg4	Baiap2	YES	YES	YES	/textmining/textmining_transferred	PMID:14532281/PMID:14960624/PMID:15014124/PMID:15255944/PMID:15496675/PMID:15635447/PMID:18511962/PMID:19054385/PMID:19083995/PMID:19118189/PMID:19640847/PMID:19889835/PMID:21498811/PMID:21670426/PMID:23024796	STRING	-	-	297	NO
Dlg4	Atp6v0d1	YES	YES	NO							NO
Dlg4	Atp1b1	YES	YES	NO							NO
Dlg4	B630019K06Rik	NO	NO	NO							NO
Dlg4	Arc	YES	NO	YES	/experiments/textmining	PMID:18184799/PMID:18272470/PMID:19159662/PMID:19244359/PMID:20036314/PMID:23365227/PMID:23382855/PMID:24391850	STRING	-	-	637	NO
Dlg4	Glul	YES	YES	YES	/textmining/textmining_transferred	PMID:10908613/PMID:12023984/PMID:14532281/PMID:14638699/PMID:15326155/PMID:17042944/PMID:17515952/PMID:17698512/PMID:18570704/PMID:19029044/PMID:24339791/PMID:24694544	STRING	-	-	182	NO
Dlg4	Gapdh	YES	YES	NO							NO
Dlg4	Gnao1	YES	YES	YES	/textmining	OMIM:607298/PMID:21051699/PMID:21179194	STRING	-	-	209	NO
Dlg4	Gria3	YES	YES	YES	psi-mi:MI:0676(tandem affinity purification)	pubmed:16990550	APID
Dlg4	Iqsec1	YES	YES	YES	/textmining/textmining_transferred	PMID:15020595/PMID:17623647/PMID:22886754	STRING	-	-	171	NO
Dlg4	Mapk1	YES	YES	YES	/experiments_transferred/textmining/textmining_transferred	OMIM:603384/OMIM:604619/PMID:15987681/PMID:17515952/PMID:19054758/PMID:20158871/PMID:20858866/PMID:21527662/PMID:23035237/PMID:24885496	STRING	-	-	318	NO
Dlg4	Nsf	YES	YES	YES	/textmining	PMID:10049997/PMID:11381098/PMID:11567040/PMID:12040056/PMID:12122038/PMID:12151522/PMID:12740116/PMID:12954981/PMID:14532281/PMID:14702384/PMID:14736854/PMID:15020595/PMID:15039462/PMID:15060073/PMID:15151915/PMID:15548537/PMID:15561922/PMID:15883194/PMID:15914469/PMID:16037816/PMID:16258073/PMID:16501281/PMID:17122061/PMID:17138565/PMID:17167098/PMID:17510209/PMID:17515952/PMID:17698512/PMID:17…	STRING	-	-	323	NO
Dlg4	Grm3	YES	NO	YES	/textmining/textmining_transferred	OMIM:138252/PMID:11850456/PMID:12966149/PMID:14663150/PMID:15020595/PMID:15107803/PMID:15940829/PMID:16207881/PMID:18182392/PMID:18445270/PMID:19401593/PMID:20431046/PMID:23383244/PMID:24755620	STRING	-	-	750	NO
Dlg4	Gnb1	YES	YES	YES	/textmining	OMIM:602887/OMIM:607298/PMID:22619496	STRING	-	-	313	NO
Dlg4	Map1a	NO	NO	YES	psi-mi:MI:0018(two hybrid)	pubmed:9786987	APID
Dlg4	Eef1g	YES	YES	NO							NO
Arc	Dlg4	YES	NO	YES	/experiments/textmining	PMID:18184799/PMID:18272470/PMID:19159662/PMID:19244359/PMID:20036314/PMID:23365227/PMID:23382855/PMID:24391850	STRING	-	-	637	NO
Nsf	Dlg4	YES	YES	YES	/textmining	PMID:10049997/PMID:11381098/PMID:11567040/PMID:12040056/PMID:12122038/PMID:12151522/PMID:12740116/PMID:12954981/PMID:14532281/PMID:14702384/PMID:14736854/PMID:15020595/PMID:15039462/PMID:15060073/PMID:15151915/PMID:15548537/PMID:15561922/PMID:15883194/PMID:15914469/PMID:16037816/PMID:16258073/PMID:16501281/PMID:17122061/PMID:17138565/PMID:17167098/PMID:17510209/PMID:17515952/PMID:17698512/PMID:17…	STRING	-	-	323	NO
Grin2a	Dlg4	YES	YES	YES	psi-mi:MI:0018(two hybrid)	pubmed:7569905	APID
Dlg1	Dlg4	YES	YES	YES	psi-mi:MI:0113(western blot)	pubmed:9286858	APID
Gda	Dlg4	NO	NO	YES	psi-mi:MI:0018(two hybrid)	pubmed:10595517	APID
Dlg4	Dlg1	YES	YES	YES	psi-mi:MI:0113(western blot)	pubmed:9286858	APID
Dlg4	Hsp90ab1	YES	YES	YES	/textmining_transferred	PMID:21051699	STRING	-	-	194	NO
Dlg4	Stx1b	YES	YES	YES	/textmining/textmining_transferred	PMID:21596744	STRING	-	-	186	NO
Dlg4	Slc1a2	YES	YES	NO							NO
Dlg4	Sh3gl2	YES	YES	NO							NO
Dlg4	Hspa8	YES	YES	YES	/textmining/textmining_transferred	PMID:12023984/PMID:14532281/PMID:16194281/PMID:16501281/PMID:17652405/PMID:18559425/PMID:18955048/PMID:20975992/PMID:21808605/PMID:22619496/PMID:23055971/PMID:23115232/PMID:23264626	STRING	-	-	358	NO
Dlg4	Idh3a	YES	YES	NO							NO
Dlg4	Atp6v1a	YES	YES	NO							NO
Dlg4	Ckmt1	YES	YES	NO							NO
Dlg4	Actn4	YES	YES	YES	/textmining/textmining_transferred	PMID:11948184/PMID:15226406/PMID:15505042/PMID:15591244/PMID:17678554/PMID:20352094/PMID:24505465	STRING	-	-	252	NO
Dlg4	Ppp3ca	YES	YES	NO							NO
Dlg4	Ppp3cb	YES	YES	NO							NO
Dlg4	Vdac1	YES	YES	NO							NO
Dlg4	Uba1	YES	YES	YES	/textmining	OMIM:300005/PMID:14769800/PMID:24124579	STRING	-	-	163	NO
Dlg4	Tkt	NO	YES	NO							NO
Dlg4	Slc4a4	YES	YES	NO							NO
Dlg4	Pgam5	YES	YES	NO							NO
Cltc	Dlg4	YES	YES	NO							NO
Sh3gl2	Dlg4	YES	YES	NO							NO
Ubb	Dlg4	NO	NO	YES	/experiments_transferred/textmining_transferred	PMID:20205790	STRING	-	-	156	NO
B630019K06Rik	Dlg4	NO	NO	NO							NO
Dlgap2	Dlg4	YES	YES	YES	psi-mi:MI:0018(two hybrid)	pubmed:9115257	APID
Pgam5	Dlg4	YES	YES	NO							NO
Asrgl1	Dlg4	NO	NO	NO							NO
Gria3	Dlg4	YES	YES	YES	psi-mi:MI:0676(tandem affinity purification)	pubmed:16990550	APID
Iqsec1	Dlg4	YES	YES	YES	/textmining/textmining_transferred	PMID:15020595/PMID:17623647/PMID:22886754	STRING	-	-	171	NO
Gpm6a	Dlg4	YES	NO	NO							NO
Atp1a1	Dlg4	YES	YES	YES	/experiments_transferred/neighborhood_transferred/textmining_transferred		STRING	-	-	269	NO
Dlg2	Dlg4	YES	YES	YES	psi-mi:MI:0113(western blot)	pubmed:9182804	APID
Dlg4	Iqsec2	YES	YES	YES	/textmining_transferred		STRING	-	-	159	NO
Dlg4	Mog	YES	YES	NO							NO
Begain	Dlg4	YES	YES	YES	psi-mi:MI:0018(two hybrid)	pubmed:9756850	APID
Dlgap3	Dlg4	YES	YES	YES	psi-mi:MI:0018(two hybrid)	pubmed:9115257	APID
Sdha	Dlg4	NO	NO	NO							NO
Dlgap1	Dlg4	YES	YES	YES	psi-mi:MI:0018(two hybrid)	pubmed:9756850	APID
Idh3a	Dlg4	YES	YES	NO							NO
Eef1g	Dlg4	YES	YES	NO							NO
Dlg4	Prrt1	YES	YES	NO							NO
Baiap2	Dlg4	YES	YES	YES	/textmining/textmining_transferred	PMID:14532281/PMID:14960624/PMID:15014124/PMID:15255944/PMID:15496675/PMID:15635447/PMID:18511962/PMID:19054385/PMID:19083995/PMID:19118189/PMID:19640847/PMID:19889835/PMID:21498811/PMID:21670426/PMID:23024796	STRING	-	-	297	NO
Lgi1	Dlg4	YES	YES	YES	psi-mi:MI:0113(western blot)	pubmed:16990550	APID
Dlg4	Grin2b	YES	YES	YES	psi-mi:MI:0018(two hybrid)	pubmed:7569905	APID
Dlg4	Plp1	YES	YES	NO							NO
Dlg4	Ubc	YES	YES	YES	psi-mi:MI:0004(affinity chromatography technology)	pubmed:23260144	mentha
Dlg4	Slc25a4	YES	YES	YES	/experiments_transferred/textmining_transferred		STRING	-	-	173	NO
Dlg4	Kcnj4	NO	NO	YES	psi-mi:MI:0018(two hybrid)	pubmed:10627592	APID
Dlg4	Slc25a3	YES	YES	NO							NO
Dlg4	Atp2b2	YES	YES	YES	psi-mi:MI:0492(in vitro)	pubmed:11274188	APID
Dlg4	Prdx2	YES	YES	NO							NO
Dlg4	Dlgap4	YES	YES	YES	psi-mi:MI:0018(two hybrid)	pubmed:9115257	mentha
Dlg4	Gria2	YES	YES	YES	psi-mi:MI:0676(tandem affinity purification)	pubmed:16990550	APID
Map1a	Dlg4	NO	NO	YES	psi-mi:MI:0018(two hybrid)	pubmed:9786987	APID
Grm3	Dlg4	YES	NO	YES	/textmining/textmining_transferred	OMIM:138252/PMID:11850456/PMID:12966149/PMID:14663150/PMID:15020595/PMID:15107803/PMID:15940829/PMID:16207881/PMID:18182392/PMID:18445270/PMID:19401593/PMID:20431046/PMID:23383244/PMID:24755620	STRING	-	-	750	NO
Adam22	Dlg4	YES	YES	YES	psi-mi:MI:0113(western blot)	pubmed:16990550	APID
Dlg4	Slc17a7	YES	YES	YES	/experiments_transferred/textmining/textmining_transferred	OMIM:604605/PMID:14638699/PMID:15014126/PMID:15215299/PMID:15326155/PMID:15630087/PMID:16339040/PMID:16421296/PMID:16520334/PMID:16572456/PMID:16672646/PMID:16855097/PMID:16980328/PMID:17122040/PMID:17167095/PMID:17360903/PMID:18215271/PMID:18366789/PMID:18445270/PMID:18509461/PMID:19305387/PMID:19357261/PMID:19450252/PMID:19592509/PMID:19723784/PMID:19759294/PMID:19846727/PMID:20147539/PMID:2022…	STRING	-	-	558	NO
Grin1	Dlgap1	YES	YES	YES	/experiments_transferred/textmining/textmining_transferred	PMID:10049997/PMID:10644767/PMID:11583995/PMID:12784099/PMID:14532281/PMID:17167095/PMID:19640847/PMID:21151659	STRING	-	-	485	NO
Dlgap1	Grin2b	YES	YES	YES	/experiments_transferred/textmining	OMIM:611397/PMID:10049997/PMID:10844022/PMID:11591811/PMID:12784099/PMID:15572359/PMID:15894489/PMID:16507876/PMID:16855097/PMID:18946537/PMID:19640847/PMID:19653898/PMID:19768139/PMID:21151659/PMID:22984429/PMID:23035237/PMID:23143515/PMID:23154099/PMID:24473445/PMID:9024696/PMID:9221768	STRING	-	-	451	NO
Dlgap1	Grin1	YES	YES	YES	/experiments_transferred/textmining/textmining_transferred	PMID:10049997/PMID:10644767/PMID:11583995/PMID:12784099/PMID:14532281/PMID:17167095/PMID:19640847/PMID:21151659	STRING	-	-	485	NO
Baiap2	Iqsec2	YES	YES	NO							NO
Iqsec2	Baiap2	YES	YES	NO							NO
Grin1	Grin2a	YES	YES	YES	psi-mi:MI:0000(molecular interaction)	pubmed:11279200	APID
Grin2b	Grin2a	YES	YES	YES	/database/experiments_transferred/homology/textmining/textmining_transferred	OMIM:103070/OMIM:107770/OMIM:138249/OMIM:138252/OMIM:138253/OMIM:143100/OMIM:152700/OMIM:176893/OMIM:176960/OMIM:601115/OMIM:602123/OMIM:602717/OMIM:606650/PMID:10024350/PMID:10027773/PMID:10036290/PMID:10049997/PMID:10051128/PMID:10051148/PMID:10064831/PMID:10069568/PMID:10069569/PMID:10070151/PMID:10077668/PMID:10082858/PMID:10095076/PMID:10098840/PMID:10098857/PMID:10199613/PMID:10206186/PMID:…
/PMID:22738428/PMID:22740692/PMID:22743575/PMID:22745750/PMID:22754048/PMID:22754500/PMID:22761831/PMID:22761940/PMID:22768159/PMID:22792024/PMID:22792408/PMID:22811426/PMID:22811658/PMID:22815492/PMID:22818293/PMID:22820271/PMID:22822370/PMID:22828798/PMID:22830051/PMID:22832729/PMID:22833210/PMID:22839304/PMID:22844494/PMID:22848654/PMID:22854425/PMID:22855806/PMID:22855824/PMID:22870207/PMID:2…	STRING	-	-	972
Camk2a	Camk2b	YES	YES	YES	psi-mi:MI:0493(in vivo)	pubmed:9115241	APID
Grin1	Camk2b	YES	YES	YES	/database/experiments_transferred/textmining/textmining_transferred	OMIM:114078/OMIM:138252/OMIM:138253/PMID:19173745/PMID:19939961/PMID:23233834/PMID:24172336/PMID:24448406/PMID:9655868	STRING	-	-	973	NO
Camk2b	Arc	YES	NO	NO							NO
Camk2b	Camk2a	YES	YES	YES	psi-mi:MI:0493(in vivo)	pubmed:9115241	APID
Arc	Camk2b	YES	NO	NO							NO
Grin2b	Camk2b	YES	YES	YES	psi-mi:MI:0018(two hybrid)	pubmed:16436603	APID
Grin1	Grin1	YES	YES	YES	psi-mi:MI:0018(two hybrid)	pubmed:10862698	APID	psi-mi:MI:0914(association)	psi-mi:MI:0468(HPRD)	NA	YES	in vitro;in vivo	10862698
Grin1	Camk2a	YES	YES	YES	psi-mi:MI:0018(two hybrid)	pubmed:10862698	APID
Grin1	Atp1a1	YES	YES	NO							NO
Grin1	Atp1a3	YES	YES	NO							NO
Actn4	Grin1	YES	YES	YES	/experiments_transferred/textmining_transferred	PMID:21151659/PMID:25007055	STRING	-	-	154	NO
Grin1	Ppp3ca	YES	YES	YES	/experiments_transferred/textmining/textmining_transferred	PMID:16456091/PMID:17515952/PMID:18339693/PMID:18599568/PMID:22027401/PMID:22302827/PMID:24448406/PMID:9425179	STRING	-	-	389	NO
Grin1	Arc	YES	NO	YES	/experiments_transferred/textmining/textmining_transferred	PMID:10777780/PMID:12832561/PMID:14715912/PMID:19940944	STRING	-	-	371	NO
Grin1	Actb	NO	YES	YES	/experiments_transferred/textmining	PMID:15107803/PMID:16456091/PMID:17409194/PMID:18241047/PMID:18400894/PMID:18923047/PMID:19173745/PMID:19228403/PMID:19939961/PMID:21151659/PMID:23272063/PMID:23393609/PMID:24960035	STRING	-	-	349	NO
Grin1	Tuba1a	YES	YES	YES	/experiments_transferred/textmining_transferred	PMID:19173745/PMID:21151659/PMID:23272063	STRING	-	-	294	NO
Grin1	Cltc	YES	YES	YES	psi-mi:MI:0018(two hybrid)	pubmed:10862698	APID
Grin1	Nsf	YES	YES	YES	/experiments_transferred/textmining/textmining_transferred	PMID:10049997/PMID:10531425/PMID:10632599/PMID:11050112/PMID:11427494/PMID:12374251/PMID:12438650/PMID:14532281/PMID:14715912/PMID:14993436/PMID:15020595/PMID:17515952/PMID:20371221/PMID:21753183/PMID:21813683/PMID:22027401/PMID:22298657/PMID:22811658/PMID:23136425/PMID:24116269/PMID:24966661	STRING	-	-	457	NO
Dlg1	Grin1	YES	YES	YES	/experiments_transferred/textmining/textmining_transferred	OMIM:612808/PMID:10037761/PMID:10049997/PMID:10588576/PMID:10644767/PMID:10992248/PMID:11222640/PMID:12097473/PMID:12388603/PMID:12784099/PMID:14742424/PMID:14960624/PMID:15020595/PMID:16298350/PMID:17299517/PMID:17589592/PMID:18033238/PMID:19144831/PMID:19357271/PMID:19640847/PMID:20133708/PMID:20962239/PMID:21498811/PMID:22207836/PMID:22223644/PMID:22352953/PMID:22753414/PMID:22761831/PMID:2316…	STRING	-	-	851	NO
Tuba4a	Grin1	YES	YES	YES	/experiments_transferred/textmining_transferred	PMID:16456091/PMID:23272063	STRING	-	-	225	NO
Grin1	Mapk1	YES	YES	YES	/experiments_transferred/textmining_transferred	PMID:17515952/PMID:21151659/PMID:9809673	STRING	-	-	377	NO
Grin1	Dlg1	YES	YES	YES	/experiments_transferred/textmining/textmining_transferred	OMIM:612808/PMID:10037761/PMID:10049997/PMID:10588576/PMID:10644767/PMID:10992248/PMID:11222640/PMID:12097473/PMID:12388603/PMID:12784099/PMID:14742424/PMID:14960624/PMID:15020595/PMID:16298350/PMID:17299517/PMID:17589592/PMID:18033238/PMID:19144831/PMID:19357271/PMID:19640847/PMID:20133708/PMID:20962239/PMID:21498811/PMID:22207836/PMID:22223644/PMID:22352953/PMID:22753414/PMID:22761831/PMID:2316…	STRING	-	-	851	NO
Grin1	Ubc	YES	YES	YES	/experiments_transferred/textmining	PMID:11896043/PMID:14742424/PMID:15531600/PMID:16166158/PMID:16822977/PMID:17294049/PMID:17878266/PMID:18644839/PMID:18954449/PMID:19017650/PMID:19926776/PMID:21151659/PMID:21498811/PMID:22378880/PMID:22654580/PMID:23267080/PMID:24523671/PMID:24605324	STRING	-	-	307	NO
Atp1a3	Grin1	YES	YES	NO							NO
Grin1	Syngap1	YES	YES	YES	/experiments/experiments_transferred/textmining_transferred	PMID:16456091	STRING	-	-	488	YES	in vivo	10862698
Hspa8	Grin1	YES	YES	NO							NO
Cltc	Grin1	YES	YES	YES	psi-mi:MI:0018(two hybrid)	pubmed:10862698	APID
Atp1a1	Grin1	YES	YES	NO							NO
Actb	Grin1	NO	YES	YES	/experiments_transferred/textmining	PMID:15107803/PMID:16456091/PMID:17409194/PMID:18241047/PMID:18400894/PMID:18923047/PMID:19173745/PMID:19228403/PMID:19939961/PMID:21151659/PMID:23272063/PMID:23393609/PMID:24960035	STRING	-	-	349	NO
Nsf	Grin1	YES	YES	YES	/experiments_transferred/textmining/textmining_transferred	PMID:10049997/PMID:10531425/PMID:10632599/PMID:11050112/PMID:11427494/PMID:12374251/PMID:12438650/PMID:14532281/PMID:14715912/PMID:14993436/PMID:15020595/PMID:17515952/PMID:20371221/PMID:21753183/PMID:21813683/PMID:22027401/PMID:22298657/PMID:22811658/PMID:23136425/PMID:24116269/PMID:24966661	STRING	-	-	457	NO
Ppp3ca	Grin1	YES	YES	YES	/experiments_transferred/textmining/textmining_transferred	PMID:16456091/PMID:17515952/PMID:18339693/PMID:18599568/PMID:22027401/PMID:22302827/PMID:24448406/PMID:9425179	STRING	-	-	389	NO
Mapk1	Grin1	YES	YES	YES	/experiments_transferred/textmining_transferred	PMID:17515952/PMID:21151659/PMID:9809673	STRING	-	-	377	NO
Tuba1a	Grin1	YES	YES	YES	/experiments_transferred/textmining_transferred	PMID:19173745/PMID:21151659/PMID:23272063	STRING	-	-	294	NO
Arc	Grin1	YES	NO	YES	/experiments_transferred/textmining/textmining_transferred	PMID:10777780/PMID:12832561/PMID:14715912/PMID:19940944	STRING	-	-	371	NO
Dlg2	Grin1	YES	YES	YES	psi-mi:MI:0018(two hybrid)	pubmed:10862698	APID
Grin2b	Grin1	YES	YES	YES	psi-mi:MI:0018(two hybrid)	pubmed:8139656	APID
Camk2a	Grin1	YES	YES	YES	psi-mi:MI:0018(two hybrid)	pubmed:10862698	APID
Vdac1	Grin2b	YES	YES	NO							NO
Vdac1	Ubc	YES	YES	YES	psi-mi:MI:0004(affinity chromatography technology)	pubmed:21963094	mentha
Dlg2	Grin2b	YES	YES	YES	psi-mi:MI:0018(two hybrid)	pubmed:9278515	APID
Adam22	Grin2b	YES	YES	NO							NO
Cltc	Camk2a	YES	YES	NO							NO
Dlg1	Camk2a	YES	YES	YES	psi-mi:MI:0113(western blot)	pubmed:12933808	APID
Grin2b	Camk2a	YES	YES	YES	psi-mi:MI:0018(two hybrid)	pubmed:16436603	APID
Camk2a	Camk2a	YES	YES	YES	psi-mi:MI:0018(two hybrid)	pubmed:12408851	APID
Grin2b	Grin2b	YES	YES	YES	psi-mi:MI:0018(two hybrid)	pubmed:10458595	APID	psi-mi:MI:0914(association)	psi-mi:MI:0468(HPRD)	NA	YES	in vivo	10458595
Grin2b	Syngap1	YES	YES	YES	/experiments/textmining/textmining_transferred	PMID:21653857/PMID:22056632/PMID:22405089/PMID:22529977/PMID:23035237/PMID:23708187/PMID:23933818/PMID:24296445/PMID:24473445/PMID:24595404/PMID:24720851/PMID:25014031	STRING	-	-	692	YES	in vivo	9620694
Grin2b	Dpysl2	YES	YES	YES	/textmining	PMID:16203979/PMID:16380905/PMID:16787405/PMID:17239488/PMID:17329232/PMID:17670980/PMID:17912251/PMID:18445709/PMID:18626067/PMID:19036965/PMID:19401593/PMID:19653898/PMID:19755421/PMID:19816574/PMID:21068297/PMID:21298101/PMID:21829088/PMID:21832084/PMID:22373559/PMID:22811658/PMID:23035106/PMID:23148152/PMID:24098763/PMID:24224102/PMID:24579051/PMID:24941251	STRING	-	-	328	NO
Grin2b	Mbp	YES	YES	YES	/textmining	PMID:10908600/PMID:11174854/PMID:11783444/PMID:12374251/PMID:12960043/PMID:14576183/PMID:14712829/PMID:14739299/PMID:14993460/PMID:15020595/PMID:15199370/PMID:15548548/PMID:15569717/PMID:15572359/PMID:15959926/PMID:16155087/PMID:16980629/PMID:17047305/PMID:18195087/PMID:18264108/PMID:18391169/PMID:18579741/PMID:18922769/PMID:18922967/PMID:18982106/PMID:19005240/PMID:19144756/PMID:19223657/PMID:19…	STRING	-	-	167	NO
Grin2b	Glul	YES	YES	YES	/textmining	PMID:10894409/PMID:12040037/PMID:12135980/PMID:13129439/PMID:15569717/PMID:15695241/PMID:15736433/PMID:15758410/PMID:15959926/PMID:16601267/PMID:16883070/PMID:17185337/PMID:17459877/PMID:17556385/PMID:17627080/PMID:18172433/PMID:18195087/PMID:18340379/PMID:19005240/PMID:19007751/PMID:19155229/PMID:19193893/PMID:19331175/PMID:19405953/PMID:19471044/PMID:19706442/PMID:20003262/PMID:20236945/PMID:20…	STRING	-	-	264	NO
Grin2b	Gapdh	YES	YES	NO							NO
Grin2b	Slc1a2	YES	YES	YES	/textmining/textmining_transferred	PMID:10471414/PMID:10570036/PMID:10995780/PMID:11102491/PMID:11160655/PMID:11306581/PMID:11427694/PMID:11532723/PMID:11717344/PMID:12225864/PMID:12684477/PMID:14662797/PMID:15000892/PMID:15107803/PMID:15190683/PMID:15215288/PMID:15542698/PMID:15695241/PMID:15758410/PMID:15758455/PMID:15959926/PMID:16237164/PMID:16292328/PMID:16365282/PMID:16431960/PMID:16738240/PMID:16766085/PMID:16775144/PMID:16…	STRING	-	-	619	NO
Grin2b	Slc25a4	YES	YES	NO							NO
Grin2b	Atp6v1a	YES	YES	NO							NO
Grin2b	Atp6v0d1	YES	YES	NO							NO
Grin2b	Actn4	YES	YES	YES	/experiments_transferred/textmining/textmining_transferred	PMID:11160423/PMID:12223541/PMID:15456832/PMID:15843396/PMID:16120608/PMID:16338934/PMID:16798722/PMID:17311919/PMID:17615390/PMID:21151659/PMID:22427672/PMID:22918957/PMID:24714733/PMID:25007055	STRING	-	-	228	NO
Grin2b	Actb	NO	YES	NO							NO
Grin2b	Gnb1	YES	YES	NO							NO
Atp5a1	Grin2b	YES	YES	NO							NO
Prdx2	Grin2b	YES	YES	NO							NO
Mog	Grin2b	YES	YES	NO							NO
Plp1	Grin2b	YES	YES	NO							NO
Atp1a3	Grin2b	YES	YES	NO							NO
Rtn1	Grin2b	YES	YES	NO							NO
Cltc	Grin2b	YES	YES	YES	/experiments_transferred	PMID:15940829/PMID:18231636/PMID:20700483/PMID:21151659/PMID:22254144	STRING	-	-	179	NO
Atp1a1	Grin2b	YES	YES	NO							NO
Lgi1	Grin2b	YES	YES	YES	/textmining	PMID:18946537/PMID:19455133/PMID:19701204/PMID:21123580/PMID:21151659/PMID:21157544/PMID:22056632/PMID:22262888/PMID:22457654/PMID:22645681/PMID:23055509/PMID:24062775/PMID:24065983/PMID:24265605/PMID:24950993	STRING	-	-	235	NO
Dlg1	Grin2b	YES	YES	YES	psi-mi:MI:0113(western blot)	pubmed:11997254	APID
Arc	Grin2b	YES	NO	YES	/experiments_transferred/textmining	PMID:12196567/PMID:12359832/PMID:14715912/PMID:15653842/PMID:15805312/PMID:16237173/PMID:16237174/PMID:17634359/PMID:18063565/PMID:18626067/PMID:18977729/PMID:18982106/PMID:19020031/PMID:19307421/PMID:20393190/PMID:20452974/PMID:20505084/PMID:20802800/PMID:20966073/PMID:21461354/PMID:21639804/PMID:21826280/PMID:21976515/PMID:22236713/PMID:22287544/PMID:22319481/PMID:22408611/PMID:22792454/PMID:23…	STRING	-	-	454	NO
Grin2b	Mapk1	YES	YES	YES	/experiments_transferred/textmining/textmining_transferred	PMID:12960043/PMID:17942605/PMID:18536703/PMID:19088076/PMID:19293145/PMID:19457239/PMID:19759287/PMID:20003455/PMID:21151659/PMID:21784893/PMID:22254144/PMID:22937132/PMID:22963171/PMID:23035237	STRING	-	-	310	NO
Grin2b	Nsf	YES	YES	YES	/experiments_transferred/textmining	OMIM:181500/PMID:10049997/PMID:10436050/PMID:11050112/PMID:11264298/PMID:11487629/PMID:11567040/PMID:11675505/PMID:11978810/PMID:12034717/PMID:12040036/PMID:12374251/PMID:14715912/PMID:15020595/PMID:15385609/PMID:15643447/PMID:15790657/PMID:15814802/PMID:16051748/PMID:16601687/PMID:16766131/PMID:17308032/PMID:17392461/PMID:18160640/PMID:18511961/PMID:18987204/PMID:19261890/PMID:19302150/PMID:1945…	STRING	-	-	371	NO
Grin2b	Ppp3ca	YES	YES	YES	/experiments_transferred/textmining/textmining_transferred	PMID:10529898/PMID:12960043/PMID:16020436/PMID:18183288/PMID:18391169/PMID:18987205/PMID:22027401/PMID:22302827/PMID:22570808/PMID:24296445/PMID:24359609/PMID:24448406/PMID:24853428/PMID:25007337/PMID:9730961	STRING	-	-	295	NO
Grin2b	Tuba1a	YES	YES	YES	/experiments_transferred/textmining/textmining_transferred	PMID:19173745/PMID:19455133/PMID:21151659/PMID:22457654/PMID:22645681/PMID:24096375	STRING	-	-	240	NO
Mapk1	Mbp	YES	YES	YES	psi-mi:MI:0424(protein kinase assay)	pubmed:17255944	APID
Gria3	Gria2	YES	YES	YES	psi-mi:MI:0006(anti bait coimmunoprecipitation)	pubmed:17989220	APID
Gria2	Gria3	YES	YES	YES	psi-mi:MI:0006(anti bait coimmunoprecipitation)	pubmed:17989220	APID
Dsp	Gria2	NO	YES	NO							NO
Atp1a1	Gria2	YES	YES	NO							NO
Tuba1a	Gria2	YES	YES	NO							NO
Plp1	Gria2	YES	YES	YES	/experiments_transferred/textmining	PMID:15090072/PMID:17266109/PMID:18714383/PMID:19223657/PMID:22447773/PMID:22860111	STRING	-	-	180	NO
Tubb5	Gria2	YES	NO	NO							NO
Atp6v1a	Ubc	YES	YES	YES	psi-mi:MI:0004(affinity chromatography technology)	pubmed:21963094	mentha
Atp6v1a	Idh3a	YES	YES	YES	/coexpression_transferred/experiments_transferred/textmining/textmining_transferred	PMID:22113866/PMID:24278208	STRING	-	-	467	NO
Atp6v1a	Map1a	NO	NO	NO							NO
Atp6v1a	Rtn1	YES	YES	YES	/experiments_transferred/textmining/textmining_transferred	PMID:17244347	STRING	-	-	201	NO
Atp6v1a	2008-09-01	YES	YES	NO							NO
Atp6v1a	Atp2b2	YES	YES	NO							NO
Atp6v1a	Nsf	YES	YES	YES	/coexpression_transferred/experiments_transferred/textmining/textmining_transferred	PMID:10500153/PMID:12134085/PMID:12807869/PMID:15254266/PMID:17244347/PMID:9628864	STRING	-	-	157	NO
Atp6v1a	Atp6v1h	YES	YES	YES	psi-mi:MI:0006(anti bait coimmunoprecipitation)	pubmed:21674799|imex:IM-16565	IntAct
Actn4	Atp6v1a	YES	YES	YES	/coexpression_transferred/experiments_transferred		STRING	-	-	205	NO
Actb	Atp6v1a	NO	YES	NO							NO
Prdx2	Atp6v1a	YES	YES	YES	psi-mi:MI:0401(biochemical)	pubmed:22939629	mentha
Atp6v1h	Atp6v1a	YES	YES	YES	psi-mi:MI:0006(anti bait coimmunoprecipitation)	pubmed:21674799|imex:IM-16565	IntAct
2008-09-01	Atp6v1a	YES	YES	NO							NO
Rtn1	Atp6v1a	YES	YES	YES	/experiments_transferred/textmining/textmining_transferred	PMID:17244347	STRING	-	-	201	NO
Idh3a	Atp6v1a	YES	YES	YES	/coexpression_transferred/experiments_transferred/textmining/textmining_transferred	PMID:22113866/PMID:24278208	STRING	-	-	467	NO
Map1a	Atp6v1a	NO	NO	NO							NO
Atp2b2	Atp6v1a	YES	YES	NO							NO
Tuba1a	Tubb4b	NO	NO	YES	psi-mi:MI:0401(biochemical)	pubmed:22939629	mentha
Tuba1a	Tubb5	YES	NO	YES	psi-mi:MI:0401(biochemical)	pubmed:22863883	mentha
Actb	Tuba1a	NO	YES	YES	psi-mi:MI:0071(molecular sieving)	pubmed:15047060	APID
Plp1	Plp1	YES	YES	YES	psi-mi:MI:0404(comigration in non denaturing gel electrophoresis)	pubmed:17962415	APID
Cltc	Stx1b	YES	YES	NO							NO
Atp1a1	Atp1b1	YES	YES	YES	psi-mi:MI:0006(anti bait coimmunoprecipitation)	imex:IM-24344|pubmed:25012180	IntAct
Gnb1	Gnao1	YES	YES	YES	/coexpression_transferred/database/experiments_transferred/textmining/textmining_transferred	OMIM:139130/OMIM:603894/OMIM:607298/OMIM:609146/OMIM:610863/PMID:12629581/PMID:17500595/PMID:23118921/PMID:24846272/PMID:25029196	STRING	-	-	992	NO
Slc1a2	Ubc	YES	YES	NO							NO
Crmp1	Dpysl2	YES	YES	YES	psi-mi:MI:0113(western blot)	pubmed:12482610	APID
Tubb4b	Tubb5	NO	NO	YES	psi-mi:MI:0401(biochemical)	pubmed:22863883	mentha
Actb	Tubb5	NO	NO	YES	psi-mi:MI:0071(molecular sieving)	pubmed:15047060	mentha
Actb	Tubb4b	NO	NO	YES	/coexpression_transferred/database/experiments_transferred/textmining/textmining_transferred	PMID:16721357/PMID:16912067/PMID:18302990/PMID:18835458/PMID:19088080/PMID:19173745/PMID:20140087/PMID:20497529/PMID:20574030/PMID:21098654/PMID:21151659/PMID:21756220/PMID:21917859/PMID:22084564/PMID:22450998/PMID:22573493/PMID:22846363/PMID:22860010/PMID:23233035/PMID:23362436/PMID:23991084/PMID:24256636/PMID:24381542/PMID:24454878/PMID:24667563	STRING	-	-	969	NO
Hsp90ab1	Hsp90ab1	YES	YES	YES	psi-mi:MI:0013(biophysical)	pubmed:7588731	APID
Hspa8	Hspa8	YES	YES	YES	psi-mi:MI:0018(two hybrid)	pubmed:11679576	APID	psi-mi:MI:0914(association)	psi-mi:MI:0468(HPRD)	NA	YES	in vitro;in vivo	11679576
Hspa8	Ubc	YES	YES	YES	psi-mi:MI:0004(affinity chromatography technology)	pubmed:21963094	mentha
Dlg1	Ubc	YES	YES	YES	psi-mi:MI:0004(affinity chromatography technology)	pubmed:21963094	mentha
Sh3gl2	Sh3gl2	YES	YES	YES	psi-mi:MI:0007(anti tag coimmunoprecipitation)	pubmed:16115810	APID
Sh3gl2	Ubc	YES	YES	YES	psi-mi:MI:0004(affinity chromatography technology)	pubmed:24816145	mentha
Stxbp1	Dlg4	YES	YES	YES	/textmining	PMID:10359617/PMID:12196555/PMID:12897180/PMID:15304557/PMID:15591244/PMID:15901771/PMID:17167098/PMID:17698512/PMID:21698166/PMID:9952408	STRING	-	-	158	NO
Dlgap4	Dlg4	YES	YES	YES	psi-mi:MI:0018(two hybrid)	pubmed:9115257	mentha
Gapdh	Dlg4	YES	YES	NO							NO
Uba1	Dlg4	YES	YES	YES	/textmining	OMIM:300005/PMID:14769800/PMID:24124579	STRING	-	-	163	NO
Ppp3cb	Dlg4	YES	YES	NO							NO
Camk2b	Dlg4	YES	YES	YES	/database/experiments_transferred/textmining/textmining_transferred	OMIM:138252/PMID:15291962/PMID:15572359/PMID:24448406	STRING	-	-	970	NO
Slc1a2	Dlg4	YES	YES	NO							NO
Stx1b	Dlg4	YES	YES	YES	/textmining/textmining_transferred	PMID:21596744	STRING	-	-	186	NO
Mapk1	Dlg4	YES	YES	YES	/experiments_transferred/textmining/textmining_transferred	OMIM:603384/OMIM:604619/PMID:15987681/PMID:17515952/PMID:19054758/PMID:20158871/PMID:20858866/PMID:21527662/PMID:23035237/PMID:24885496	STRING	-	-	318	NO
Gnb1	Dlg4	YES	YES	YES	/textmining	OMIM:602887/OMIM:607298/PMID:22619496	STRING	-	-	313	NO
Atp1b1	Dlg4	YES	YES	NO							NO
Atp6v1a	Dlg4	YES	YES	NO							NO
Hspa8	Dlg4	YES	YES	YES	/textmining/textmining_transferred	PMID:12023984/PMID:14532281/PMID:16194281/PMID:16501281/PMID:17652405/PMID:18559425/PMID:18955048/PMID:20975992/PMID:21808605/PMID:22619496/PMID:23055971/PMID:23115232/PMID:23264626	STRING	-	-	358	NO
Atp5a1	Dlg4	YES	YES	NO							NO
Ckmt1	Hspa8	YES	YES	YES	/coexpression_transferred/textmining/textmining_transferred	PMID:20039446/PMID:20573273/PMID:21298478/PMID:22736915/PMID:24040027	STRING	-	-	370	NO
Ckmt1	Dlg4	YES	YES	NO							NO
Ckmt1	Ubb	NO	NO	NO							NO
Ckmt1	Atp1b1	YES	YES	NO							NO
Ckmt1	Slc25a4	YES	YES	NO							NO
Ckmt1	Hspa4l	YES	YES	YES	/coexpression_transferred/textmining_transferred		STRING	-	-	347	NO
Ckmt1	Rtn1	YES	YES	NO							NO
Ckmt1	Vdac1	YES	YES	YES	psi-mi:MI:0492(in vitro)	pubmed:7525559	APID
Ckmt1	Gapdh	YES	YES	NO							NO
Ckmt1	Ubc	YES	YES	YES	/experiments/textmining	PMID:11606750/PMID:24040027/PMID:3349597	STRING	-	-	687	NO
Tubb5	Uba1	YES	NO	NO							NO
Tubb5	Prdx2	YES	NO	NO							NO
Tubb5	Hspa8	YES	NO	YES	/experiments_transferred/textmining/textmining_transferred	PMID:12714647/PMID:16829594/PMID:17593620/PMID:18270320/PMID:19164279/PMID:19936329/PMID:20039446/PMID:22471968/PMID:22916271/PMID:24009881/PMID:24278208	STRING
Tubb5	Dlg4	YES	NO	YES	/textmining_transferred	PMID:15107803	STRING	-	-	189	NO
Tubb5	Ubb	NO	NO	YES	/experiments_transferred/textmining/textmining_transferred	PMID:18270320/PMID:21418615/PMID:24008896	STRING	-	-	359	NO
Tubb5	Dpysl2	YES	NO	NO							YES	in vitro;in vivo	12134159
Tubb5	Mapk1	YES	NO	YES	/textmining/textmining_transferred	PMID:12019173/PMID:15026540/PMID:17684037/PMID:18239051/PMID:18852472/PMID:19299314/PMID:20433755/PMID:22471968/PMID:24278208	STRING	-	-	301	NO
Tubb5	Hsp90ab1	YES	NO	YES	/coexpression_transferred/textmining/textmining_transferred	PMID:18482993/PMID:18487510/PMID:24278208	STRING
Tubb5	Gpr123	YES	NO	NO							NO
Tubb5	Gnb1	YES	NO	YES	/textmining/textmining_transferred	PMID:12702587/PMID:24008896	STRING	-	-	226	NO
Tubb5	Atp2a2	YES	NO	YES	/textmining_transferred		STRING	-	-	169	NO
Tubb5	Gnao1	YES	NO	YES	/coexpression_transferred/textmining_transferred		STRING	-	-	202	NO
Tubb5	Tubb4b	NO	NO	YES	psi-mi:MI:0401(biochemical)	pubmed:22863883	mentha
Tubb5	H2afx	NO	NO	YES	/coexpression_transferred/experiments_transferred/textmining/textmining_transferred	PMID:12702587/PMID:16258266/PMID:19001879	STRING	-	-	277	NO
Tubb5	Ppp3ca	YES	NO	YES	/textmining_transferred	PMID:17686771	STRING	-	-	534	NO
Tubb5	Dlg1	YES	NO	YES	/textmining_transferred		STRING	-	-	189	NO
Tubb5	Actn4	YES	NO	YES	/textmining/textmining_transferred	PMID:10970687/PMID:15111327/PMID:20501517	STRING	-	-	241	NO
Tubb5	Hspa4l	YES	NO	YES	/experiments_transferred/textmining_transferred		STRING	-	-	191	NO
Tubb5	Tuba4a	YES	NO	YES	psi-mi:MI:0401(biochemical)	pubmed:22863883	mentha
Tubb5	Glul	YES	NO	YES	/experiments_transferred/textmining	PMID:10275/PMID:1090602/PMID:118162/PMID:16079/PMID:16868/PMID:179974/PMID:21157/PMID:240804/PMID:24083598/PMID:2428807/PMID:2885306/PMID:2888750/PMID:323414/PMID:35518/PMID:40960/PMID:4156359/PMID:6102985/PMID:6106012/PMID:6106043/PMID:6363385/PMID:6396374/PMID:6426/PMID:6581156/PMID:6989957/PMID:7298576/PMID:772161/PMID:796412/PMID:811763	STRING	-	-	434	NO
Tubb5	Myo18b	NO	NO	YES	/textmining_transferred		STRING	-	-	189	NO
Tubb5	Eef1g	YES	NO	YES	/coexpression_transferred/textmining/textmining_transferred	PMID:21418615	STRING	-	-	240	NO
Tubb5	Tuba1a	YES	NO	YES	psi-mi:MI:0401(biochemical)	pubmed:22863883	mentha
Tubb5	Actb	NO	NO	YES	psi-mi:MI:0071(molecular sieving)	pubmed:15047060	mentha
Tubb5	Vdac1	YES	NO	YES	/textmining/textmining_transferred	PMID:20039446/PMID:20433755/PMID:22916271	STRING	-	-	374	NO
Tubb5	Dlg2	YES	NO	YES	/textmining_transferred		STRING	-	-	189	NO
Tubb5	Gapdh	YES	NO	NO							NO
Tubb5	Ubc	YES	NO	YES	psi-mi:MI:0004(affinity chromatography technology)	pubmed:21963094	mentha
Tubb5	Ppp3cb	YES	NO	YES	/textmining_transferred		STRING	-	-	534	NO
Uba1	Prdx2	YES	YES	YES	/experiments_transferred/textmining	PMID:12384419/PMID:12601081/PMID:15215175/PMID:16373601/PMID:17478636/PMID:17951259/PMID:18303083/PMID:18347185/PMID:18434441/PMID:20019051/PMID:20050811/PMID:20142298/PMID:21725587/PMID:22262862/PMID:22311637/PMID:22442720/PMID:22723089	STRING	-	-	195	NO
Uba1	Hspa8	YES	YES	YES	/coexpression_transferred/experiments_transferred/textmining/textmining_transferred	OMIM:314370/PMID:10077610/PMID:11514634/PMID:11743028/PMID:14593114/PMID:14702098/PMID:15215175/PMID:15215316/PMID:15280365/PMID:15613457/PMID:15911628/PMID:16207813/PMID:16373601/PMID:16401634/PMID:16815975/PMID:17145939/PMID:17234624/PMID:17324930/PMID:17550997/PMID:17873020/PMID:18040063/PMID:18347185/PMID:18434435/PMID:18434441/PMID:19074437/PMID:19617587/PMID:20019051/PMID:20042513/PMID:2093…	STRING	-	-	468	NO
Uba1	Ubb	NO	NO	YES	/database/experiments_transferred/textmining/textmining_transferred	PMID:15242968/PMID:16373601/PMID:16614304/PMID:16988215/PMID:19028681/PMID:19214209/PMID:19911064/PMID:20142298/PMID:21428739/PMID:22592496/PMID:22710419/PMID:22899925/PMID:23241214/PMID:23382794/PMID:24218601/PMID:24807418/PMID:8707846	STRING	-	-	975	NO
Uba1	Hsp90ab1	YES	YES	YES	psi-mi:MI:0004(affinity chromatography technology)	pubmed:16263121	mentha
Uba1	Tubb4b	NO	NO	YES	/coexpression_transferred/textmining/textmining_transferred	PMID:15300227/PMID:19948009/PMID:22311637/PMID:22723089	STRING	-	-	171	NO
Uba1	Hspa4l	YES	YES	YES	/coexpression_transferred/experiments_transferred/textmining/textmining_transferred	PMID:22479328	STRING	-	-	391	NO
Uba1	Tuba4a	YES	YES	YES	/coexpression_transferred/textmining/textmining_transferred	PMID:16373601/PMID:16614304/PMID:18096829/PMID:20547746/PMID:21151970/PMID:21727086/PMID:22899925	STRING	-	-	187	NO
Uba1	Glul	YES	YES	YES	/textmining/textmining_transferred	PMID:12947113/PMID:15215175/PMID:15242968/PMID:15514030/PMID:17942849/PMID:18218617/PMID:18477650/PMID:19043139/PMID:20019051/PMID:20142298/PMID:22500222/PMID:24717448/PMID:6746735	STRING	-	-	245	NO
Uba1	Eef1g	YES	YES	YES	/coexpression_transferred/experiments_transferred/textmining/textmining_transferred	PMID:11287581/PMID:16373601/PMID:16614304/PMID:20142298/PMID:22311637/PMID:22723089/PMID:23144909/PMID:23303677	STRING	-	-	237	NO
Uba1	Actb	NO	YES	YES	/textmining/textmining_transferred	PMID:12096084/PMID:16118233/PMID:16373601/PMID:16988215/PMID:17470424/PMID:17488778/PMID:17641030/PMID:19003442/PMID:19887602/PMID:21047393/PMID:21799735/PMID:22184064/PMID:22384089/PMID:22581972/PMID:22857383/PMID:22900193/PMID:24747418/PMID:24956260	STRING	-	-	164	NO
Uba1	Nsf	YES	YES	YES	/coexpression_transferred/textmining/textmining_transferred	PMID:16874026/PMID:18321981/PMID:18344232/PMID:20142298	STRING	-	-	167	NO
Uba1	Cltc	YES	YES	YES	/coexpression_transferred/textmining	PMID:15220353/PMID:15242968/PMID:16614304/PMID:17942849/PMID:20142298/PMID:21335548/PMID:22163229/PMID:22384089/PMID:22723089	STRING	-	-	234	NO
Uba1	Gapdh	YES	YES	NO							NO
Uba1	Ubc	YES	YES	YES	psi-mi:MI:0004(affinity chromatography technology)	pubmed:21963094	mentha
Uba1	Iqsec2	YES	YES	YES	/textmining/textmining_transferred	PMID:19617692	STRING	-	-	200	NO
Grm3	Grin1	YES	NO	YES	/experiments_transferred/textmining/textmining_transferred	OMIM:138252/OMIM:138253/PMID:10084312/PMID:10191334/PMID:10381766/PMID:10777784/PMID:10950953/PMID:10982802/PMID:10991955/PMID:11352796/PMID:11427695/PMID:12629525/PMID:12917384/PMID:12926541/PMID:14560319/PMID:15020595/PMID:15107803/PMID:15190683/PMID:16467855/PMID:16807338/PMID:17021182/PMID:17030651/PMID:17670976/PMID:18419818/PMID:18445270/PMID:19104056/PMID:19370153/PMID:19383832/PMID:199409…	STRING	-	-	698	NO
Grm3	Gnb1	YES	NO	YES	/database	PMID:14752036	STRING	-	-	900	NO
Grm3	Grin2a	YES	NO	YES	/experiments_transferred/textmining/textmining_transferred	OMIM:103070/OMIM:138252/OMIM:138253/OMIM:176893/OMIM:176960/OMIM:601115/OMIM:602123/PMID:10084312/PMID:10736350/PMID:10736372/PMID:10736377/PMID:10736378/PMID:10823957/PMID:11413230/PMID:11427695/PMID:11524608/PMID:12386143/PMID:12853437/PMID:12890769/PMID:12926541/PMID:12966149/PMID:14645456/PMID:15020595/PMID:15107803/PMID:15128272/PMID:15190683/PMID:15354184/PMID:15684408/PMID:15940829/PMID:15…	STRING	-	-	844	NO
Grm3	Slc6a1	YES	NO	YES	/textmining	PMID:12773631/PMID:15894534/PMID:17030651/PMID:17065450/PMID:18922967/PMID:18923069/PMID:19104056/PMID:19668376/PMID:19940944/PMID:20190960/PMID:21247514/PMID:21557953/PMID:21602586/PMID:22207303/PMID:22754500/PMID:23557376/PMID:9419376	STRING	-	-	300	NO
Grm3	Kcna2	YES	NO	YES	/textmining/textmining_transferred	PMID:16000529/PMID:17021259/PMID:18784286/PMID:19104056/PMID:21527731/PMID:22315611/PMID:9295396	STRING	-	-	166	NO
Grm3	Grin2b	YES	NO	YES	/experiments_transferred/textmining/textmining_transferred	OMIM:103070/OMIM:138252/OMIM:138253/OMIM:176893/OMIM:176960/OMIM:601115/OMIM:602123/PMID:10736372/PMID:10823957/PMID:11413230/PMID:11427695/PMID:11524608/PMID:11532723/PMID:12234123/PMID:12783878/PMID:12926541/PMID:12954872/PMID:12966149/PMID:14645456/PMID:14749427/PMID:15020595/PMID:15107803/PMID:15190683/PMID:15305166/PMID:15684408/PMID:15818410/PMID:15940829/PMID:15959926/PMID:16207881/PMID:16…	STRING	-	-	804	NO
Grm3	Dlg1	YES	NO	YES	/textmining/textmining_transferred	PMID:15020595/PMID:15959926/PMID:22114157/PMID:22441207/PMID:22894822/PMID:24116269	STRING	-	-	694	NO
Grm3	Gria2	YES	NO	YES	/textmining/textmining_transferred	PMID:10191334/PMID:10736372/PMID:12783878/PMID:12966149/PMID:15107803/PMID:17065450/PMID:17699665/PMID:18941504/PMID:19223657/PMID:19440498/PMID:19668376/PMID:20061814/PMID:20431046/PMID:21106813/PMID:21441996/PMID:22723691/PMID:22969723/PMID:23097719/PMID:23152401/PMID:23557376/PMID:23940528/PMID:23984387/PMID:24109187/PMID:24116269/PMID:24403871/PMID:24511394/PMID:24605182/PMID:24722186/PMID:24…	STRING	-	-	535	NO
Grm3	Gria3	YES	NO	YES	/textmining/textmining_transferred	PMID:17065450/PMID:17785269/PMID:17915034/PMID:18536703/PMID:19125103/PMID:19204789/PMID:19440498/PMID:19668376/PMID:19940944/PMID:20431046/PMID:20729980/PMID:21441996/PMID:22396678/PMID:22567321/PMID:22723691/PMID:23152401/PMID:23984387/PMID:24109187/PMID:24116269/PMID:24260418/PMID:24605182/PMID:8568678/PMID:9457170	STRING	-	-	483	NO
Grm3	Slc1a2	YES	NO	YES	/textmining/textmining_transferred	PMID:10084312/PMID:10600680/PMID:10736350/PMID:10812201/PMID:11532723/PMID:11739572/PMID:12773631/PMID:12786977/PMID:12876198/PMID:12930805/PMID:14657164/PMID:14672993/PMID:14715943/PMID:15107803/PMID:15128272/PMID:15190683/PMID:15296513/PMID:15310849/PMID:15527505/PMID:15635057/PMID:15892884/PMID:15944202/PMID:15959926/PMID:16230605/PMID:16431960/PMID:16469790/PMID:16790444/PMID:17204749/PMID:17…	STRING	-	-	607	NO
Grm3	Slc17a7	YES	NO	YES	/textmining	PMID:12006363/PMID:14672993/PMID:15894534/PMID:16424079/PMID:16793029/PMID:16957773/PMID:17392167/PMID:17531207/PMID:17627080/PMID:18445270/PMID:19091972/PMID:19112153/PMID:19370153/PMID:19570026/PMID:19763139/PMID:20565975/PMID:20576613/PMID:21472028/PMID:22723691/PMID:22833735/PMID:22894822/PMID:23029089/PMID:23988237/PMID:24116269/PMID:24260418	STRING	-	-	329	NO
Grm3	Camk2b	YES	NO	YES	/textmining/textmining_transferred	OMIM:103070/OMIM:138252/OMIM:138253/OMIM:176893/OMIM:176960/OMIM:601115/PMID:14963144/PMID:16537520/PMID:17065450	STRING	-	-	782	NO
Grm3	Stxbp1	YES	NO	YES	/experiments_transferred/textmining/textmining_transferred	PMID:11427695/PMID:12056413/PMID:19370153/PMID:19822743/PMID:23557376	STRING	-	-	654	NO
Grm3	Actb	NO	NO	YES	/textmining/textmining_transferred	PMID:14752036/PMID:15107803/PMID:19805229/PMID:22567321/PMID:23557376/PMID:24009668/PMID:24760514/PMID:24950299	STRING	-	-	196	NO
Grm3	Camk2a	YES	NO	YES	/textmining/textmining_transferred	PMID:22114157/PMID:24755620	STRING	-	-	157	NO
Grm3	Dlg2	YES	NO	YES	/textmining/textmining_transferred	PMID:11050109/PMID:11524608/PMID:11739572/PMID:14672993/PMID:15020595/PMID:15959926/PMID:19223657/PMID:19471044/PMID:22114157/PMID:24116269	STRING	-	-	709	NO
Prdx2	Hspa8	YES	YES	YES	/experiments_transferred/textmining/textmining_transferred	PMID:12493721/PMID:12714647/PMID:12832458/PMID:12965894/PMID:14747287/PMID:15031298/PMID:15215175/PMID:15284338/PMID:16034300/PMID:16249259/PMID:16373601/PMID:16405725/PMID:16455659/PMID:16623957/PMID:17925878/PMID:18310271/PMID:18347185/PMID:18434441/PMID:18670610/PMID:19096088/PMID:19889237/PMID:19954843/PMID:20019051/PMID:20140087/PMID:20698760/PMID:21137014/PMID:21151894/PMID:21547128/PMID:21…	STRING	-	-	540	NO
Prdx2	Dlg4	YES	YES	NO							NO
Prdx2	Ubb	NO	NO	YES	/experiments_transferred/textmining/textmining_transferred	PMID:12773553/PMID:16373601/PMID:20142298/PMID:20528263/PMID:21263157/PMID:21976571	STRING	-	-	408	NO
Prdx2	Sdha	NO	NO	YES	/textmining/textmining_transferred	PMID:15292244/PMID:17785789/PMID:18303083/PMID:18587059/PMID:20205716	STRING	-	-	192	NO
Prdx2	Tkt	NO	YES	YES	/coexpression_transferred/textmining/textmining_transferred	PMID:12882817/PMID:12965894/PMID:15514260/PMID:15695426/PMID:16123314/PMID:16316978/PMID:19393250/PMID:19546473/PMID:19657000/PMID:20142298/PMID:20519370/PMID:20538039/PMID:20673161/PMID:20698760/PMID:21647399/PMID:21835052/PMID:22143028/PMID:22531700/PMID:22723089/PMID:22783234/PMID:22873815/PMID:23118978/PMID:24085543	STRING	-	-	402	NO
Prdx2	Mapk1	YES	YES	YES	/experiments_transferred/textmining/textmining_transferred	PMID:15454482/PMID:16249259/PMID:17352813/PMID:17521776/PMID:18195024/PMID:18544995/PMID:19367127/PMID:20142298/PMID:20864643/PMID:21828333/PMID:22576015/PMID:22745583/PMID:24244833/PMID:24666941/PMID:24688734	STRING	-	-	272	NO
Prdx2	Hsp90ab1	YES	YES	YES	/coexpression_transferred/textmining/textmining_transferred	PMID:12709418/PMID:12882817/PMID:15215175/PMID:15712240/PMID:15801906/PMID:16254572/PMID:16623957/PMID:18347185/PMID:19096088/PMID:20015360/PMID:20698760/PMID:22238578/PMID:22262862/PMID:22311637/PMID:22552098/PMID:22813067/PMID:22824420/PMID:22984265/PMID:23118990/PMID:24083701/PMID:24151501/PMID:24244519/PMID:24558380/PMID:24648329/PMID:24801752	STRING	-	-	496	NO
Prdx2	Atp5a1	YES	YES	YES	/coexpression_transferred/textmining/textmining_transferred	PMID:12384419/PMID:15932783/PMID:16373601/PMID:17388107/PMID:18723843/PMID:20574525/PMID:20610706/PMID:20673161/PMID:21828333/PMID:22238578/PMID:23362436/PMID:24512814	STRING	-	-	354	NO
Prdx2	Slc25a4	YES	YES	NO							NO
Prdx2	Gnao1	YES	YES	NO							NO
Prdx2	Aldh5a1	NO	YES	YES	/experiments_transferred/textmining/textmining_transferred	PMID:12601081/PMID:20142298/PMID:20698760/PMID:21968788	STRING	-	-	233	NO
Prdx2	H2afx	NO	NO	NO							NO
Prdx2	Slc25a3	YES	YES	YES	/coexpression_transferred/experiments_transferred		STRING	-	-	167	NO
Prdx2	Hspa4l	YES	YES	YES	/coexpression_transferred/experiments_transferred/textmining_transferred	PMID:16105986/PMID:23909438	STRING	-	-	432	NO
Prdx2	Glul	YES	YES	YES	/coexpression_transferred/textmining/textmining_transferred	PMID:10521424/PMID:10751410/PMID:11231293/PMID:11986303/PMID:12514184/PMID:15215175/PMID:15507457/PMID:15694490/PMID:15695408/PMID:15695426/PMID:16079270/PMID:16707780/PMID:16943664/PMID:18195087/PMID:18275612/PMID:18579529/PMID:18715147/PMID:18723843/PMID:18923405/PMID:19299421/PMID:19443842/PMID:19558211/PMID:20019051/PMID:20029654/PMID:20142298/PMID:20210649/PMID:20528263/PMID:20673161/PMID:20…	STRING	-	-	378	NO
Prdx2	Eef1g	YES	YES	YES	/coexpression_transferred/textmining/textmining_transferred	PMID:15956356/PMID:16373601/PMID:20142298/PMID:20519370/PMID:22311637/PMID:22723089/PMID:24204839	STRING	-	-	556	NO
Prdx2	Tuba1a	YES	YES	NO							NO
Prdx2	Actb	NO	YES	YES	/coexpression_transferred/experiments_transferred/textmining/textmining_transferred	PMID:12709418/PMID:15647453/PMID:15905179/PMID:16373601/PMID:18028541/PMID:18354035/PMID:18923405/PMID:19017722/PMID:19118015/PMID:19491193/PMID:19494521/PMID:20008833/PMID:20140087/PMID:20528263/PMID:20574525/PMID:20736407/PMID:20864643/PMID:20959494/PMID:21228217/PMID:21521714/PMID:21584258/PMID:21607293/PMID:21951684/PMID:21968807/PMID:21994489/PMID:22238578/PMID:22558445/PMID:22701492/PMID:23…	STRING	-	-	345	NO
Prdx2	Vdac1	YES	YES	YES	/coexpression_transferred/textmining	PMID:12384419/PMID:12438275/PMID:12832458/PMID:12965894/PMID:15060066/PMID:15284338/PMID:15509515/PMID:16254572/PMID:16785550/PMID:16943664/PMID:16947118/PMID:17390019/PMID:17927838/PMID:17967786/PMID:17967855/PMID:18670610/PMID:19803748/PMID:20142298/PMID:20528263/PMID:20610706/PMID:20812868/PMID:20868295/PMID:21071633/PMID:21417764/PMID:21566214/PMID:21647399/PMID:21828333/PMID:22066468/PMID:22…	STRING	-	-	498	NO
Prdx2	Gapdh	YES	YES	NO							NO
Prdx2	Ubc	YES	YES	YES	psi-mi:MI:0004(affinity chromatography technology)	pubmed:21963094	mentha
Stx1a	Hspa8	YES	YES	NO							NO
Stx1a	Dlg4	YES	YES	YES	/textmining_transferred		STRING	-	-	186	NO
Stx1a	Ubb	NO	NO	YES	/experiments_transferred		STRING	-	-	338	NO
Stx1a	Slc9a3r1	NO	NO	NO							NO
Stx1a	Grin1	YES	YES	YES	/experiments_transferred/textmining/textmining_transferred	PMID:22302827	STRING	-	-	177	NO
Stx1a	Grin2a	YES	YES	NO							NO
Stx1a	Slc6a11	NO	NO	YES	/experiments_transferred/textmining_transferred		STRING	-	-	172	NO
Stx1a	Slc6a1	YES	NO	YES	psi-mi:MI:0004(affinity chromatography technology)	pubmed:11960023	mentha
Stx1a	Kcna2	YES	NO	YES	/textmining_transferred		STRING	-	-	319	NO
Stx1a	Grin2b	YES	YES	YES	/textmining/textmining_transferred	PMID:22302827/PMID:23557376/PMID:24566931	STRING	-	-	161	NO
Stx1a	Dlg1	YES	YES	YES	/textmining_transferred		STRING	-	-	186	NO
Stx1a	Gria2	YES	YES	NO							NO
Stx1a	Slc1a2	YES	YES	NO							NO
Stx1a	Slc17a7	YES	YES	YES	/textmining	PMID:19909789/PMID:22302827/PMID:22393433	STRING	-	-	191	NO
Stx1a	Atp1a2	YES	YES	YES	/coexpression_transferred/textmining	PMID:16249173/PMID:17892558	STRING	-	-	181	NO
Stx1a	Myo18b	NO	NO	YES	/coexpression_transferred/textmining_transferred		STRING	-	-	219	NO
Stx1a	Camk2b	YES	YES	YES	/experiments_transferred/textmining_transferred	PMID:17096848	STRING	-	-	263	NO
Stx1a	Actb	NO	YES	YES	/experiments_transferred/textmining_transferred	PMID:23557376/PMID:24066126/PMID:24376402	STRING	-	-	246	NO
Stx1a	Nsf	YES	YES	YES	/coexpression_transferred/experiments/experiments_transferred/textmining/textmining_transferred	PMID:16899541/PMID:20826815/PMID:21071675/PMID:21426264/PMID:24376402/PMID:24454742	STRING	-	-	915	YES	in vitro	7622514
Stx1a	Atp1a3	YES	YES	YES	/coexpression_transferred/textmining	PMID:16249173/PMID:17892558	STRING	-	-	201	NO
Stx1a	Camk2a	YES	YES	YES	/experiments_transferred/textmining_transferred		STRING	-	-	263	NO
Stx1a	Dlg2	YES	YES	YES	/textmining_transferred		STRING	-	-	186	NO
Stx1a	Pgam5	YES	YES	YES	/textmining_transferred		STRING	-	-	208	NO
Stx1a	2008-09-01	YES	YES	YES	/textmining_transferred		STRING	-	-	701	NO
Stx1a	Gapdh	YES	YES	NO							NO
Stx1a	Ubc	YES	YES	YES	/experiments_transferred		STRING	-	-	338	NO
Atp6v0d1	Dlg4	YES	YES	NO							NO
Atp6v0d1	Ubb	NO	NO	YES	/coexpression_transferred/experiments_transferred	PMID:16614304/PMID:24008896	STRING	-	-	321	NO
Atp6v0d1	Dpysl2	YES	YES	YES	/textmining/textmining_transferred	PMID:17185341/PMID:24008896	STRING	-	-	202	NO
Atp6v0d1	Atp5a1	YES	YES	YES	/coexpression_transferred/textmining/textmining_transferred	PMID:17185341/PMID:24008896	STRING
Atp6v0d1	Gnb1	YES	YES	NO							NO
Atp6v0d1	Atp2a2	YES	YES	YES	/experiments_transferred/textmining_transferred	PMID:16614304/PMID:19144100	STRING	-	-	228	NO
Atp6v0d1	Atp1a1	YES	YES	YES	/experiments_transferred/textmining	PMID:16614304/PMID:24575049	STRING
Atp6v0d1	Atp6v1h	YES	YES	YES	/coexpression_transferred/database/experiments_transferred/textmining/textmining_transferred	PMID:10221984/PMID:10358087/PMID:10473553/PMID:10600674/PMID:10600677/PMID:10692456/PMID:10747882/PMID:11592965/PMID:11592980/PMID:11777935/PMID:12096123/PMID:12134085/PMID:12569096/PMID:12746460/PMID:12963731/PMID:1491232/PMID:1491234/PMID:15356264/PMID:15540116/PMID:16569636/PMID:16874049/PMID:17107617/PMID:17185341/PMID:17314395/PMID:18495938/PMID:18836173/PMID:19915041/PMID:20418956/PMID:2086…	STRING
Atp6v0d1	Grin2b	YES	YES	NO							NO
Atp6v0d1	Actn4	YES	YES	NO							NO
Atp6v0d1	Atp6v1a	YES	YES	YES	/coexpression_transferred/database/experiments_transferred/neighborhood_transferred/textmining/textmining_transferred	PMID:10358087/PMID:10464277/PMID:10473553/PMID:10600674/PMID:10600677/PMID:10600678/PMID:10747882/PMID:11592980/PMID:11777935/PMID:12096123/PMID:12134085/PMID:12569096/PMID:12746460/PMID:12876274/PMID:12963731/PMID:1491234/PMID:15356264/PMID:15540116/PMID:16192400/PMID:16569636/PMID:16874049/PMID:16990452/PMID:17652457/PMID:18665843/PMID:19915041/PMID:20418956/PMID:20861672/PMID:21252268/PMID:214…	STRING
Atp6v0d1	Rtn1	YES	YES	NO							NO
Atp6v0d1	Atp1a2	YES	YES	YES	/experiments_transferred		STRING
Atp6v0d1	Actb	NO	YES	NO							NO
Atp6v0d1	Atp6v0a1	YES	YES	YES	/coexpression_transferred/database/experiments_transferred/neighborhood_transferred/textmining/textmining_transferred	PMID:10221984/PMID:10358087/PMID:10464277/PMID:10600674/PMID:10600677/PMID:10600678/PMID:10747882/PMID:10748181/PMID:10788522/PMID:11592965/PMID:11592980/PMID:11604389/PMID:11777935/PMID:12096123/PMID:12134085/PMID:12569096/PMID:12746460/PMID:12876274/PMID:12913005/PMID:12963731/PMID:1491232/PMID:15356264/PMID:16055436/PMID:16569636/PMID:16874049/PMID:16891312/PMID:16990452/PMID:17185341/PMID:173…	STRING
Atp6v0d1	Atp1a3	YES	YES	YES	/experiments_transferred/textmining	PMID:24895338	STRING
Atp6v0d1	Gapdh	YES	YES	NO							NO
Atp6v0d1	Ubc	YES	YES	YES	psi-mi:MI:0004(affinity chromatography technology)	pubmed:21963094	mentha
Cox6c	Ubb	NO	NO	NO							NO
Cox6c	Atp5a1	YES	YES	YES	/coexpression_transferred/textmining	PMID:16731844/PMID:17715356/PMID:20032281	STRING	-	-	169	NO
Cox6c	Slc25a4	YES	YES	NO							NO
Cox6c	Slc25a3	YES	YES	NO							NO
Cox6c	Ubc	YES	YES	YES	psi-mi:MI:0004(affinity chromatography technology)	pubmed:21139048	mentha
Prrt1	Dlg4	YES	YES	NO							NO
Hspa8	Ubb	NO	NO	YES	psi-mi:MI:0398(two hybrid pooling approach)	pubmed:16169070|imex:IM-16517|mint:MINT-5217955	IntAct
Hspa8	Sdha	NO	NO	YES	/coexpression_transferred/textmining/textmining_transferred	PMID:10601016/PMID:15317747/PMID:18502821/PMID:22374132/PMID:22563797/PMID:22826120	STRING	-	-	332	NO
Hspa8	Tkt	NO	YES	YES	/coexpression_transferred/experiments_transferred/textmining/textmining_transferred	PMID:10601016/PMID:12965894/PMID:15054125/PMID:15790784/PMID:16230482/PMID:16554294/PMID:17041222/PMID:18617508/PMID:18820001/PMID:19134196/PMID:19617587/PMID:19907055/PMID:20698760/PMID:21696634/PMID:21852429/PMID:22110952/PMID:22531700/PMID:22723089/PMID:22857383/PMID:22873815/PMID:23033477/PMID:23185553	STRING	-	-	510	NO
Hspa8	Dpysl2	YES	YES	YES	/coexpression_transferred/textmining/textmining_transferred	PMID:10910769/PMID:11309196/PMID:12832458/PMID:15634682/PMID:16339744/PMID:16445910/PMID:16769683/PMID:16801361/PMID:16959769/PMID:17196711/PMID:19357085/PMID:19359670/PMID:20019051/PMID:20139371/PMID:20504321/PMID:20573273/PMID:21627322/PMID:22361110/PMID:22619496/PMID:22736915/PMID:22916271/PMID:23272063/PMID:24040027/PMID:24066722/PMID:24278208	STRING	-	-	368	NO
Hspa8	Mapk1	YES	YES	YES	/experiments_transferred/textmining/textmining_transferred	PMID:11710946/PMID:14502237/PMID:15657067/PMID:16007266/PMID:16176586/PMID:16249259/PMID:16728565/PMID:16790086/PMID:17682005/PMID:17903301/PMID:18367524/PMID:18451328/PMID:18458509/PMID:18566412/PMID:18684948/PMID:18757464/PMID:18941185/PMID:19407257/PMID:19691830/PMID:19777610/PMID:20404511/PMID:21067579/PMID:21525350/PMID:21843341/PMID:22254155/PMID:22267842/PMID:22471968/PMID:22786679/PMID:22…	STRING	-	-	352	NO
Hspa8	Hsp90ab1	YES	YES	YES	psi-mi:MI:0071(molecular sieving)	pubmed:15047060	APID
Hspa8	Atp5a1	YES	YES	YES	psi-mi:MI:0071(molecular sieving)	pubmed:15047060	APID
Hspa8	Gpr123	YES	NO	NO							NO
Hspa8	Atf6	NO	NO	YES	/experiments_transferred/textmining/textmining_transferred	PMID:12840028/PMID:12878599/PMID:14724133/PMID:14742429/PMID:14752510/PMID:15590902/PMID:16107700/PMID:16141312/PMID:16148948/PMID:16227610/PMID:16373601/PMID:16397583/PMID:16414977/PMID:16467879/PMID:16585520/PMID:17709512/PMID:17885737/PMID:17925878/PMID:18334961/PMID:18413721/PMID:18799549/PMID:19529779/PMID:19808260/PMID:19844581/PMID:19887912/PMID:20041182/PMID:20442308/PMID:20551477/PMID:20…	STRING	-	-	395	NO
Hspa8	Sh3gl2	YES	YES	YES	/database/textmining/textmining_transferred	PMID:15814688/PMID:16373601/PMID:24076656/PMID:24194745	STRING	-	-	903	NO
Hspa8	Atp2a2	YES	YES	YES	/experiments_transferred/textmining/textmining_transferred	PMID:12202764/PMID:12913114/PMID:15657067/PMID:16207797/PMID:16373601/PMID:16455659/PMID:16456091/PMID:16790086/PMID:18502821/PMID:20103695/PMID:21765056/PMID:22267842/PMID:24381713/PMID:24392111/PMID:24710486	STRING	-	-	166	NO
Hspa8	Slc25a4	YES	YES	YES	/coexpression_transferred/experiments_transferred/textmining/textmining_transferred	PMID:15215175/PMID:15579476/PMID:15860505/PMID:16373601/PMID:16456091/PMID:17901416/PMID:22573385/PMID:22645650/PMID:24244333	STRING	-	-	247	NO
Hspa8	Atp1a1	YES	YES	YES	/coexpression_transferred/experiments_transferred/textmining/textmining_transferred	PMID:16456091/PMID:21209837/PMID:22575386/PMID:22654114/PMID:24009881/PMID:24674905	STRING	-	-	199	NO
Hspa8	Aldh5a1	NO	YES	YES	/textmining/textmining_transferred	PMID:12048240/PMID:16721405/PMID:17379813/PMID:18493267/PMID:19357085/PMID:20698760	STRING	-	-	247	NO
Hspa8	Tubb4b	NO	NO	YES	/experiments_transferred/textmining/textmining_transferred	PMID:19164279/PMID:20140087/PMID:22337587/PMID:22563797/PMID:22723089/PMID:23991084/PMID:24740010	STRING	-	-	446	NO
Hspa8	H2afx	NO	NO	YES	/experiments_transferred/textmining/textmining_transferred	OMIM:610712/PMID:15173094/PMID:15634916/PMID:15870294/PMID:15970673/PMID:16033843/PMID:16456091/PMID:16627474/PMID:16757521/PMID:16788144/PMID:17483360/PMID:18353955/PMID:18678708/PMID:18829749/PMID:18922873/PMID:19244134/PMID:19372559/PMID:19411856/PMID:19550150/PMID:19550151/PMID:19550153/PMID:19550154/PMID:19550156/PMID:19550157/PMID:19596796/PMID:20421735/PMID:20516069/PMID:20519379/PMID:2086…	STRING	-	-	308	NO
Hspa8	Ppp3ca	YES	YES	YES	/textmining/textmining_transferred	OMIM:600663/PMID:16373601/PMID:16456091/PMID:17222061/PMID:18431594/PMID:18801914/PMID:19352543/PMID:20694160/PMID:20698760/PMID:22028589/PMID:22619496/PMID:23180530/PMID:23243234/PMID:23301088/PMID:24148570/PMID:9351060/PMID:9351061/PMID:9351062/PMID:9351063	STRING	-	-	253	NO
Hspa8	Dlg1	YES	YES	YES	/textmining/textmining_transferred	PMID:16373601/PMID:17239257/PMID:17289840/PMID:17500058/PMID:19586902/PMID:22629298	STRING	-	-	306	NO
Hspa8	Actn4	YES	YES	YES	/textmining/textmining_transferred	PMID:11707406/PMID:12965894/PMID:15657067/PMID:17974966/PMID:18073412/PMID:18362906/PMID:18556351/PMID:18801914/PMID:19193633/PMID:19556366/PMID:19662202/PMID:19824824/PMID:19907055/PMID:20140087/PMID:20224111/PMID:21918569/PMID:22028587/PMID:22084682/PMID:22723089/PMID:22723866/PMID:22991206/PMID:23175367/PMID:23281934/PMID:23305214/PMID:24614889/PMID:24745479/PMID:24809507	STRING	-	-	321	NO
Hspa8	Atp6v1a	YES	YES	YES	/coexpression_transferred/textmining/textmining_transferred	PMID:22159597/PMID:22619496/PMID:24278208	STRING	-	-	234	NO
Hspa8	Slc25a3	YES	YES	NO							NO
Hspa8	Hspa4l	YES	YES	YES	/coexpression_transferred/cooccurence/experiments/experiments_transferred/homology/textmining/textmining_transferred	PMID:11729224/PMID:11742797/PMID:12138186/PMID:15647343/PMID:16461770/PMID:17293594/PMID:19171884/PMID:19179333/PMID:20679486/PMID:21245388/PMID:21253607/PMID:21318169/PMID:22045913/PMID:22190698/PMID:23301088/PMID:24351928/PMID:9395504/PMID:9841510	STRING
Hspa8	Tuba4a	YES	YES	YES	psi-mi:MI:0004(affinity chromatography technology)	pubmed:17139257	APID
Hspa8	Slc1a2	YES	YES	YES	/textmining/textmining_transferred	PMID:11598490/PMID:11741389/PMID:12843283/PMID:15872096/PMID:19290778/PMID:20298559/PMID:21042961/PMID:22606332/PMID:22675505/PMID:23372777/PMID:23880652/PMID:24302897	STRING	-	-	158	NO
Hspa8	Glul	YES	YES	YES	/textmining/textmining_transferred	PMID:10601016/PMID:12023984/PMID:14532281/PMID:14611660/PMID:15128516/PMID:15215175/PMID:15569717/PMID:16456091/PMID:16809457/PMID:16959769/PMID:17041222/PMID:17082220/PMID:18225980/PMID:18829749/PMID:18990241/PMID:19359670/PMID:19657189/PMID:20019051/PMID:20573273/PMID:21079748/PMID:21445266/PMID:21749731/PMID:22351649/PMID:22395890/PMID:22647274/PMID:22670231/PMID:22707618/PMID:23272063/PMID:24…	STRING	-	-	415	NO
Hspa8	Ppp2r2a	NO	NO	NO							NO
Hspa8	Stxbp1	YES	YES	YES	/experiments_transferred/textmining/textmining_transferred	PMID:12832458/PMID:15171711/PMID:15851778/PMID:16373601/PMID:16456091/PMID:16690872/PMID:16861260/PMID:17090317/PMID:17921177/PMID:19019082/PMID:19686046/PMID:21234306/PMID:22043286/PMID:22963171/PMID:23057743/PMID:23272063/PMID:23557376	STRING	-	-	192	NO
Hspa8	Eef1g	YES	YES	YES	/coexpression_transferred/experiments_transferred/textmining/textmining_transferred	PMID:12743306/PMID:14583483/PMID:15845590/PMID:15894607/PMID:16373601/PMID:16621889/PMID:16690872/PMID:18393639/PMID:18451328/PMID:19346449/PMID:22194985/PMID:22673621/PMID:22723089/PMID:22775238/PMID:24013666	STRING	-	-	522	NO
Hspa8	Tuba1a	YES	YES	YES	psi-mi:MI:0071(molecular sieving)	pubmed:15047060	APID
Hspa8	Actb	NO	YES	YES	psi-mi:MI:0018(two hybrid)	pubmed:9463375	APID
Hspa8	Nsf	YES	YES	YES	/experiments_transferred/neighborhood_transferred/textmining/textmining_transferred	PMID:10660521/PMID:11377391/PMID:11896048/PMID:12933357/PMID:14532281/PMID:14597625/PMID:15152036/PMID:15273248/PMID:15364946/PMID:15579476/PMID:15851778/PMID:16027165/PMID:16449382/PMID:16501281/PMID:16554294/PMID:16621797/PMID:16875662/PMID:16920733/PMID:17071725/PMID:17272266/PMID:17502389/PMID:17702742/PMID:17855354/PMID:17921177/PMID:19010779/PMID:19650712/PMID:19748892/PMID:20056612/PMID:20…	STRING	-	-	404	NO
Hspa8	Cltc	YES	YES	YES	/experiments_transferred/textmining/textmining_transferred	OMIM:118955/PMID:11470803/PMID:16027165/PMID:16861260/PMID:16940514/PMID:17537995/PMID:18502821/PMID:19204029/PMID:20111594/PMID:20139371/PMID:21843341/PMID:22707618/PMID:22723089/PMID:22889230/PMID:23139789/PMID:23251464/PMID:23305214/PMID:24194745/PMID:8955161/PMID:9133677/PMID:9171338/PMID:9514152	STRING	-	-	303	NO
Hspa8	Vdac1	YES	YES	YES	psi-mi:MI:0018(two hybrid)	pubmed:15644312	APID
Hspa8	Atp1a3	YES	YES	YES	/coexpression_transferred/experiments_transferred/textmining/textmining_transferred	PMID:22073199/PMID:22575386	STRING	-	-	171	NO
Hspa8	Dlg2	YES	YES	YES	/textmining/textmining_transferred	PMID:14532281/PMID:16861260/PMID:24961432	STRING	-	-	303	NO
Hspa8	Pgam5	YES	YES	NO							NO
Hspa8	Crmp1	YES	YES	NO							NO
Hspa8	Gapdh	YES	YES	NO							NO
Hspa8	Ppp3cb	YES	YES	NO							NO
Hspa8	Idh3a	YES	YES	YES	/textmining/textmining_transferred	PMID:18820372/PMID:19763263/PMID:20145155/PMID:20504321/PMID:22014063/PMID:22359648/PMID:23118990/PMID:23272063/PMID:24278208/PMID:24599148	STRING	-	-	277	NO
Hspa8	Slc3a2	YES	YES	YES	/textmining/textmining_transferred	PMID:10082511/PMID:11160658/PMID:11470803/PMID:11514634/PMID:12359749/PMID:12493773/PMID:12960147/PMID:14747287/PMID:15159429/PMID:15657067/PMID:1596569/PMID:16141312/PMID:16373601/PMID:16456091/PMID:16731524/PMID:16912162/PMID:17093219/PMID:17234771/PMID:17978091/PMID:18815141/PMID:18829766/PMID:19113823/PMID:19204029/PMID:20224111/PMID:20530633/PMID:20551477/PMID:22299025/PMID:22337586/PMID:224…	STRING	-	-	281	NO
Dlg4	Ubb	NO	NO	YES	/experiments_transferred/textmining_transferred	PMID:20205790	STRING	-	-	156	NO
Dlg4	Dpysl2	YES	YES	YES	/coexpression_transferred/neighborhood_transferred/textmining/textmining_transferred	PMID:17670980/PMID:17785607/PMID:19001126/PMID:19054758/PMID:19091023/PMID:19401593/PMID:21849819/PMID:22619496/PMID:23071613	STRING	-	-	432	NO
Dlg4	Gpr123	YES	NO	YES	/experiments_transferred/textmining_transferred		STRING	-	-	152	NO
Dlg4	Atp2a2	YES	YES	YES	/neighborhood_transferred/textmining/textmining_transferred	OMIM:606575/PMID:17341488/PMID:19474308/PMID:23382855/PMID:24367288	STRING	-	-	368	NO
Dlg4	Gpm6a	YES	NO	NO							NO
Dlg4	Atp1a1	YES	YES	YES	/experiments_transferred/neighborhood_transferred/textmining_transferred		STRING	-	-	269	NO
Dlg4	Asrgl1	NO	NO	NO							NO
Dlg4	Begain	YES	YES	YES	psi-mi:MI:0018(two hybrid)	pubmed:9756850	APID
Dlg4	Hspa4l	YES	YES	YES	/textmining_transferred		STRING	-	-	302	NO
Dlg4	Syngap1	YES	YES	YES	psi-mi:MI:0018(two hybrid)	pubmed:9581761	mentha
Dlg4	Atp1a2	YES	YES	YES	/neighborhood_transferred/textmining_transferred		STRING	-	-	221	NO
Dlg4	Myo18b	NO	NO	NO							NO
Dlg4	Lgi1	YES	YES	YES	psi-mi:MI:0113(western blot)	pubmed:16990550	APID
Dlg4	Tuba1a	YES	YES	YES	/experiments_transferred/textmining/textmining_transferred	OMIM:300005	STRING	-	-	349	NO
Dlg4	Actb	NO	YES	NO							NO
Dlg4	Atp1a3	YES	YES	YES	/experiments_transferred/neighborhood_transferred/textmining_transferred	PMID:16150739/PMID:18231636	STRING	-	-	251	NO
Dlg4	Dlg2	YES	YES	YES	psi-mi:MI:0113(western blot)	pubmed:9182804	APID
Dlg4	Crmp1	YES	YES	YES	/coexpression_transferred/neighborhood_transferred/textmining/textmining_transferred	PMID:17670980/PMID:17785607/PMID:19054758/PMID:23071613/PMID:24410907	STRING	-	-	377	NO
Dlg4	Akd1	NO	NO	NO							NO
Ubb	Slc9a3r1	NO	NO	NO							NO
Ubb	Sdha	NO	NO	YES	/experiments_transferred/textmining	PMID:15242968/PMID:16614304/PMID:18489742/PMID:19237659/PMID:19911064/PMID:21418615	STRING	-	-	331	NO
Ubb	Tkt	NO	NO	YES	/experiments_transferred	PMID:15242968/PMID:18724805/PMID:20142298	STRING	-	-	408	NO
Ubb	Dpysl2	NO	NO	YES	/experiments_transferred	PMID:24008896	STRING	-	-	157	NO
Ubb	Arc	NO	NO	NO							NO
Ubb	Mapk1	NO	NO	YES	/experiments_transferred/textmining/textmining_transferred	PMID:18367524/PMID:18724805/PMID:19861455/PMID:20142298/PMID:21390307/PMID:24454279	STRING	-	-	389	NO
Ubb	Hsp90ab1	NO	NO	YES	/coexpression_transferred/database/experiments_transferred/textmining/textmining_transferred	PMID:11896043/PMID:15289330/PMID:15845590/PMID:16278264/PMID:16614304/PMID:18690294/PMID:19996089	STRING	-	-	990	NO
Ubb	Baiap2	NO	NO	NO							NO
Ubb	Atp5a1	NO	NO	YES	/experiments_transferred	PMID:16373601/PMID:24008896	STRING	-	-	587	NO
Ubb	Gpr123	NO	NO	YES	/experiments_transferred/textmining_transferred		STRING	-	-	207	NO
Ubb	Atp1b1	NO	NO	NO							NO
Ubb	Atf6	NO	NO	NO							NO
Ubb	Grin1	NO	NO	NO							NO
Ubb	Sh3gl2	NO	NO	YES	/database	PMID:11443173/PMID:16373601	STRING	-	-	900	NO
Ubb	Gnb1	NO	NO	YES	/experiments_transferred/textmining	PMID:20811050/PMID:24008896/PMID:24069164	STRING	-	-	469	NO
Ubb	Atp2a2	NO	NO	YES	/experiments_transferred	PMID:12506115/PMID:15242968/PMID:16373601/PMID:16614304	STRING	-	-	333	NO
Ubb	Grin2a	NO	NO	NO							NO
Ubb	Slc6a11	NO	NO	NO							NO
Ubb	Slc25a4	NO	NO	YES	/experiments_transferred/textmining	PMID:16373601/PMID:19911064	STRING	-	-	337	NO
Ubb	Gnao1	NO	NO	YES	/experiments_transferred		STRING	-	-	361	NO
Ubb	Atp1a1	NO	NO	NO							NO
Ubb	Aldh5a1	NO	NO	YES	/experiments_transferred/textmining	PMID:19237659/PMID:20142298/PMID:21372006	STRING	-	-	150	NO
Ubb	Atp6v1h	NO	NO	YES	/coexpression_transferred/experiments_transferred		STRING	-	-	724	NO
Ubb	Tubb4b	NO	NO	YES	/experiments_transferred/textmining/textmining_transferred	PMID:16912067/PMID:19237659/PMID:22685372	STRING	-	-	375	NO
Ubb	H2afx	NO	NO	YES	psi-mi:MI:0663(confocal microscopy)	imex:IM-11889|pubmed:18001824	IntAct
Ubb	Asrgl1	NO	NO	NO							NO
Ubb	Ppp3ca	NO	NO	NO							NO
Ubb	Grin2b	NO	NO	NO							NO
Ubb	Dlg1	NO	NO	YES	/experiments_transferred/textmining_transferred	PMID:15242968/PMID:16373601/PMID:16614304	STRING	-	-	156	NO
Ubb	Actn4	NO	NO	YES	/experiments_transferred/textmining	PMID:15857880/PMID:15897325/PMID:16614304/PMID:24714733	STRING	-	-	181	NO
Ubb	Atp6v1a	NO	NO	YES	/experiments_transferred		STRING	-	-	630	NO
Ubb	Gria2	NO	NO	NO							NO
Ubb	Gria3	NO	NO	NO							NO
Ubb	Slc25a3	NO	NO	YES	/coexpression_transferred/experiments_transferred	PMID:18667713/PMID:24069164	STRING	-	-	416	NO
Ubb	Hspa4l	NO	NO	YES	/coexpression_transferred/experiments_transferred/textmining/textmining_transferred	PMID:15265859	STRING	-	-	376	NO
Ubb	Rtn1	NO	NO	YES	/experiments_transferred/textmining/textmining_transferred	PMID:16614304/PMID:17476306/PMID:20573687	STRING	-	-	151	NO
Ubb	Tuba4a	NO	NO	YES	/experiments_transferred/textmining/textmining_transferred	PMID:16014168/PMID:16373601/PMID:16614304/PMID:18270320/PMID:20528263/PMID:21411251/PMID:22899925	STRING	-	-	469	NO
Ubb	Slc1a2	NO	NO	NO							NO
Ubb	Syngap1	NO	NO	NO							NO
Ubb	Atp1a2	NO	NO	NO							NO
Ubb	Glul	NO	NO	YES	/coexpression_transferred/experiments_transferred/textmining	PMID:14519200/PMID:15242968/PMID:18270576/PMID:18559966/PMID:18667713/PMID:19237659/PMID:20142298/PMID:20528263	STRING	-	-	825	NO
Ubb	Myo18b	NO	NO	YES	/experiments_transferred/textmining_transferred		STRING	-	-	206	NO
Ubb	Gda	NO	NO	NO							NO
Ubb	Atp2b2	NO	NO	YES	/experiments_transferred	PMID:20142298	STRING	-	-	360	NO
Ubb	Ppp2r2a	NO	NO	NO							NO
Ubb	Camk2b	NO	NO	NO							NO
Ubb	Stxbp1	NO	NO	NO							NO
Ubb	Eef1g	NO	NO	YES	/experiments_transferred/textmining	PMID:12456586/PMID:15845590/PMID:16373601/PMID:16614304/PMID:16690872/PMID:20142298/PMID:21418615	STRING	-	-	755	NO
Ubb	Tuba1a	NO	NO	YES	/experiments_transferred/textmining_transferred	PMID:21428739/PMID:22899925	STRING	-	-	411	NO
Ubb	Actb	NO	NO	YES	psi-mi:MI:0071(molecular sieving)	pubmed:15047060	IntAct
Ubb	Iqsec1	NO	NO	NO							NO
Ubb	Nsf	NO	NO	YES	/experiments_transferred/textmining_transferred	PMID:11443173/PMID:20142298	STRING	-	-	472	NO
Ubb	Atp6v0a1	NO	NO	YES	/experiments_transferred		STRING	-	-	362	NO
Ubb	Cltc	NO	NO	YES	/experiments_transferred/textmining	PMID:12384544/PMID:15242968/PMID:15289330/PMID:16614304/PMID:20142298	STRING	-	-	692	NO
Ubb	Vdac1	NO	NO	YES	/experiments_transferred/textmining	PMID:16735301/PMID:17090317/PMID:17571083/PMID:18000542/PMID:20142298/PMID:20528263/PMID:21931693	STRING	-	-	406	NO
Ubb	Atp1a3	NO	NO	NO							NO
Ubb	Camk2a	NO	NO	NO							NO
Ubb	Stx1b	NO	NO	YES	/experiments_transferred	PMID:16614304	STRING	-	-	338	NO
Ubb	Dlg2	NO	NO	YES	/experiments_transferred/textmining_transferred		STRING	-	-	156	NO
Ubb	Pgam5	NO	NO	NO							NO
Ubb	Crmp1	NO	NO	YES	/experiments_transferred/textmining	PMID:15242968/PMID:16319328/PMID:16373601/PMID:20142298	STRING	-	-	172	NO
Ubb	2008-09-01	NO	NO	YES	/experiments_transferred	PMID:16690872/PMID:19237659	STRING	-	-	241	NO
Ubb	Gapdh	NO	NO	NO							NO
Ubb	Ubc	NO	NO	YES	psi-mi:MI:0004(affinity chromatography technology)	pubmed:21963094	mentha
Ubb	Slc4a4	NO	NO	NO							NO
Ubb	Dlgap1	NO	NO	NO							NO
Ubb	Ppp3cb	NO	NO	NO							NO
Ubb	Iqsec2	NO	NO	NO							NO
Ubb	Idh3a	NO	NO	YES	/experiments_transferred/textmining_transferred		STRING	-	-	223	NO
Ubb	Slc3a2	NO	NO	NO							NO
Ubb	Akd1	NO	NO	NO							NO
Slc9a3r1	Atp1a1	NO	NO	NO							NO
Slc9a3r1	Atp6v1h	NO	NO	YES	/textmining/textmining_transferred	PMID:15383652/PMID:17032935/PMID:20053793/PMID:22577345/PMID:24225653	STRING	-	-	203	NO
Slc9a3r1	Ppp3ca	NO	NO	NO							NO
Slc9a3r1	Grin2b	NO	NO	YES	/textmining	PMID:10079095/PMID:10995758/PMID:11278603/PMID:11591811/PMID:11872753/PMID:12097473/PMID:12435793/PMID:14739991/PMID:15304557/PMID:15306643/PMID:15537897/PMID:16798722/PMID:17409124/PMID:17615390/PMID:20018661/PMID:20236950/PMID:21649932/PMID:21965656/PMID:21978545/PMID:23771592	STRING	-	-	159	NO
Slc9a3r1	Dlg1	NO	NO	YES	/homology/textmining	OMIM:123900/OMIM:601014/OMIM:604990/PMID:10079096/PMID:10562288/PMID:10753959/PMID:11152753/PMID:11591811/PMID:11700307/PMID:11726633/PMID:12097326/PMID:12097473/PMID:12167629/PMID:12511555/PMID:12615054/PMID:12716933/PMID:12836215/PMID:12881487/PMID:14679199/PMID:14739991/PMID:15304557/PMID:15367653/PMID:15494546/PMID:15591244/PMID:15774468/PMID:15843439/PMID:16293618/PMID:16373601/PMID:16825666…	STRING	-	-	239	NO
Slc9a3r1	Actn4	NO	NO	YES	/textmining	PMID:11457882/PMID:11948184/PMID:12595524/PMID:12671039/PMID:12954600/PMID:14978207/PMID:15143197/PMID:15226406/PMID:15546854/PMID:15591244/PMID:15643048/PMID:15657300/PMID:15722341/PMID:15888551/PMID:15905209/PMID:16675744/PMID:16798722/PMID:16825666/PMID:17228096/PMID:17307723/PMID:17395628/PMID:17569780/PMID:17615390/PMID:18434567/PMID:18801914/PMID:18978946/PMID:19088451/PMID:19447883/PMID:19…	STRING	-	-	888	NO
Slc9a3r1	Atp6v1a	NO	NO	YES	/textmining	PMID:15013950/PMID:16192400/PMID:17898041/PMID:17959750/PMID:18667600/PMID:19332888/PMID:19389708/PMID:20053793/PMID:21691088	STRING	-	-	181	NO
Slc9a3r1	Slc1a2	NO	NO	NO							NO
Slc9a3r1	Atp1a2	NO	NO	NO							NO
Slc9a3r1	Atp2b2	NO	NO	YES	/textmining	OMIM:108733/PMID:11152753/PMID:11786550/PMID:12511555/PMID:17938178/PMID:19017653/PMID:20663896/PMID:21980575/PMID:22457506/PMID:22905291/PMID:23958189	STRING	-	-	400	NO
Slc9a3r1	Kcnj4	NO	NO	YES	/textmining	PMID:10079095/PMID:10079096/PMID:11700307/PMID:11741967/PMID:12167629/PMID:12444018/PMID:12595524/PMID:12682061/PMID:12881487/PMID:13679301/PMID:14604981/PMID:14739991/PMID:15494546/PMID:15537897/PMID:15591244/PMID:15618483/PMID:16456091/PMID:16855024/PMID:16926444/PMID:18180363/PMID:19255497/PMID:19420109/PMID:20086079/PMID:20940433/PMID:21625420/PMID:22441207	STRING	-	-	407	NO
Slc9a3r1	Nsf	NO	NO	YES	/textmining	PMID:11577089/PMID:12004055/PMID:12386143/PMID:12388745/PMID:12531889/PMID:12939277/PMID:14507927/PMID:14605099/PMID:14706863/PMID:15060073/PMID:15452121/PMID:15548537/PMID:15713849/PMID:15944737/PMID:16012170/PMID:16410241/PMID:16431922/PMID:16772391/PMID:16873578/PMID:16894202/PMID:16912219/PMID:16973913/PMID:17053041/PMID:17110500/PMID:17310067/PMID:17347144/PMID:17426287/PMID:17428994/PMID:17…	STRING	-	-	407	NO
Slc9a3r1	Atp1a3	NO	NO	NO							NO
Slc9a3r1	Stx1b	NO	NO	NO							NO
Slc9a3r1	Gapdh	NO	NO	NO							NO
Slc9a3r1	Ubc	NO	NO	YES	psi-mi:MI:0004(affinity chromatography technology)	pubmed:21963094	mentha
Slc9a3r1	Slc4a4	NO	NO	YES	/textmining/textmining_transferred	PMID:10411549/PMID:11152761/PMID:11181404/PMID:11292615/PMID:11457730/PMID:11473625/PMID:11535598/PMID:11875257/PMID:12372762/PMID:12388213/PMID:12730338/PMID:12881227/PMID:14679199/PMID:14736710/PMID:15383652/PMID:15546854/PMID:15814591/PMID:16037087/PMID:16159897/PMID:16287991/PMID:16456091/PMID:16622177/PMID:16675744/PMID:17032935/PMID:17557941/PMID:17589784/PMID:17700961/PMID:17881426/PMID:18…	STRING	-	-	896	NO
Slc9a3r1	Slc3a2	NO	NO	NO							NO
Sdha	Tkt	NO	NO	YES	/textmining/textmining_transferred	PMID:10601016/PMID:15242968/PMID:15870326/PMID:16079349/PMID:16319128/PMID:16933993/PMID:17651481/PMID:20851854/PMID:20953342/PMID:21828285/PMID:22008207/PMID:22610424/PMID:22846916/PMID:24053676/PMID:8885387/PMID:9729611	STRING	-	-	283	NO
Sdha	Hsp90ab1	NO	NO	YES	/coexpression_transferred/textmining/textmining_transferred	PMID:16614304/PMID:17949489/PMID:19712483/PMID:20705598/PMID:22542518/PMID:22563797/PMID:22761806/PMID:23204527/PMID:23326605/PMID:23554992/PMID:24116221/PMID:25013417	STRING	-	-	310	NO
Sdha	Atp5a1	NO	NO	YES	/coexpression_transferred/textmining/textmining_transferred	PMID:17715356/PMID:17882270/PMID:18502821/PMID:18664629/PMID:18974884/PMID:19114648/PMID:19365547/PMID:19422848/PMID:19470782/PMID:19700791/PMID:20523825/PMID:20953342/PMID:21037199/PMID:21189371/PMID:21555543/PMID:21858060/PMID:21902599/PMID:22252943/PMID:22374132/PMID:22378314/PMID:22403686/PMID:22859959/PMID:23051583/PMID:24168990/PMID:24327174/PMID:24516400/PMID:24564666/PMID:24809746/PMID:24…	STRING	-	-	736	NO
Sdha	Atp2a2	NO	NO	YES	/coexpression_transferred/textmining	PMID:15242968/PMID:15292244/PMID:16614304/PMID:18502821/PMID:19023330/PMID:19679837/PMID:20339121/PMID:21715323/PMID:22095690/PMID:24216763/PMID:24744911	STRING	-	-	174	NO
Sdha	Slc25a4	NO	NO	YES	/coexpression_transferred/textmining/textmining_transferred	PMID:15358637/PMID:16155110/PMID:17347254/PMID:17652624/PMID:18664618/PMID:18826940/PMID:19106175/PMID:19911064/PMID:19949549/PMID:22454629/PMID:24466038	STRING	-	-	315	NO
Sdha	Aldh5a1	NO	NO	YES	/coexpression_transferred/textmining/textmining_transferred	PMID:19237659/PMID:22134189/PMID:22645681/PMID:9729611	STRING	-	-	267	NO
Sdha	H2afx	NO	NO	YES	/textmining/textmining_transferred	PMID:15242968/PMID:16614304/PMID:20008835/PMID:20484573/PMID:21220492/PMID:21383318/PMID:22102825/PMID:23145002/PMID:24260552	STRING	-	-	164	NO
Sdha	Slc25a3	NO	NO	YES	/coexpression_transferred/textmining/textmining_transferred	PMID:17347254/PMID:21612628	STRING	-	-	338	NO
Sdha	Hspa4l	NO	NO	YES	/textmining_transferred		STRING	-	-	307	NO
Sdha	Tuba4a	NO	NO	YES	/coexpression_transferred/textmining/textmining_transferred	PMID:15317747/PMID:16614304/PMID:18337374/PMID:20003356/PMID:20427761/PMID:21550104	STRING	-	-	210	NO
Sdha	Slc1a2	NO	NO	YES	/coexpression_transferred/textmining_transferred	PMID:19531214/PMID:20589092	STRING	-	-	166	NO
Sdha	Glul	NO	NO	YES	/textmining/textmining_transferred	PMID:10601016/PMID:12754220/PMID:14532024/PMID:15066832/PMID:15242968/PMID:15576791/PMID:15699038/PMID:15870326/PMID:16319128/PMID:16760308/PMID:17254330/PMID:17591798/PMID:17925015/PMID:17942849/PMID:18302748/PMID:18676673/PMID:19237659/PMID:19564950/PMID:19772658/PMID:20073568/PMID:20382814/PMID:21828285/PMID:21847114/PMID:22610424/PMID:22984515/PMID:24005668/PMID:3036777/PMID:8885387/PMID:9729…	STRING	-	-	431	NO
Sdha	Eef1g	NO	NO	YES	/textmining/textmining_transferred	PMID:16436642/PMID:16614304/PMID:18053162/PMID:21418615/PMID:24141095	STRING	-	-	544	NO
Sdha	Tuba1a	NO	NO	YES	/coexpression_transferred/textmining	PMID:15681479/PMID:19752599/PMID:20030847/PMID:20724459/PMID:21900680/PMID:22262461/PMID:22563797/PMID:22645681	STRING	-	-	222	NO
Sdha	Actb	NO	NO	YES	/textmining/textmining_transferred	PMID:12184808/PMID:14522895/PMID:15277499/PMID:16060369/PMID:16211407/PMID:16227602/PMID:16319128/PMID:16436642/PMID:16600798/PMID:16982849/PMID:16985010/PMID:17026756/PMID:17026777/PMID:17108128/PMID:17251492/PMID:17288595/PMID:17324259/PMID:17346803/PMID:17374845/PMID:17484782/PMID:17559644/PMID:17651481/PMID:17949489/PMID:18072593/PMID:18226276/PMID:18451222/PMID:18472253/PMID:18489742/PMID:18…	STRING	-	-	651	NO
Sdha	Vdac1	NO	NO	YES	/coexpression_transferred/textmining/textmining_transferred	PMID:14607829/PMID:16155110/PMID:16825194/PMID:19023330/PMID:19318571/PMID:19401142/PMID:19803744/PMID:19949549/PMID:20144953/PMID:20919931/PMID:20978128/PMID:21189371/PMID:21285398/PMID:21518958/PMID:21652692/PMID:21801601/PMID:21902599/PMID:22106410/PMID:22181661/PMID:22205968/PMID:22252321/PMID:22262461/PMID:22645681/PMID:22870219/PMID:22886415/PMID:22912665/PMID:24055366/PMID:24136222/PMID:24…	STRING	-	-	539	NO
Sdha	Gapdh	NO	NO	NO							NO
Sdha	Ubc	NO	NO	YES	psi-mi:MI:0004(affinity chromatography technology)	pubmed:21963094	mentha
Sdha	Idh3a	NO	NO	YES	/coexpression_transferred/textmining/textmining_transferred	PMID:16861630/PMID:17626619/PMID:18664618/PMID:20113483/PMID:21189371/PMID:21533165/PMID:22017471/PMID:22181661/PMID:23051583/PMID:23284747	STRING	-	-	449	NO
Tkt	Hsp90ab1	NO	YES	YES	/coexpression_transferred/textmining/textmining_transferred	PMID:12727792/PMID:12882817/PMID:17272751/PMID:18820001/PMID:20551437/PMID:20698760/PMID:21529379/PMID:21696634/PMID:22110952/PMID:23033477	STRING	-	-	311	NO
Tkt	Atp5a1	NO	YES	YES	/coexpression_transferred/textmining/textmining_transferred	PMID:19776638/PMID:19996123/PMID:20673161/PMID:20953342/PMID:21042593	STRING	-	-	237	NO
Tkt	Atp2a2	NO	YES	YES	/textmining_transferred	PMID:11956132/PMID:15020584/PMID:15242968/PMID:18172663	STRING	-	-	199	NO
Tkt	Aldh5a1	NO	YES	YES	/coexpression_transferred/textmining/textmining_transferred	PMID:12529438/PMID:15716429/PMID:15944455/PMID:17261521/PMID:17264171/PMID:18502850/PMID:19168658/PMID:20142298/PMID:20657658/PMID:20698760/PMID:21569340/PMID:21622750/PMID:22384164/PMID:9205837/PMID:9729611	STRING	-	-	497	NO
Tkt	Hspa4l	NO	YES	YES	/coexpression_transferred/experiments_transferred/textmining_transferred	PMID:15975915	STRING
Tkt	Rtn1	NO	YES	YES	/coexpression_transferred/textmining_transferred		STRING	-	-	224	NO
Tkt	Glul	NO	YES	YES	/coexpression_transferred/textmining/textmining_transferred	PMID:10477311/PMID:10477312/PMID:10601016/PMID:11136741/PMID:11507102/PMID:12656177/PMID:12727804/PMID:12791877/PMID:12923788/PMID:13436358/PMID:14559781/PMID:14660392/PMID:14764544/PMID:14983040/PMID:15133097/PMID:15242968/PMID:15388694/PMID:15452052/PMID:15660156/PMID:15695426/PMID:15837839/PMID:15845522/PMID:15870326/PMID:15872261/PMID:15941995/PMID:16319128/PMID:16333072/PMID:17015655/PMID:17…	STRING	-	-	624	NO
Tkt	Eef1g	NO	YES	YES	/coexpression_transferred/textmining/textmining_transferred	PMID:20142298/PMID:20519370/PMID:22723089	STRING	-	-	173	NO
Tkt	Vdac1	NO	YES	YES	/coexpression_transferred/textmining	PMID:11593016/PMID:12965894/PMID:14739304/PMID:16554294/PMID:16940215/PMID:17264171/PMID:18344232/PMID:19348692/PMID:19710407/PMID:19996123/PMID:20142298/PMID:21647399/PMID:21698063/PMID:21789245/PMID:22357915/PMID:24079832	STRING	-	-	241	NO
Tkt	Gapdh	NO	YES	NO							NO
Tkt	Ubc	NO	YES	YES	psi-mi:MI:0004(affinity chromatography technology)	pubmed:21963094	mentha
Tkt	Slc3a2	NO	YES	YES	/textmining/textmining_transferred	PMID:11731487/PMID:12960083/PMID:17105756/PMID:17130252/PMID:20383465/PMID:20930543/PMID:21778428/PMID:22357915/PMID:22723089/PMID:22783234/PMID:22891320/PMID:7534138	STRING	-	-	236	NO
Dpysl2	Hsp90ab1	YES	YES	YES	/textmining/textmining_transferred	PMID:16254572/PMID:16971385/PMID:18218617/PMID:20139371/PMID:21234102/PMID:22384089/PMID:23118787/PMID:24040027/PMID:24278208	STRING	-	-	211	NO
Dpysl2	Atp5a1	YES	YES	YES	/textmining/textmining_transferred	PMID:16822981/PMID:17185341/PMID:23272063/PMID:24008896/PMID:24040027/PMID:24278208	STRING	-	-	172	NO
Dpysl2	Grin1	YES	YES	NO							NO
Dpysl2	Gnb1	YES	YES	YES	/textmining	PMID:17500595/PMID:18799672/PMID:21298101/PMID:22619496/PMID:24008896	STRING	-	-	213	NO
Dpysl2	Grin2a	YES	YES	YES	/textmining	PMID:17224448/PMID:17239488/PMID:17329232/PMID:17670980/PMID:18445709/PMID:18923405/PMID:19036965/PMID:19401593/PMID:20061803/PMID:21435241/PMID:22031893/PMID:22623685/PMID:22811658/PMID:23035106/PMID:23272063/PMID:24224102/PMID:24919190/PMID:24941251	STRING	-	-	832	NO
Dpysl2	Plp1	YES	YES	YES	/textmining	PMID:14534257/PMID:15150091/PMID:17500595/PMID:17634366/PMID:18042622/PMID:18614687/PMID:24008896/PMID:24391540	STRING	-	-	191	NO
Dpysl2	Cldn11	NO	NO	YES	/textmining/textmining_transferred	PMID:15070771/PMID:17634366/PMID:24147610	STRING	-	-	177	NO
Dpysl2	Tubb4b	NO	NO	YES	/textmining/textmining_transferred	PMID:21098654/PMID:21550974/PMID:21756220/PMID:24256636	STRING	-	-	240	NO
Dpysl2	Ppp3ca	YES	YES	YES	/experiments_transferred/textmining/textmining_transferred	PMID:17571925/PMID:20061803/PMID:22619496/PMID:22808101/PMID:23190615/PMID:24358208	STRING	-	-	226	NO
Dpysl2	Grin2b	YES	YES	YES	/textmining	PMID:16203979/PMID:16380905/PMID:16787405/PMID:17239488/PMID:17329232/PMID:17670980/PMID:17912251/PMID:18445709/PMID:18626067/PMID:19036965/PMID:19401593/PMID:19653898/PMID:19755421/PMID:19816574/PMID:21068297/PMID:21298101/PMID:21829088/PMID:21832084/PMID:22373559/PMID:22811658/PMID:23035106/PMID:23148152/PMID:24098763/PMID:24224102/PMID:24579051/PMID:24941251	STRING	-	-	328	NO
Dpysl2	Dlg1	YES	YES	YES	/coexpression_transferred/neighborhood_transferred/textmining/textmining_transferred	PMID:16864656/PMID:17670980/PMID:18626067/PMID:19653898/PMID:21098654	STRING	-	-	386	NO
Dpysl2	Atp6v1a	YES	YES	YES	/textmining/textmining_transferred	PMID:18854578/PMID:22619496/PMID:24278208	STRING	-	-	179	NO
Dpysl2	Hspa4l	YES	YES	NO							NO
Dpysl2	Tuba4a	YES	YES	YES	psi-mi:MI:0018(two hybrid)	pubmed:12134159	APID
Dpysl2	Glul	YES	YES	YES	/textmining/textmining_transferred	PMID:16959769/PMID:18218617/PMID:18275612/PMID:18854578/PMID:18923405/PMID:19359670/PMID:20019051/PMID:20573273/PMID:23272063	STRING	-	-	301	NO
Dpysl2	Gda	NO	NO	YES	/neighborhood_transferred/textmining/textmining_transferred	PMID:16103231/PMID:17670984/PMID:17785607/PMID:18587059/PMID:19602271/PMID:20225247/PMID:21248129/PMID:21430156/PMID:22031893/PMID:22699907/PMID:23838888	STRING	-	-	563	NO
Dpysl2	Stxbp1	YES	YES	YES	/coexpression_transferred/experiments_transferred/textmining	PMID:12832458/PMID:15060066/PMID:16418269/PMID:17500595/PMID:18676363/PMID:18854578/PMID:18923405/PMID:19755421/PMID:20181595/PMID:20714314/PMID:21255016/PMID:23118787/PMID:23272063	STRING	-	-	350	NO
Dpysl2	Tuba1a	YES	YES	YES	/experiments_transferred/textmining/textmining_transferred	PMID:22292105/PMID:23272063/PMID:24040027	STRING	-	-	193	NO
Dpysl2	Actb	NO	YES	YES	/textmining	PMID:15155748/PMID:15979213/PMID:17185341/PMID:17470424/PMID:18354035/PMID:18923405/PMID:19357085/PMID:20371548/PMID:20504321/PMID:21098654/PMID:21756220/PMID:22384089/PMID:22916271/PMID:23272063/PMID:24256636/PMID:24278208/PMID:24358208	STRING	-	-	212	NO
Dpysl2	Atp6v0a1	YES	YES	NO							NO
Dpysl2	Vdac1	YES	YES	YES	/textmining	PMID:12832458/PMID:15060066/PMID:15070771/PMID:15509515/PMID:16254572/PMID:16825307/PMID:16959769/PMID:17470424/PMID:17500595/PMID:19357085/PMID:19640925/PMID:20573273/PMID:21421798/PMID:21629747/PMID:22363258/PMID:22736915/PMID:22916271/PMID:23272063/PMID:23738220/PMID:24040027	STRING	-	-	301	NO
Dpysl2	Dlg2	YES	YES	YES	/coexpression_transferred/neighborhood_transferred/textmining/textmining_transferred	PMID:17670980/PMID:19054758/PMID:23035106	STRING	-	-	384	NO
Dpysl2	Crmp1	YES	YES	YES	psi-mi:MI:0113(western blot)	pubmed:12482610	APID
Dpysl2	2008-09-01	YES	YES	YES	/textmining/textmining_transferred	PMID:17456663/PMID:17634366/PMID:21767234/PMID:22916309	STRING	-	-	155	NO
Dpysl2	Gapdh	YES	YES	NO							NO
Dpysl2	Ubc	YES	YES	YES	psi-mi:MI:0004(affinity chromatography technology)	pubmed:24816145	mentha
Dpysl2	Ppp3cb	YES	YES	YES	/experiments_transferred/textmining_transferred	PMID:18923405	STRING	-	-	151	NO
Dpysl2	Idh3a	YES	YES	YES	/textmining/textmining_transferred	PMID:20504321/PMID:21368863/PMID:23272063/PMID:24278208	STRING	-	-	251	NO
Arc	Grin2a	YES	NO	YES	/experiments_transferred/textmining	PMID:14715912/PMID:15805312/PMID:18007019/PMID:18503570/PMID:18977729/PMID:19307421/PMID:19940944/PMID:20228806/PMID:20393190/PMID:20505084/PMID:20529287/PMID:20802800/PMID:20966073/PMID:21435241/PMID:21826280/PMID:22236713/PMID:22287544/PMID:22319481/PMID:22428005/PMID:23071681/PMID:23097719/PMID:23365227/PMID:23382855/PMID:24333331/PMID:24391850	STRING	-	-	362	NO
Arc	Actn4	YES	NO	YES	/textmining_transferred		STRING	-	-	198	NO
Arc	Gria2	YES	NO	YES	/textmining/textmining_transferred	PMID:16899729/PMID:22582390/PMID:22792454/PMID:23097719/PMID:23365227	STRING	-	-	167	NO
Arc	Ubc	YES	NO	YES	psi-mi:MI:0004(affinity chromatography technology)	pubmed:23671107	mentha
Mapk1	Hsp90ab1	YES	YES	YES	/experiments_transferred/textmining/textmining_transferred	PMID:15657067/PMID:15699469/PMID:17267699/PMID:17925484/PMID:19754951/PMID:20152043/PMID:20808948/PMID:21347362/PMID:21843341/PMID:22786679/PMID:23031549/PMID:23155442/PMID:24148570/PMID:24278208	STRING	-	-	739	NO
Mapk1	Baiap2	YES	YES	YES	/database/textmining	PMID:12704163/PMID:17185341/PMID:18622020/PMID:20071362/PMID:21197403	STRING	-	-	900	NO
Mapk1	Gpr123	YES	NO	YES	/experiments_transferred/textmining_transferred		STRING	-	-	344	NO
Mapk1	Atp1b1	YES	YES	YES	/database/textmining	OMIM:131210/PMID:12960043/PMID:17015487/PMID:21151659/PMID:22761399/PMID:23243234	STRING	-	-	825	NO
Mapk1	Sh3gl2	YES	YES	YES	/database	PMID:15651998/PMID:18670637	STRING	-	-	900	NO
Mapk1	Gnb1	YES	YES	YES	/experiments_transferred/textmining/textmining_transferred	PMID:17234964/PMID:19164179/PMID:21887213/PMID:22706224/PMID:24647639/PMID:24774302	STRING	-	-	607	NO
Mapk1	Atp2a2	YES	YES	YES	/textmining/textmining_transferred	PMID:14993121/PMID:15657067/PMID:16790086/PMID:17332439/PMID:17925484/PMID:19336637/PMID:20858713/PMID:20959622/PMID:21464227/PMID:21818408/PMID:21828333/PMID:21853077/PMID:22007158/PMID:22267842/PMID:23125215	STRING	-	-	236	NO
Mapk1	Grin2a	YES	YES	YES	/experiments_transferred/textmining/textmining_transferred	PMID:16581827/PMID:17942605/PMID:18451328/PMID:18536703/PMID:19088076/PMID:19293145/PMID:19668376/PMID:19759287/PMID:20003455/PMID:21151659/PMID:22007158/PMID:22321014/PMID:22937132/PMID:23035237/PMID:24130677/PMID:24468268/PMID:24516372	STRING	-	-	306	NO
Mapk1	Gnao1	YES	YES	YES	/coexpression_transferred/database/experiments_transferred/textmining/textmining_transferred	OMIM:139311/PMID:11313907/PMID:12960043/PMID:20478028/PMID:21273693/PMID:21738584/PMID:22891073/PMID:22912686/PMID:23284893/PMID:23702041/PMID:24058777/PMID:24204697	STRING	-	-	965	NO
Mapk1	Atp1a1	YES	YES	YES	psi-mi:MI:0401(biochemical)	pubmed:15069082	APID
Mapk1	Atp6v1h	YES	YES	NO							NO
Mapk1	Tubb4b	NO	NO	YES	/textmining/textmining_transferred	PMID:16582610/PMID:17912036/PMID:20388783/PMID:21151659	STRING	-	-	255	NO
Mapk1	Ppp3ca	YES	YES	YES	/experiments_transferred/textmining/textmining_transferred	PMID:10066648/PMID:12960043/PMID:15254227/PMID:15829557/PMID:15928597/PMID:16469744/PMID:16684880/PMID:17129374/PMID:17515952/PMID:17623099/PMID:17956998/PMID:18590547/PMID:18670637/PMID:19604380/PMID:20565785/PMID:21806811/PMID:21921043/PMID:22920630/PMID:22926907/PMID:23243234/PMID:23314178/PMID:24148570/PMID:9021201	STRING	-	-	613	NO
Mapk1	Grin2b	YES	YES	YES	/experiments_transferred/textmining/textmining_transferred	PMID:12960043/PMID:17942605/PMID:18536703/PMID:19088076/PMID:19293145/PMID:19457239/PMID:19759287/PMID:20003455/PMID:21151659/PMID:21784893/PMID:22254144/PMID:22937132/PMID:22963171/PMID:23035237	STRING	-	-	310	NO
Mapk1	Dlg1	YES	YES	YES	/experiments_transferred/textmining_transferred	PMID:17928589/PMID:19324872/PMID:22038235/PMID:23035237	STRING	-	-	181	NO
Mapk1	Actn4	YES	YES	YES	/experiments_transferred/textmining/textmining_transferred	PMID:11553524/PMID:12354696/PMID:15657067/PMID:15975999/PMID:16582610/PMID:16738405/PMID:16775033/PMID:16988066/PMID:17617624/PMID:17699508/PMID:18234668/PMID:19025414/PMID:20093355/PMID:20426868/PMID:21151659/PMID:22108793/PMID:22229032/PMID:22422866/PMID:23031549/PMID:24670416/PMID:24983946	STRING	-	-	289	NO
Mapk1	Atp6v1a	YES	YES	YES	/experiments_transferred/textmining/textmining_transferred	PMID:18854578/PMID:19324872/PMID:24278208	STRING	-	-	168	NO
Mapk1	Hspa4l	YES	YES	YES	/experiments_transferred/textmining_transferred	PMID:17928589	STRING	-	-	202	NO
Mapk1	Tuba4a	YES	YES	YES	/experiments_transferred/textmining_transferred	PMID:18239051/PMID:18451328/PMID:21843341/PMID:24278208	STRING	-	-	229	NO
Mapk1	Syngap1	YES	YES	YES	/textmining/textmining_transferred	PMID:19054758/PMID:23035237	STRING	-	-	168	NO
Mapk1	Slc17a7	YES	YES	YES	/textmining_transferred	PMID:18458158/PMID:20003455/PMID:24886127	STRING	-	-	198	NO
Mapk1	Atp1a2	YES	YES	YES	/database/textmining/textmining_transferred	PMID:18826996/PMID:19812696	STRING	-	-	816	NO
Mapk1	Myo18b	NO	NO	YES	/experiments_transferred/textmining_transferred		STRING	-	-	183	NO
Mapk1	Ppp2r2a	NO	NO	YES	/textmining/textmining_transferred	PMID:22007158/PMID:22078386	STRING	-	-	197	NO
Mapk1	Camk2b	YES	YES	YES	/database/experiments_transferred/homology/textmining/textmining_transferred	PMID:18984779/PMID:20071362/PMID:21847376/PMID:22254144	STRING	-	-	921	NO
Mapk1	Eef1g	YES	YES	YES	/experiments_transferred/textmining_transferred	PMID:18451328/PMID:20142298/PMID:21151659	STRING	-	-	250	NO
Mapk1	Tuba1a	YES	YES	YES	/experiments_transferred/textmining/textmining_transferred	PMID:16582610/PMID:21151659/PMID:23155442	STRING	-	-	237	NO
Mapk1	Actb	NO	YES	YES	/experiments_transferred/textmining/textmining_transferred	OMIM:610311/PMID:15026540/PMID:15085193/PMID:15716394/PMID:16251501/PMID:16473879/PMID:16571875/PMID:17185341/PMID:17377139/PMID:17916653/PMID:17925484/PMID:18480465/PMID:18590522/PMID:18622020/PMID:18667751/PMID:18712050/PMID:18984779/PMID:19003442/PMID:19060181/PMID:19088106/PMID:19174580/PMID:19211804/PMID:19347046/PMID:19401448/PMID:19403927/PMID:19439726/PMID:19571681/PMID:19690388/PMID:1973…	STRING	-	-	631	NO
Mapk1	Nsf	YES	YES	YES	/experiments_transferred/textmining	PMID:12795421/PMID:14557663/PMID:15126347/PMID:17515952/PMID:18622020/PMID:18852472/PMID:19309258/PMID:20142298/PMID:20551514	STRING	-	-	168	NO
Mapk1	Cltc	YES	YES	YES	/experiments_transferred/textmining/textmining_transferred	PMID:12090464/PMID:17234964/PMID:17956998/PMID:20142298/PMID:20426868/PMID:20529341/PMID:21151659/PMID:21843341/PMID:22042973/PMID:22254144/PMID:22321014/PMID:22470194/PMID:23082062/PMID:24358341	STRING	-	-	204	NO
Mapk1	Vdac1	YES	YES	YES	psi-mi:MI:0428(imaging technique)	pubmed:19847302	mentha
Mapk1	Atp1a3	YES	YES	YES	/database/textmining_transferred		STRING	-	-	813	NO
Mapk1	Camk2a	YES	YES	YES	/cooccurence/database/experiments_transferred/homology/textmining/textmining_transferred	PMID:17442851/PMID:18670637/PMID:20142298/PMID:21847376/PMID:21853077/PMID:22108793/PMID:22912686/PMID:22964224/PMID:24148570	STRING	-	-	929	NO
Mapk1	Dlg2	YES	YES	YES	/experiments_transferred/textmining/textmining_transferred	PMID:18812457/PMID:19054758/PMID:22321014/PMID:23035237	STRING	-	-	182	NO
Mapk1	Pgam5	YES	YES	NO							NO
Mapk1	Gapdh	YES	YES	NO							NO
Mapk1	Ubc	YES	YES	YES	psi-mi:MI:0004(affinity chromatography technology)	pubmed:22271254	mentha
Mapk1	Dlgap2	YES	YES	NO							NO
Mapk1	Ppp3cb	YES	YES	YES	/experiments_transferred/textmining/textmining_transferred	PMID:17234964/PMID:17623099/PMID:20419126/PMID:20565785/PMID:21559189/PMID:22078386/PMID:22235296/PMID:23031549/PMID:23035237/PMID:23314178/PMID:24885496	STRING	-	-	626	NO
Hsp90ab1	Atp5a1	YES	YES	YES	psi-mi:MI:0071(molecular sieving)	pubmed:15047060	APID
Hsp90ab1	Gpr123	YES	NO	YES	/experiments_transferred/textmining_transferred		STRING	-	-	799	NO
Hsp90ab1	Atf6	NO	NO	NO							NO
Hsp90ab1	Grin1	YES	YES	NO							NO
Hsp90ab1	Gnb1	YES	YES	YES	/textmining/textmining_transferred	PMID:17108021/PMID:19837982/PMID:21798097	STRING	-	-	250	NO
Hsp90ab1	Atp2a2	YES	YES	YES	/experiments_transferred/textmining/textmining_transferred	PMID:12832294/PMID:15657067/PMID:16614304/PMID:16882886/PMID:17925484/PMID:24381713/PMID:24392111	STRING	-	-	230	NO
Hsp90ab1	Slc25a4	YES	YES	YES	/coexpression_transferred/experiments_transferred/textmining	PMID:12460921/PMID:15215175/PMID:21951698/PMID:24244333	STRING	-	-	170	NO
Hsp90ab1	Gnao1	YES	YES	YES	/experiments_transferred/textmining_transferred	PMID:19798432/PMID:21051699	STRING	-	-	399	NO
Hsp90ab1	Tubb4b	NO	NO	YES	/coexpression_transferred/textmining/textmining_transferred	PMID:18505769/PMID:19948009/PMID:20416043/PMID:22311637/PMID:22563797/PMID:23243437/PMID:24312579	STRING	-	-	555	NO
Hsp90ab1	Mbp	YES	YES	YES	/textmining	OMIM:610712/PMID:11290611/PMID:12832294/PMID:16614304/PMID:16757729/PMID:18218617/PMID:19509080/PMID:19940192/PMID:20919934/PMID:22984598/PMID:23118787/PMID:24129315	STRING	-	-	270	NO
Hsp90ab1	H2afx	NO	NO	YES	/textmining	OMIM:610712/PMID:16614304/PMID:19014541/PMID:20152043/PMID:21556135/PMID:22523597/PMID:22801548	STRING	-	-	225	NO
Hsp90ab1	Ppp3ca	YES	YES	YES	/experiments_transferred/textmining/textmining_transferred	PMID:12832294/PMID:20694160/PMID:20698760/PMID:22311637/PMID:23324411/PMID:24148570	STRING	-	-	308	NO
Hsp90ab1	Grin2b	YES	YES	NO							NO
Hsp90ab1	Dlg1	YES	YES	YES	/textmining_transferred	PMID:15576629/PMID:16614304	STRING	-	-	194	NO
Hsp90ab1	Actn4	YES	YES	YES	/textmining	PMID:11707406/PMID:12882817/PMID:15657067/PMID:16331456/PMID:16614304/PMID:17363773/PMID:17938268/PMID:19881955/PMID:22028587/PMID:22457534/PMID:22813067/PMID:23031549/PMID:23184916/PMID:23936423	STRING	-	-	207	NO
Hsp90ab1	Atp6v1a	YES	YES	YES	/coexpression_transferred/textmining/textmining_transferred	PMID:19712483/PMID:24278208	STRING	-	-	261	NO
Hsp90ab1	Slc25a3	YES	YES	YES	psi-mi:MI:0007(anti tag coimmunoprecipitation)	pubmed:17932509	APID	psi-mi:MI:0914(association)	psi-mi:MI:0471(MINT)	NA	NO
Hsp90ab1	Hspa4l	YES	YES	YES	/coexpression_transferred/experiments_transferred/textmining/textmining_transferred	PMID:11318950/PMID:20881243/PMID:21318169/PMID:22847000/PMID:23018186	STRING	-	-	965	NO
Hsp90ab1	Tuba4a	YES	YES	YES	/coexpression_transferred/textmining/textmining_transferred	PMID:11420231/PMID:11906922/PMID:12832294/PMID:15171711/PMID:16614304/PMID:19098285/PMID:20036209/PMID:21843341/PMID:23243437/PMID:24278208	STRING	-	-	589	NO
Hsp90ab1	Glul	YES	YES	YES	/textmining/textmining_transferred	PMID:15215175/PMID:16882886/PMID:18218617/PMID:18990241/PMID:20350334/PMID:20551437/PMID:21123740/PMID:22046435/PMID:22333490/PMID:24717448	STRING	-	-	235	NO
Hsp90ab1	Myo18b	NO	NO	YES	/experiments_transferred/textmining_transferred		STRING	-	-	740	NO
Hsp90ab1	Eef1g	YES	YES	YES	/coexpression_transferred/experiments_transferred/textmining/textmining_transferred	PMID:15845590/PMID:16614304/PMID:17938268/PMID:18851746/PMID:22311637/PMID:22628567/PMID:22673621	STRING	-	-	870	NO
Hsp90ab1	Kcnj4	NO	NO	NO							NO
Hsp90ab1	Tuba1a	YES	YES	YES	psi-mi:MI:0071(molecular sieving)	pubmed:15047060	APID
Hsp90ab1	Actb	NO	YES	YES	psi-mi:MI:0071(molecular sieving)	pubmed:15047060	APID
Hsp90ab1	Nsf	YES	YES	YES	/coexpression_transferred/experiments_transferred/textmining_transferred	PMID:16894202/PMID:22668512	STRING	-	-	167	NO
Hsp90ab1	Cltc	YES	YES	YES	/coexpression_transferred/experiments_transferred/textmining/textmining_transferred	PMID:12882817/PMID:15289330/PMID:16614304/PMID:18482993/PMID:19492079/PMID:20139371/PMID:21843341/PMID:22384089/PMID:23139789/PMID:24994893	STRING	-	-	299	NO
Hsp90ab1	Vdac1	YES	YES	YES	psi-mi:MI:0071(molecular sieving)	pubmed:15047060	APID
Hsp90ab1	Dlg2	YES	YES	YES	/textmining_transferred		STRING	-	-	194	NO
Hsp90ab1	Pgam5	YES	YES	YES	/textmining_transferred		STRING	-	-	496	NO
Hsp90ab1	Pet2	NO	NO	NO							NO
Hsp90ab1	Gapdh	YES	YES	NO							NO
Hsp90ab1	Ubc	YES	YES	YES	psi-mi:MI:0004(affinity chromatography technology)	pubmed:21987572	mentha
Hsp90ab1	Ppp3cb	YES	YES	YES	/experiments_transferred/textmining/textmining_transferred	PMID:19712483/PMID:23031549	STRING	-	-	298	NO
Hsp90ab1	Idh3a	YES	YES	YES	/experiments_transferred/textmining/textmining_transferred	PMID:12618233/PMID:18032372/PMID:23118990/PMID:24278208/PMID:24809979	STRING	-	-	222	NO
Hsp90ab1	Akd1	NO	NO	NO							NO
Baiap2	Grin1	YES	YES	NO							NO
Baiap2	Sh3gl2	YES	YES	NO							NO
Baiap2	Grin2a	YES	YES	YES	/textmining	PMID:14960624/PMID:15758177/PMID:19193906/PMID:19208628/PMID:19402746/PMID:19640847/PMID:20230616/PMID:20962234/PMID:21106823/PMID:21498811/PMID:21779501/PMID:23392693/PMID:24894914/PMID:24895338	STRING	-	-	151	NO
Baiap2	Dlgap3	YES	YES	YES	/textmining	PMID:19640847/PMID:24533096	STRING	-	-	150	NO
Baiap2	Grin2b	YES	YES	NO							NO
Baiap2	Dlg1	YES	YES	YES	/textmining/textmining_transferred	PMID:14960624/PMID:15014124/PMID:15496675/PMID:15758177/PMID:16373601/PMID:16614304/PMID:16990791/PMID:19640847/PMID:20532239/PMID:21498811/PMID:23342115/PMID:23751499	STRING	-	-	238	NO
Baiap2	Syngap1	YES	YES	NO							NO
Baiap2	Actb	NO	YES	YES	psi-mi:MI:0006(anti bait coimmunoprecipitation)	pubmed:19171758|imex:IM-17389	UniProt
Baiap2	Dlg2	YES	YES	YES	/textmining/textmining_transferred	PMID:14532281/PMID:15496675/PMID:15528273/PMID:16990791/PMID:18511962/PMID:19118189/PMID:19208628/PMID:19402746/PMID:19640847/PMID:20858652/PMID:20962234/PMID:21498811/PMID:23751499/PMID:24533597	STRING	-	-	249	NO
Baiap2	Ubc	YES	YES	YES	psi-mi:MI:0004(affinity chromatography technology)	pubmed:21139048	mentha
Baiap2	Dlgap1	YES	YES	YES	/textmining/textmining_transferred	PMID:14532281/PMID:15496675/PMID:19640847/PMID:24238429/PMID:24533096	STRING	-	-	250	NO
Atp5a1	Gnb1	YES	YES	NO							NO
Atp5a1	Atp2a2	YES	YES	YES	/coexpression_transferred/experiments_transferred/textmining_transferred	PMID:16373601/PMID:16456091/PMID:18502821/PMID:21828333/PMID:22536506	STRING	-	-	423	NO
Atp5a1	Slc25a4	YES	YES	YES	/coexpression_transferred/textmining/textmining_transferred	PMID:16373601/PMID:16456091/PMID:16731844/PMID:17693611/PMID:22393359/PMID:23092912	STRING	-	-	494	NO
Atp5a1	Gnao1	YES	YES	YES	/textmining_transferred	PMID:20371547	STRING	-	-	163	NO
Atp5a1	Atp1a1	YES	YES	YES	/coexpression_transferred/textmining/textmining_transferred	PMID:16456091/PMID:19776638/PMID:21151659	STRING	-	-	169	NO
Atp5a1	Aldh5a1	NO	YES	YES	/textmining_transferred	PMID:12530509/PMID:16286957	STRING	-	-	191	NO
Atp5a1	Atp6v1h	YES	YES	YES	/coexpression_transferred/database/textmining/textmining_transferred	PMID:17185341	STRING	-	-	592	NO
Atp5a1	Tubb4b	NO	NO	YES	/coexpression_transferred/textmining/textmining_transferred	PMID:11861926/PMID:20110575/PMID:21151659/PMID:23362436/PMID:23991084	STRING	-	-	201	NO
Atp5a1	Actn4	YES	YES	YES	/coexpression_transferred/textmining	PMID:17189427/PMID:17693611/PMID:20574525/PMID:21151659/PMID:24745479	STRING	-	-	171	NO
Atp5a1	Atp6v1a	YES	YES	YES	psi-mi:MI:0401(biochemical)	pubmed:22939629	mentha
Atp5a1	Slc25a3	YES	YES	YES	/coexpression_transferred/textmining/textmining_transferred	PMID:10226168/PMID:14927855/PMID:19776638/PMID:21048079/PMID:24448401	STRING	-	-	563	NO
Atp5a1	Hspa4l	YES	YES	YES	/textmining/textmining_transferred	PMID:20371547	STRING	-	-	314	NO
Atp5a1	Slc1a2	YES	YES	NO							NO
Atp5a1	Atp1a2	YES	YES	YES	/coexpression_transferred/textmining_transferred	PMID:21037199	STRING	-	-	152	NO
Atp5a1	Glul	YES	YES	YES	/coexpression_transferred/textmining/textmining_transferred	PMID:11132780/PMID:12601061/PMID:15940312/PMID:16456091/PMID:18723843/PMID:18990241/PMID:19405953/PMID:19734336/PMID:20673161/PMID:21151659/PMID:23272063	STRING	-	-	335	NO
Atp5a1	Stxbp1	YES	YES	NO							NO
Atp5a1	Eef1g	YES	YES	YES	/coexpression_transferred/textmining/textmining_transferred	PMID:16373601/PMID:16464973/PMID:21151659/PMID:22673621	STRING	-	-	166	NO
Atp5a1	Tuba1a	YES	YES	YES	psi-mi:MI:0071(molecular sieving)	pubmed:15047060	APID
Atp5a1	Actb	NO	YES	YES	psi-mi:MI:0071(molecular sieving)	pubmed:15047060	APID
Atp5a1	Atp6v0a1	YES	YES	YES	/coexpression_transferred/experiments_transferred/textmining	PMID:17185341/PMID:21151659/PMID:8543151	STRING	-	-	150	NO
Atp5a1	Cltc	YES	YES	YES	/coexpression_transferred/experiments_transferred/textmining/textmining_transferred	PMID:14633604/PMID:17121721/PMID:18502821/PMID:21151659/PMID:24194745/PMID:6353892	STRING	-	-	240	NO
Atp5a1	Vdac1	YES	YES	YES	psi-mi:MI:0071(molecular sieving)	pubmed:15047060	APID
Atp5a1	Atp1a3	YES	YES	YES	/coexpression_transferred/textmining/textmining_transferred	PMID:17244347/PMID:18846146/PMID:22170142	STRING	-	-	152	NO
Atp5a1	Gapdh	YES	YES	NO							NO
Atp5a1	Ubc	YES	YES	YES	psi-mi:MI:0004(affinity chromatography technology)	pubmed:21963094	mentha
Atp5a1	Idh3a	YES	YES	YES	/coexpression_transferred/textmining/textmining_transferred	PMID:16464973/PMID:18809716/PMID:21189371/PMID:23051583/PMID:23272063/PMID:24278208	STRING	-	-	504	NO
Atp5a1	Slc3a2	YES	YES	NO							NO
Atp5a1	Akd1	NO	NO	NO							NO
Gpr123	Gnb1	YES	NO	YES	/experiments_transferred/textmining_transferred		STRING	-	-	397	NO
Gpr123	Gnao1	YES	NO	YES	/experiments_transferred/textmining_transferred		STRING	-	-	508	NO
Gpr123	Tubb4b	NO	NO	NO							NO
Gpr123	Ppp3ca	YES	NO	YES	/experiments_transferred/textmining_transferred		STRING	-	-	224	NO
Gpr123	Dlg1	YES	NO	YES	/experiments_transferred/textmining/textmining_transferred	PMID:18834514	STRING	-	-	197	NO
Gpr123	Hspa4l	YES	NO	YES	/experiments_transferred/textmining/textmining_transferred	PMID:20184741	STRING	-	-	257	NO
Gpr123	Tuba4a	YES	NO	NO							NO
Gpr123	Slc17a7	YES	NO	YES	/textmining/textmining_transferred	PMID:19228977/PMID:20059771/PMID:21262840/PMID:24194939	STRING	-	-	181	NO
Gpr123	Tuba1a	YES	NO	NO							NO
Gpr123	Actb	NO	NO	YES	/experiments_transferred/textmining_transferred		STRING	-	-	281	NO
Gpr123	Dlg2	YES	NO	YES	/experiments_transferred/textmining_transferred		STRING	-	-	152	NO
Gpr123	Gapdh	YES	NO	NO							NO
Gpr123	Ubc	YES	NO	YES	/experiments_transferred/textmining/textmining_transferred	PMID:24324330	STRING	-	-	236	NO
Gpr123	Ppp3cb	YES	NO	YES	/experiments_transferred/textmining_transferred		STRING	-	-	224	NO
Atp1b1	Gnb1	YES	YES	NO							NO
Atp1b1	Atp2a2	YES	YES	YES	/experiments_transferred/textmining/textmining_transferred	PMID:16373601/PMID:16456091/PMID:16614304/PMID:18246200/PMID:23085959/PMID:9132061	STRING
Atp1b1	Slc6a1	YES	NO	NO							NO
Atp1b1	Plp1	YES	YES	NO							NO
Atp1b1	Slc25a4	YES	YES	NO							NO
Atp1b1	Gnao1	YES	YES	NO							NO
Atp1b1	Atp1a1	YES	YES	YES	psi-mi:MI:0006(anti bait coimmunoprecipitation)	imex:IM-24344|pubmed:25012180	IntAct
Atp1b1	Atp6v1a	YES	YES	YES	/textmining_transferred		STRING	-	-	152	NO
Atp1b1	Slc25a3	YES	YES	NO							NO
Atp1b1	Rtn1	YES	YES	NO							NO
Atp1b1	Slc1a2	YES	YES	NO							NO
Atp1b1	Atp1a2	YES	YES	YES	/coexpression_transferred/database/experiments_transferred/textmining/textmining_transferred	OMIM:182340/PMID:10436030/PMID:11034945/PMID:11167540/PMID:11257061/PMID:11872690/PMID:15001631/PMID:16189278/PMID:16249173/PMID:16430714/PMID:16543555/PMID:19225109/PMID:19366873/PMID:21398422/PMID:22027833/PMID:22943410/PMID:23085957/PMID:23085959/PMID:23984903/PMID:24165276/PMID:24391755/PMID:24472183/PMID:24681897/PMID:25018677/PMID:25020786/PMID:2842249/PMID:9119372/PMID:9133412/PMID:9655868	STRING	-	-	989	NO
Atp1b1	Atp2b2	YES	YES	YES	/textmining/textmining_transferred	PMID:16249173/PMID:20300586/PMID:21151659/PMID:22943410/PMID:23085957/PMID:24649854	STRING	-	-	253	NO
Atp1b1	Camk2b	YES	YES	NO							NO
Atp1b1	Actb	NO	YES	NO							NO
Atp1b1	Atp6v0a1	YES	YES	NO							NO
Atp1b1	Atp1a3	YES	YES	YES	/coexpression_transferred/database/experiments_transferred/textmining/textmining_transferred	OMIM:182340/PMID:11257061/PMID:16249173/PMID:19048126/PMID:19901197/PMID:20388710/PMID:22027833/PMID:22581745/PMID:23048038/PMID:23984903/PMID:24219545/PMID:25018677/PMID:2842249	STRING	-	-	987	NO
Atp1b1	Stx1b	YES	YES	YES	/experiments_transferred/textmining/textmining_transferred	PMID:12960043/PMID:16249173/PMID:16418320/PMID:16614304/PMID:21151659	STRING	-	-	177	NO
Atp1b1	Ubc	YES	YES	YES	psi-mi:MI:0004(affinity chromatography technology)	pubmed:21963094	mentha
Atp1b1	Slc4a4	YES	YES	YES	/textmining	PMID:16456091/PMID:17724269/PMID:18371188/PMID:18413494/PMID:22719994/PMID:22943410/PMID:22958594/PMID:23028713/PMID:24472183	STRING	-	-	198	NO
Atp1b1	Slc3a2	YES	YES	NO							NO
Atf6	Atp2a2	NO	NO	YES	/textmining/textmining_transferred	PMID:10189351/PMID:11247792/PMID:11287625/PMID:11595740/PMID:11909875/PMID:12421694/PMID:12502844/PMID:12566592/PMID:15545994/PMID:15829561/PMID:16210571/PMID:16373601/PMID:16601230/PMID:16614304/PMID:17158450/PMID:17597066/PMID:18378906/PMID:18559892/PMID:19244478/PMID:19435917/PMID:19720788/PMID:19773442/PMID:19801494/PMID:20299472/PMID:20360254/PMID:21068199/PMID:21372294/PMID:21412342/PMID:21…	STRING	-	-	293	NO
Atf6	Hspa4l	NO	NO	NO							NO
Atf6	Camk2b	NO	NO	YES	/coexpression_transferred	PMID:16373601	STRING	-	-	173	NO
Atf6	Camk2a	NO	NO	YES	/coexpression_transferred	PMID:16373601	STRING	-	-	173	NO
Atf6	Gapdh	NO	NO	NO							NO
Atf6	Ubc	NO	NO	YES	psi-mi:MI:0004(affinity chromatography technology)	pubmed:21963094	mentha
Grin1	Atp2a2	YES	YES	NO							NO
Grin1	Slc6a11	NO	NO	YES	/textmining/textmining_transferred	PMID:10220224/PMID:10859140/PMID:17438139/PMID:19680539/PMID:20448051/PMID:22536226/PMID:23233834	STRING	-	-	181	NO
Grin1	Slc6a1	YES	NO	YES	/textmining/textmining_transferred	PMID:10220224/PMID:10788509/PMID:10859140/PMID:11159818/PMID:11517274/PMID:12090816/PMID:17030651/PMID:19104056/PMID:19680539/PMID:19940944/PMID:20236945/PMID:20448051/PMID:22536226/PMID:9419376/PMID:9526019	STRING	-	-	232	NO
Grin1	Dlgap3	YES	YES	YES	/textmining/textmining_transferred	PMID:19640847/PMID:24574988	STRING	-	-	203	NO
Grin1	Kcna2	YES	NO	YES	/textmining	PMID:10781098/PMID:14762142/PMID:15987798/PMID:16456091/PMID:19104056/PMID:21490210/PMID:22919414/PMID:24885036/PMID:9023271	STRING	-	-	151	NO
Grin1	Grin2b	YES	YES	YES	psi-mi:MI:0018(two hybrid)	pubmed:8139656	APID
Grin1	Actn4	YES	YES	YES	/experiments_transferred/textmining_transferred	PMID:21151659/PMID:25007055	STRING	-	-	154	NO
Grin1	Gria2	YES	YES	YES	/database/experiments_transferred/homology/textmining/textmining_transferred	OMIM:604605/PMID:10049997/PMID:10191334/PMID:10593865/PMID:10632599/PMID:10729336/PMID:10859140/PMID:11058479/PMID:11187962/PMID:11404432/PMID:11784726/PMID:12356765/PMID:12657670/PMID:14960371/PMID:15071096/PMID:15107803/PMID:16219907/PMID:16495937/PMID:16707791/PMID:17065461/PMID:17182779/PMID:17371849/PMID:18456890/PMID:18755203/PMID:18815255/PMID:19144831/PMID:19946266/PMID:20335477/PMID:2043…	STRING	-	-	807	NO
Grin1	Gria3	YES	YES	YES	/database/experiments_transferred/homology/textmining/textmining_transferred	PMID:15071096/PMID:16707791/PMID:17515952/PMID:18755203/PMID:19474310/PMID:19940944/PMID:20881124/PMID:21283692/PMID:21441996/PMID:21846932/PMID:21991302/PMID:22508847/PMID:22675452/PMID:22723691/PMID:22753414/PMID:22811658/PMID:23152401/PMID:23217150/PMID:23272063/PMID:23568982/PMID:23984387/PMID:24116269/PMID:24458027/PMID:24504116/PMID:24523671/PMID:24605182/PMID:24966661/PMID:24967301/PMID:86…	STRING	-	-	802	NO
Grin1	Tuba4a	YES	YES	YES	/experiments_transferred/textmining_transferred	PMID:16456091/PMID:23272063	STRING	-	-	225	NO
Grin1	Slc1a2	YES	YES	YES	/textmining/textmining_transferred	PMID:10076929/PMID:10084312/PMID:10216082/PMID:10845620/PMID:10860934/PMID:11006260/PMID:11041445/PMID:11581218/PMID:12225864/PMID:12684477/PMID:14500705/PMID:15107803/PMID:15130949/PMID:15130951/PMID:15190683/PMID:15914650/PMID:16365282/PMID:16585060/PMID:16883070/PMID:18437031/PMID:18565997/PMID:18854839/PMID:18958191/PMID:19890003/PMID:20236945/PMID:20237287/PMID:21283692/PMID:22027401/PMID:23…	STRING	-	-	484	NO
Grin1	Slc17a7	YES	YES	YES	/textmining/textmining_transferred	OMIM:604605/PMID:12842271/PMID:14722063/PMID:14973254/PMID:15388644/PMID:15749988/PMID:16207871/PMID:16469782/PMID:16513833/PMID:16585060/PMID:16980328/PMID:17122055/PMID:17167095/PMID:17507910/PMID:18445270/PMID:18488994/PMID:18622085/PMID:19047066/PMID:19193935/PMID:19295148/PMID:19370153/PMID:19478962/PMID:19596852/PMID:20236945/PMID:21300867/PMID:21430162/PMID:21738464/PMID:21788371/PMID:2193…	STRING	-	-	498	NO
Grin1	Lgi1	YES	YES	NO							NO
Grin1	Stxbp1	YES	YES	YES	/textmining/textmining_transferred	PMID:10407024/PMID:11313292/PMID:11427695/PMID:14722063/PMID:14993344/PMID:16456091/PMID:19370153/PMID:20862281/PMID:21151659/PMID:21654201/PMID:23227003/PMID:23233834/PMID:23272063/PMID:23303685	STRING	-	-	185	NO
Grin1	Kcnj4	NO	NO	NO							NO
Grin1	Dlg2	YES	YES	YES	psi-mi:MI:0018(two hybrid)	pubmed:10862698	APID
Grin1	Gapdh	YES	YES	NO							NO
Sh3gl2	Adam22	YES	YES	NO							NO
Sh3gl2	Slc17a7	YES	YES	YES	/experiments	PMID:19401298	STRING	-	-	576	YES	in vitro;yeast 2-hybrid	16606361
Sh3gl2	Glul	YES	YES	YES	/textmining_transferred		STRING	-	-	171	NO
Sh3gl2	Cltc	YES	YES	YES	/textmining/textmining_transferred	OMIM:613633/PMID:22238607/PMID:22298658/PMID:24194745	STRING	-	-	323	NO
Sh3gl2	Atp1a3	YES	YES	NO							NO
Sh3gl2	Pet2	NO	NO	NO							NO
Gnb1	Gpm6a	YES	NO	YES	/textmining/textmining_transferred	PMID:12629581/PMID:15292180/PMID:16168081/PMID:17500595	STRING	-	-	212	NO
Gnb1	Slc25a4	YES	YES	YES	/textmining/textmining_transferred	PMID:17234964/PMID:20959002/PMID:23135622	STRING	-	-	166	NO
Gnb1	Atp1a1	YES	YES	YES	/coexpression_transferred/textmining	PMID:16076954/PMID:18349697/PMID:19691823	STRING	-	-	171	NO
Gnb1	Tubb4b	NO	NO	YES	/textmining_transferred		STRING	-	-	157	NO
Gnb1	Ppp3ca	YES	YES	YES	/coexpression_transferred/textmining/textmining_transferred	PMID:20826676/PMID:22619496	STRING	-	-	175	NO
Gnb1	Grin2b	YES	YES	NO							NO
Gnb1	Actn4	YES	YES	NO							NO
Gnb1	Atp6v1a	YES	YES	YES	psi-mi:MI:0006(anti bait coimmunoprecipitation)	pubmed:21674799|imex:IM-16565	IntAct
Gnb1	Atp1a2	YES	YES	YES	/coexpression_transferred/textmining	PMID:18712058/PMID:18978021/PMID:24303120	STRING	-	-	198	NO
Gnb1	Stxbp1	YES	YES	NO							NO
Gnb1	Tuba1a	YES	YES	YES	/textmining/textmining_transferred	PMID:11756676/PMID:22530047	STRING	-	-	158	NO
Gnb1	Actb	NO	YES	YES	/textmining/textmining_transferred	PMID:14752036/PMID:14970191/PMID:16778177/PMID:19837982/PMID:19956408/PMID:20222986/PMID:20534718/PMID:22530047/PMID:23919426/PMID:24069164/PMID:24846272	STRING	-	-	239	NO
Gnb1	Cltc	YES	YES	YES	/coexpression_transferred/textmining	PMID:17077326/PMID:17234964/PMID:17500595/PMID:22707618/PMID:23135622	STRING	-	-	162	NO
Gnb1	Dlg2	YES	YES	YES	/textmining	OMIM:602887/PMID:22904034/PMID:24395673	STRING	-	-	398	NO
Gnb1	Gpm6b	YES	NO	YES	/textmining/textmining_transferred	PMID:12629581/PMID:19259410	STRING	-	-	217	NO
Gnb1	Gapdh	YES	YES	NO							NO
Gnb1	Ubc	YES	YES	YES	psi-mi:MI:0004(affinity chromatography technology)	pubmed:21963094	mentha
Gnb1	Ppp3cb	YES	YES	NO							NO
Atp2a2	Slc25a4	YES	YES	YES	/coexpression_transferred/experiments_transferred/textmining/textmining_transferred	PMID:16373601/PMID:16456091/PMID:16985009/PMID:20118634/PMID:22333581/PMID:23085959	STRING	-	-	340	NO
Atp2a2	Atp1a1	YES	YES	YES	/coexpression_transferred/cooccurence/experiments_transferred/homology/textmining/textmining_transferred	PMID:12958166/PMID:16456091/PMID:16614304/PMID:19900414/PMID:20601722/PMID:21203533/PMID:21792293/PMID:22808101/PMID:22942697	STRING	-	-	440	NO
Atp2a2	Aldh5a1	NO	YES	YES	/textmining_transferred		STRING	-	-	161	NO
Atp2a2	Kcna2	YES	NO	YES	/experiments_transferred/textmining/textmining_transferred	PMID:10533567/PMID:12805236/PMID:16456091/PMID:16985003/PMID:19289639/PMID:19965868/PMID:20959620/PMID:21178108/PMID:21666110/PMID:22166955/PMID:24005891/PMID:24356527	STRING	-	-	252	NO
Atp2a2	Tubb4b	NO	NO	YES	/textmining_transferred	PMID:19023330	STRING	-	-	169	NO
Atp2a2	Ppp3ca	YES	YES	YES	/coexpression_transferred/experiments_transferred/textmining/textmining_transferred	PMID:11003571/PMID:11435345/PMID:12832294/PMID:14600077/PMID:14681298/PMID:15059971/PMID:15242968/PMID:15282035/PMID:16014634/PMID:16100047/PMID:16373601/PMID:16456091/PMID:16714421/PMID:17099778/PMID:17101725/PMID:17199104/PMID:17267548/PMID:17369812/PMID:17699880/PMID:18344372/PMID:18390925/PMID:18436794/PMID:18577756/PMID:18701626/PMID:19700627/PMID:19920353/PMID:20037164/PMID:20351294/PMID:20…	STRING	-	-	351	NO
Atp2a2	Dlg1	YES	YES	YES	/neighborhood_transferred/textmining/textmining_transferred	PMID:11751908/PMID:15242968/PMID:16373601/PMID:16614304/PMID:20150326/PMID:21856912/PMID:22298651/PMID:24994983	STRING	-	-	245	NO
Atp2a2	Actn4	YES	YES	YES	/coexpression_transferred/textmining/textmining_transferred	PMID:15657067/PMID:16368687/PMID:16614304/PMID:17138610/PMID:18268350/PMID:18340337/PMID:19846766/PMID:20601722/PMID:21412342/PMID:21415370	STRING	-	-	344	NO
Atp2a2	Atp6v1a	YES	YES	YES	/coexpression_transferred/experiments_transferred/textmining/textmining_transferred	PMID:18575609/PMID:21389733	STRING	-	-	306	NO
Atp2a2	Slc25a3	YES	YES	YES	/coexpression_transferred/textmining_transferred	PMID:20086075/PMID:21412342/PMID:24528626	STRING	-	-	189	NO
Atp2a2	Hspa4l	YES	YES	NO							NO
Atp2a2	Atp1a2	YES	YES	YES	/coexpression_transferred/cooccurence/experiments_transferred/homology/textmining/textmining_transferred	PMID:12832294/PMID:12958166/PMID:16446500/PMID:17697390/PMID:20661537/PMID:22942697/PMID:23085959/PMID:24303120	STRING	-	-	436	NO
Atp2a2	Myo18b	NO	NO	NO							NO
Atp2a2	Atp2b2	YES	YES	YES	/coexpression_transferred/cooccurence/experiments_transferred/homology/textmining/textmining_transferred	OMIM:108733/PMID:10631259/PMID:10767338/PMID:11171419/PMID:11245601/PMID:11287496/PMID:11751908/PMID:12164311/PMID:12231855/PMID:12239413/PMID:12538406/PMID:12673344/PMID:12734587/PMID:12763865/PMID:12958166/PMID:1311640/PMID:15178757/PMID:15191544/PMID:15277554/PMID:15336967/PMID:15734885/PMID:15911623/PMID:16014634/PMID:16270201/PMID:16291816/PMID:16452157/PMID:16956963/PMID:17341488/PMID:17409…	STRING	-	-	681	NO
Atp2a2	Camk2b	YES	YES	YES	/textmining/textmining_transferred	PMID:12958166/PMID:16014634/PMID:16373601/PMID:17376971/PMID:18412970/PMID:19194500/PMID:19381018/PMID:24392111	STRING	-	-	281	NO
Atp2a2	Stxbp1	YES	YES	YES	/experiments_transferred/textmining	PMID:16373601/PMID:16456091/PMID:16614304/PMID:21852994	STRING	-	-	205	NO
Atp2a2	Eef1g	YES	YES	YES	/experiments_transferred/textmining_transferred	PMID:12502844/PMID:16373601/PMID:16614304	STRING	-	-	197	NO
Atp2a2	Kcnj4	NO	NO	YES	/textmining	PMID:15178757/PMID:16027256/PMID:16456091/PMID:16985003/PMID:17478540/PMID:18180363/PMID:19289639/PMID:21389733/PMID:22166955/PMID:24427266	STRING	-	-	158	NO
Atp2a2	Actb	NO	YES	YES	/coexpression_transferred/textmining/textmining_transferred	PMID:16373601/PMID:16456091/PMID:16928770/PMID:17925484/PMID:20167926/PMID:21406379/PMID:21415370/PMID:21490790/PMID:21829714/PMID:22034492/PMID:23298687/PMID:24005891/PMID:24022329/PMID:24381713	STRING	-	-	271	NO
Atp2a2	Iqsec1	YES	YES	NO							NO
Atp2a2	Atp6v0a1	YES	YES	YES	/coexpression_transferred/experiments_transferred/textmining_transferred		STRING	-	-	212	NO
Atp2a2	Cltc	YES	YES	YES	/coexpression_transferred/experiments_transferred/textmining/textmining_transferred	PMID:11590130/PMID:15242968/PMID:16116233/PMID:16614304/PMID:18502821/PMID:22808101/PMID:8689655	STRING	-	-	236	NO
Atp2a2	Vdac1	YES	YES	YES	/experiments_transferred/textmining/textmining_transferred	PMID:12438411/PMID:12562761/PMID:12623937/PMID:15145824/PMID:16207797/PMID:17895372/PMID:18400691/PMID:18790739/PMID:19023330/PMID:19789524/PMID:20178461/PMID:20959622/PMID:21203533/PMID:21828333/PMID:22276192/PMID:22674023/PMID:22942697	STRING	-	-	277	NO
Atp2a2	Atp1a3	YES	YES	YES	/coexpression_transferred/cooccurence/experiments_transferred/homology/textmining/textmining_transferred	PMID:12958166/PMID:16446500/PMID:20601722/PMID:22942697	STRING	-	-	431	NO
Atp2a2	Camk2a	YES	YES	YES	psi-mi:MI:0018(two hybrid)	pubmed:7929371	APID
Atp2a2	Dlg2	YES	YES	YES	/neighborhood_transferred/textmining_transferred		STRING	-	-	221	NO
Atp2a2	Gapdh	YES	YES	NO							NO
Atp2a2	Ubc	YES	YES	YES	psi-mi:MI:0004(affinity chromatography technology)	pubmed:21963094	mentha
Atp2a2	Slc4a4	YES	YES	YES	/textmining/textmining_transferred	OMIM:125480/PMID:15621036/PMID:16456091/PMID:16924128/PMID:19789524/PMID:21389733/PMID:22298651/PMID:24427143	STRING	-	-	278	NO
Atp2a2	Ppp3cb	YES	YES	YES	/coexpression_transferred/experiments_transferred/textmining/textmining_transferred	PMID:15242968/PMID:16014634/PMID:17099778/PMID:17694179/PMID:19287073/PMID:19700627/PMID:20639889/PMID:20733099/PMID:21173361/PMID:21931829/PMID:22363514	STRING	-	-	288	NO
Atp2a2	Iqsec2	YES	YES	NO							NO
Atp2a2	Slc3a2	YES	YES	YES	psi-mi:MI:0401(biochemical)	pubmed:22939629	mentha
Grin2a	Slc6a1	YES	NO	YES	/textmining/textmining_transferred	PMID:10220224/PMID:10859140/PMID:11159818/PMID:11783444/PMID:12090816/PMID:14585997/PMID:14662797/PMID:15054072/PMID:15602011/PMID:16237169/PMID:16738232/PMID:17283283/PMID:17805309/PMID:17965595/PMID:18281411/PMID:18439259/PMID:18554398/PMID:18586694/PMID:18615011/PMID:18757738/PMID:18922967/PMID:18923069/PMID:19104056/PMID:19145229/PMID:19623761/PMID:19668376/PMID:19940944/PMID:20016099/PMID:20…	STRING	-	-	376	NO
Grin2a	Dlgap3	YES	YES	YES	/textmining	PMID:16507876/PMID:18296432/PMID:19401593/PMID:19640847/PMID:20418887/PMID:21262808/PMID:22433450/PMID:24533017	STRING	-	-	328	NO
Grin2a	Kcna2	YES	NO	YES	/textmining	PMID:11102480/PMID:11387386/PMID:11937501/PMID:12445884/PMID:14715910/PMID:15987798/PMID:17895993/PMID:18272676/PMID:18505731/PMID:18784286/PMID:19104056/PMID:20180987/PMID:20236949/PMID:21518816/PMID:21632949/PMID:21654198/PMID:22218089/PMID:22536151/PMID:22811426/PMID:22811429/PMID:22822370/PMID:23035101/PMID:24151455/PMID:24260241/PMID:24798925/PMID:24885036/PMID:9023271/PMID:9437008/PMID:9707…	STRING	-	-	217	NO
Grin2a	Ppp3ca	YES	YES	YES	/experiments_transferred/textmining/textmining_transferred	PMID:10529898/PMID:18183288/PMID:18987205/PMID:20061803/PMID:20068009/PMID:20405009/PMID:20529287/PMID:21217833/PMID:22027401/PMID:22570808/PMID:23185487/PMID:24853428/PMID:25007337	STRING	-	-	237	NO
Grin2a	Grin2b	YES	YES	YES	/database/experiments_transferred/homology/textmining/textmining_transferred	OMIM:103070/OMIM:107770/OMIM:138249/OMIM:138252/OMIM:138253/OMIM:143100/OMIM:152700/OMIM:176893/OMIM:176960/OMIM:601115/OMIM:602123/OMIM:602717/OMIM:606650/PMID:10024350/PMID:10027773/PMID:10036290/PMID:10049997/PMID:10051128/PMID:10051148/PMID:10064831/PMID:10069568/PMID:10069569/PMID:10070151/PMID:10077668/PMID:10082858/PMID:10095076/PMID:10098840/PMID:10098857/PMID:10199613/PMID:10206186/PMID:…
/PMID:22738428/PMID:22740692/PMID:22743575/PMID:22745750/PMID:22754048/PMID:22754500/PMID:22761831/PMID:22761940/PMID:22768159/PMID:22792024/PMID:22792408/PMID:22811426/PMID:22811658/PMID:22815492/PMID:22818293/PMID:22820271/PMID:22822370/PMID:22828798/PMID:22830051/PMID:22832729/PMID:22833210/PMID:22839304/PMID:22844494/PMID:22848654/PMID:22854425/PMID:22855806/PMID:22855824/PMID:22870207/PMID:2…	STRING	-	-	972
Grin2a	Dlg1	YES	YES	YES	psi-mi:MI:0018(two hybrid)	pubmed:10336672	APID
Grin2a	Gria2	YES	YES	YES	/database/experiments_transferred/homology/textmining/textmining_transferred	OMIM:179540/PMID:10024352/PMID:10049997/PMID:10066257/PMID:10366608/PMID:10407012/PMID:10414326/PMID:10531445/PMID:10604979/PMID:10729336/PMID:10736372/PMID:10748170/PMID:10859140/PMID:10934245/PMID:11058479/PMID:11187962/PMID:11264298/PMID:11850447/PMID:12040036/PMID:12070168/PMID:12149496/PMID:12223558/PMID:12356765/PMID:12657691/PMID:12692178/PMID:12843409/PMID:12966149/PMID:14555717/PMID:1471…	STRING	-	-	818	NO
Grin2a	Gria3	YES	YES	YES	/database/experiments_transferred/homology/textmining/textmining_transferred	PMID:12070168/PMID:12897243/PMID:14555717/PMID:15071096/PMID:15333578/PMID:16321973/PMID:16399705/PMID:16542781/PMID:17785269/PMID:18536703/PMID:18843265/PMID:19204789/PMID:19286671/PMID:19302150/PMID:19342616/PMID:19440498/PMID:19664265/PMID:19668376/PMID:19940944/PMID:20360599/PMID:20881124/PMID:21059919/PMID:21441996/PMID:21642623/PMID:21846932/PMID:21940442/PMID:21991302/PMID:22529971/PMID:22…	STRING	-	-	809	NO
Grin2a	Tuba4a	YES	YES	YES	/experiments_transferred/textmining_transferred	PMID:18451328/PMID:23272063	STRING	-	-	179	NO
Grin2a	Slc1a2	YES	YES	YES	/textmining/textmining_transferred	PMID:10084312/PMID:10216082/PMID:10736350/PMID:10845620/PMID:11102491/PMID:11160654/PMID:11160655/PMID:11306581/PMID:11427694/PMID:11734619/PMID:12040050/PMID:12225864/PMID:12684477/PMID:14662797/PMID:15054072/PMID:15103023/PMID:15107803/PMID:15128272/PMID:15190683/PMID:15215288/PMID:15673665/PMID:15695241/PMID:15758410/PMID:15758455/PMID:15914650/PMID:15959926/PMID:16292328/PMID:16365282/PMID:16…	STRING	-	-	618	NO
Grin2a	Syngap1	YES	YES	YES	/textmining/textmining_transferred	PMID:21653857/PMID:23035237/PMID:23708187/PMID:23933818/PMID:24463883/PMID:24473445/PMID:24885232/PMID:25014031	STRING	-	-	316	NO
Grin2a	Slc17a7	YES	YES	YES	/textmining/textmining_transferred	PMID:12853368/PMID:15054072/PMID:15103023/PMID:15385609/PMID:15610164/PMID:15649973/PMID:15728842/PMID:15749988/PMID:16207871/PMID:16446429/PMID:16513833/PMID:16738232/PMID:16738240/PMID:16855097/PMID:17122055/PMID:17267569/PMID:17392167/PMID:17507910/PMID:17627080/PMID:17978051/PMID:18057203/PMID:18445270/PMID:18562619/PMID:18612411/PMID:18615010/PMID:19020030/PMID:19109494/PMID:19193935/PMID:19…	STRING	-	-	535	NO
Grin2a	Camk2b	YES	YES	YES	psi-mi:MI:0018(two hybrid)	pubmed:12147342	APID
Grin2a	Stxbp1	YES	YES	YES	/textmining/textmining_transferred	PMID:11427695/PMID:12897243/PMID:15304557/PMID:15837930/PMID:18923405/PMID:19370153/PMID:21151659/PMID:22645681/PMID:23272063/PMID:23557376/PMID:24198758/PMID:24463883/PMID:24885232/PMID:25014031	STRING	-	-	216	NO
Grin2a	Kcnj4	NO	NO	YES	/textmining	PMID:10234023/PMID:10479680/PMID:11741967/PMID:11937501/PMID:15304517/PMID:15537897/PMID:17507574/PMID:17959809/PMID:19617558/PMID:20509869/PMID:22253583/PMID:22811429/PMID:22972998/PMID:9115280/PMID:9437008/PMID:9454832/PMID:9870943	STRING	-	-	242	NO
Grin2a	Nsf	YES	YES	YES	/experiments_transferred/textmining	PMID:10049997/PMID:10436050/PMID:11050112/PMID:11264298/PMID:11487629/PMID:11675505/PMID:11978810/PMID:12040036/PMID:12386143/PMID:14715912/PMID:15020595/PMID:15102909/PMID:15329396/PMID:15385609/PMID:15643447/PMID:15784649/PMID:15914469/PMID:16051748/PMID:16399705/PMID:16409641/PMID:16501281/PMID:16601687/PMID:16766131/PMID:17308032/PMID:17356571/PMID:18083715/PMID:18511961/PMID:18568127/PMID:18…	STRING	-	-	347	NO
Grin2a	Camk2a	YES	YES	YES	psi-mi:MI:0018(two hybrid)	pubmed:11104776	APID
Grin2a	Dlg2	YES	YES	YES	psi-mi:MI:0018(two hybrid)	pubmed:9278515	APID
Grin2a	Gapdh	YES	YES	NO							NO
Grin2a	Ubc	YES	YES	YES	psi-mi:MI:0004(affinity chromatography technology)	pubmed:21906983	mentha
Grin2a	Dlgap1	YES	YES	YES	psi-mi:MI:0113(western blot)	pubmed:9286858	APID
Grin2a	Dlgap2	YES	YES	YES	/experiments_transferred/textmining	PMID:16507876/PMID:17114649/PMID:19640847/PMID:21151659/PMID:22917932/PMID:23035237/PMID:23346059/PMID:24473445/PMID:24605088/PMID:24699272/PMID:24960035	STRING	-	-	300	NO
Slc6a11	Atp1a1	NO	NO	NO							NO
Slc6a11	Slc1a2	NO	NO	YES	/textmining/textmining_transferred	PMID:10025773/PMID:10471414/PMID:10958523/PMID:11158261/PMID:11329503/PMID:11483659/PMID:12486157/PMID:12805306/PMID:12941455/PMID:15084665/PMID:16274841/PMID:17408599/PMID:17486325/PMID:17989291/PMID:18714334/PMID:18922967/PMID:19066407/PMID:19179540/PMID:19428817/PMID:20601722/PMID:21503156/PMID:22896705/PMID:23924882/PMID:24106489/PMID:24319410/PMID:24324407/PMID:24368897/PMID:24409095/PMID:24…	STRING	-	-	557	NO
Slc6a11	Slc17a7	NO	NO	YES	/textmining/textmining_transferred	PMID:17255552/PMID:19179540/PMID:19240036/PMID:20512624/PMID:20601722/PMID:21952258/PMID:22298656/PMID:24009559/PMID:24194698/PMID:24225037/PMID:24319410/PMID:24409095	STRING	-	-	247	NO
Slc6a11	Actb	NO	NO	NO							NO
Slc6a11	Atp1a3	NO	NO	NO							NO
Slc6a11	Stx1b	NO	NO	YES	/experiments_transferred/textmining_transferred		STRING	-	-	172	NO
Slc6a11	Gapdh	NO	NO	NO							NO
Slc6a11	Ubc	NO	NO	NO							NO
Slc6a1	Plp1	YES	NO	NO							NO
Slc6a1	Atp1a1	YES	NO	NO							NO
Slc6a1	Kcna2	YES	NO	NO							NO
Slc6a1	Cldn11	NO	NO	NO							NO
Slc6a1	Mbp	YES	NO	NO							NO
Slc6a1	Grin2b	YES	NO	YES	/textmining/textmining_transferred	PMID:10220224/PMID:10471414/PMID:11159818/PMID:11783444/PMID:14662797/PMID:15602011/PMID:16237169/PMID:16738232/PMID:16971525/PMID:17525114/PMID:17928584/PMID:18180429/PMID:18922967/PMID:18923069/PMID:19651169/PMID:20016099/PMID:20190960/PMID:20236945/PMID:20393190/PMID:20660272/PMID:21557953/PMID:21602586/PMID:21655198/PMID:21904685/PMID:21975445/PMID:22207303/PMID:22536226/PMID:22754500/PMID:23…	STRING	-	-	285	NO
Slc6a1	Gria2	YES	NO	YES	/textmining/textmining_transferred	PMID:10859140/PMID:15602011/PMID:17065450/PMID:17407590/PMID:17846039/PMID:18094416/PMID:19145229/PMID:19342617/PMID:19668376/PMID:22114262/PMID:22915124/PMID:23557376/PMID:24837571	STRING	-	-	266	NO
Slc6a1	Rtn1	YES	NO	NO							NO
Slc6a1	Slc1a2	YES	NO	YES	/coexpression_transferred/textmining/textmining_transferred	PMID:10025773/PMID:10196144/PMID:10471414/PMID:10671571/PMID:10699155/PMID:10958523/PMID:11158261/PMID:11305326/PMID:11329503/PMID:11382805/PMID:11724778/PMID:12070161/PMID:12237337/PMID:12657662/PMID:12754292/PMID:12773631/PMID:12805306/PMID:12843260/PMID:12941455/PMID:14662797/PMID:15001707/PMID:15007177/PMID:15016908/PMID:15054072/PMID:15084665/PMID:15175388/PMID:15197183/PMID:15254085/PMID:15…	STRING	-	-	732	NO
Slc6a1	Slc17a7	YES	NO	YES	/textmining	PMID:12077177/PMID:12754292/PMID:15054072/PMID:15229646/PMID:15240763/PMID:15789377/PMID:15829583/PMID:15894534/PMID:16407558/PMID:16554475/PMID:16738232/PMID:16870728/PMID:16968817/PMID:17554001/PMID:19240036/PMID:19487685/PMID:19494154/PMID:19630968/PMID:20236945/PMID:20405034/PMID:20512624/PMID:20581226/PMID:20601722/PMID:20631843/PMID:20631852/PMID:21248122/PMID:21525297/PMID:21593199/PMID:21…	STRING	-	-	459	NO
Slc6a1	Lgi1	YES	NO	NO							NO
Slc6a1	Atp2b2	YES	NO	NO							NO
Slc6a1	Stxbp1	YES	NO	YES	/textmining	PMID:12629174/PMID:15226315/PMID:15888651/PMID:16249173/PMID:16251450/PMID:17200691/PMID:17928584/PMID:18094416/PMID:20422020/PMID:23269912/PMID:23557376/PMID:24602502/PMID:24962993/PMID:9698305	STRING	-	-	198	NO
Slc6a1	Nsf	YES	NO	YES	/coexpression_transferred/textmining	PMID:11278707/PMID:11596843/PMID:11994276/PMID:12629157/PMID:12629174/PMID:14500747/PMID:14702384/PMID:14761965/PMID:15007177/PMID:15102923/PMID:15728379/PMID:15879005/PMID:15888651/PMID:16861228/PMID:16870728/PMID:17200691/PMID:17932221/PMID:17978017/PMID:19279270/PMID:20976244/PMID:7595372	STRING	-	-	259	NO
Slc6a1	Atp1a3	YES	NO	YES	/textmining/textmining_transferred	PMID:16249173/PMID:18094416/PMID:20601722	STRING	-	-	191	NO
Slc6a1	Stx1b	YES	NO	YES	/experiments_transferred/textmining/textmining_transferred	PMID:15345751/PMID:16249173/PMID:16723534/PMID:20422020/PMID:21398567/PMID:21637858/PMID:24962993	STRING	-	-	279	NO
Slc6a1	Gpm6b	YES	NO	NO							NO
Plp1	Kcna2	YES	NO	NO							NO
Plp1	Cldn11	NO	NO	YES	/coexpression_transferred/textmining	PMID:10818135/PMID:11274346/PMID:13931478/PMID:15703389/PMID:15765008/PMID:15886014/PMID:15923654/PMID:16292326/PMID:17475010/PMID:17634366/PMID:18322470/PMID:18357522/PMID:18490449/PMID:19139271/PMID:20130276/PMID:20195375/PMID:20463920/PMID:21151970/PMID:21629843/PMID:21729871/PMID:22163301/PMID:22462023/PMID:22558445/PMID:22872334/PMID:22937274/PMID:23308235/PMID:23966833/PMID:24035394/PMID:24…	STRING	-	-	406	NO
Plp1	Mbp	YES	YES	YES	psi-mi:MI:0025(copurification)	pubmed:6083474	APID
Plp1	Ppp3ca	YES	YES	NO							NO
Plp1	Gria3	YES	YES	YES	/experiments_transferred/textmining	PMID:18536703/PMID:19799774/PMID:22645681	STRING	-	-	161	NO
Plp1	Rtn1	YES	YES	NO							NO
Plp1	Lgi1	YES	YES	NO							NO
Plp1	Actb	NO	YES	NO							NO
Plp1	Mog	YES	YES	NO							NO
Plp1	Gpm6b	YES	NO	NO							NO
Plp1	Gapdh	YES	YES	NO							NO
Gpm6a	Gnao1	YES	NO	YES	/coexpression_transferred/textmining/textmining_transferred	PMID:12629581/PMID:17500595	STRING	-	-	261	NO
Gpm6a	Mbp	YES	NO	NO							NO
Gpm6a	Rtn1	YES	NO	YES	/coexpression_transferred/textmining/textmining_transferred	PMID:12056413/PMID:16456091/PMID:17846039/PMID:21151659/PMID:22848491	STRING	-	-	370	NO
Gpm6a	Gpm6b	YES	NO	NO							NO
Gpm6a	Crmp1	YES	NO	YES	/coexpression_transferred/textmining/textmining_transferred	PMID:15705628/PMID:16373601/PMID:21151659/PMID:22836882	STRING	-	-	163	NO
Gpm6a	Dlgap2	YES	NO	NO							NO
Slc25a4	Grin2b	YES	YES	NO							NO
Slc25a4	Dlg1	YES	YES	YES	/experiments_transferred/textmining_transferred	PMID:16373601	STRING	-	-	173	NO
Slc25a4	Actn4	YES	YES	YES	/coexpression_transferred/experiments_transferred/textmining	PMID:17287427/PMID:17693611/PMID:20392851	STRING	-	-	177	NO
Slc25a4	Slc25a3	YES	YES	YES	/coexpression_transferred/experiments_transferred/homology/textmining/textmining_transferred	PMID:13866693/PMID:16896205/PMID:17347254/PMID:20396601/PMID:21251948/PMID:21569296/PMID:22930739/PMID:22936914/PMID:24349266	STRING	-	-	629	NO
Slc25a4	Hspa4l	YES	YES	YES	/coexpression_transferred/experiments_transferred/textmining_transferred	PMID:21858006	STRING	-	-	405	NO
Slc25a4	Atp1a2	YES	YES	NO							NO
Slc25a4	Stxbp1	YES	YES	NO							NO
Slc25a4	Eef1g	YES	YES	YES	/coexpression_transferred/textmining_transferred	PMID:16373601	STRING	-	-	459	NO
Slc25a4	Tuba1a	YES	YES	YES	/coexpression_transferred/textmining/textmining_transferred	PMID:22272266/PMID:23085957/PMID:24643124	STRING	-	-	177	NO
Slc25a4	Actb	NO	YES	YES	/coexpression_transferred/textmining/textmining_transferred	PMID:16373601/PMID:16456091/PMID:17693611/PMID:22246294/PMID:22366799/PMID:22393359/PMID:23085957/PMID:23236519/PMID:23297407/PMID:24643124	STRING	-	-	194	NO
Slc25a4	Vdac1	YES	YES	YES	/coexpression_transferred/database/experiments_transferred/textmining/textmining_transferred	PMID:10620603/PMID:10627586/PMID:12909323/PMID:14993118/PMID:15579476/PMID:16155110/PMID:16537558/PMID:16868313/PMID:17122057/PMID:17140287/PMID:17237342/PMID:17319745/PMID:17693611/PMID:18558627/PMID:18728780/PMID:18779372/PMID:19237663/PMID:19949549/PMID:21078990/PMID:21490206/PMID:21569296/PMID:21868387/PMID:22408429/PMID:22930739/PMID:22952820/PMID:23085957/PMID:23135622/PMID:24124589/PMID:24…	STRING	-	-	934	NO
Slc25a4	Dlg2	YES	YES	YES	/experiments_transferred/textmining/textmining_transferred	PMID:11443069	STRING	-	-	173	NO
Slc25a4	Gapdh	YES	YES	NO							NO
Slc25a4	Ubc	YES	YES	YES	psi-mi:MI:0004(affinity chromatography technology)	pubmed:21963094	mentha
Slc25a4	Idh3a	YES	YES	YES	/coexpression_transferred/experiments_transferred/textmining/textmining_transferred	PMID:17234964/PMID:18664618/PMID:22333581	STRING	-	-	287	NO
Gnao1	Tubb4b	NO	NO	YES	/coexpression_transferred/textmining_transferred	PMID:23233035	STRING	-	-	202	NO
Gnao1	Ppp3ca	YES	YES	YES	/experiments_transferred/textmining/textmining_transferred	PMID:12960043/PMID:19488660/PMID:23984917	STRING	-	-	154	NO
Gnao1	Hspa4l	YES	YES	YES	/experiments_transferred/textmining/textmining_transferred	PMID:20371547	STRING	-	-	248	NO
Gnao1	Tuba4a	YES	YES	YES	/textmining/textmining_transferred	PMID:12629581/PMID:23216862	STRING	-	-	189	NO
Gnao1	Glul	YES	YES	NO							NO
Gnao1	Stxbp1	YES	YES	YES	/textmining/textmining_transferred	PMID:14623818/PMID:17500595/PMID:19741253/PMID:25014031	STRING	-	-	177	NO
Gnao1	Actb	NO	YES	NO							NO
Gnao1	Nsf	YES	YES	NO							NO
Gnao1	Atp1a3	YES	YES	YES	/coexpression_transferred/textmining/textmining_transferred	PMID:22073199	STRING	-	-	155	NO
Gnao1	Stx1b	YES	YES	YES	/coexpression_transferred/textmining/textmining_transferred	PMID:12960043/PMID:17500595	STRING	-	-	215	NO
Gnao1	Gpm6b	YES	NO	YES	/coexpression_transferred/textmining/textmining_transferred	PMID:12629581	STRING	-	-	191	NO
Gnao1	Gapdh	YES	YES	NO							NO
Gnao1	Ubc	YES	YES	YES	psi-mi:MI:0004(affinity chromatography technology)	pubmed:21963094	mentha
Gnao1	Ppp3cb	YES	YES	NO							NO
Atp1a1	Aldh5a1	NO	YES	YES	/textmining_transferred		STRING	-	-	161	NO
Atp1a1	Kcna2	YES	NO	YES	/experiments_transferred/textmining/textmining_transferred	PMID:16456091/PMID:21493874/PMID:22581745	STRING	-	-	162	NO
Atp1a1	Ppp3ca	YES	YES	NO							NO
Atp1a1	Dlg1	YES	YES	YES	/experiments_transferred/neighborhood_transferred/textmining_transferred	PMID:16614304/PMID:23184663	STRING	-	-	251	NO
Atp1a1	Atp6v1a	YES	YES	YES	/coexpression_transferred/experiments_transferred/textmining/textmining_transferred	PMID:19136664/PMID:24575049	STRING
Atp1a1	Slc25a3	YES	YES	YES	psi-mi:MI:0007(anti tag coimmunoprecipitation)	pubmed:17932509	APID
Atp1a1	Slc1a2	YES	YES	YES	/textmining/textmining_transferred	PMID:12805306/PMID:16249173/PMID:17947306/PMID:20529287/PMID:20601722/PMID:21349151/PMID:22808101/PMID:24901986/PMID:25018677	STRING	-	-	191	NO
Atp1a1	Atp1a2	YES	YES	YES	/cooccurence/database/homology/textmining	OMIM:182310/OMIM:182340/OMIM:182350/OMIM:600684/PMID:11034945/PMID:11591639/PMID:12381775/PMID:12598616/PMID:12805306/PMID:12958166/PMID:15001631/PMID:1572638/PMID:16249173/PMID:16430714/PMID:17892558/PMID:17911089/PMID:17947306/PMID:18448505/PMID:19058785/PMID:19225109/PMID:22027833/PMID:22575386/PMID:22942697/PMID:22943410/PMID:24165276/PMID:24391755/PMID:24472183/PMID:24498617/PMID:24842602/PM…	STRING	-	-	901	NO
Atp1a1	Atp2b2	YES	YES	YES	/coexpression_transferred/cooccurence/experiments_transferred/homology/textmining/textmining_transferred	PMID:12958166/PMID:16249173/PMID:16857713/PMID:17670895/PMID:20529287/PMID:21151659/PMID:22942697/PMID:22943410/PMID:24649854	STRING	-	-	485	NO
Atp1a1	Camk2b	YES	YES	NO							NO
Atp1a1	Eef1g	YES	YES	YES	/experiments_transferred/textmining_transferred	PMID:16614304/PMID:21151659	STRING	-	-	197	NO
Atp1a1	Actb	NO	YES	YES	/textmining/textmining_transferred	PMID:16456091/PMID:17554077/PMID:19225109/PMID:19321434/PMID:19638349/PMID:20139367/PMID:20505164/PMID:21151659/PMID:22447871/PMID:22457534/PMID:22575386/PMID:24009881/PMID:24400136	STRING	-	-	284	NO
Atp1a1	Iqsec1	YES	YES	NO							NO
Atp1a1	Atp6v0a1	YES	YES	YES	/coexpression_transferred/experiments_transferred/textmining_transferred	PMID:16597615/PMID:21151659	STRING	-	-	185	NO
Atp1a1	Cltc	YES	YES	YES	/experiments_transferred/textmining/textmining_transferred	PMID:16614304/PMID:18922883/PMID:19136664/PMID:21151659/PMID:21298062/PMID:22808101/PMID:24165276	STRING
Atp1a1	Vdac1	YES	YES	YES	/coexpression_transferred/experiments_transferred/textmining	PMID:17351261/PMID:17892558/PMID:18922883/PMID:19136664/PMID:19503740/PMID:20940332/PMID:21203533/PMID:21966401/PMID:22942697/PMID:23028656/PMID:24551847	STRING
Atp1a1	Atp1a3	YES	YES	YES	/cooccurence/database/homology/textmining/textmining_transferred	OMIM:137216/OMIM:182340/OMIM:182350/PMID:11591639/PMID:12598616/PMID:12958166/PMID:1572638/PMID:16087159/PMID:16249173/PMID:16946398/PMID:17892558/PMID:17947306/PMID:18448505/PMID:19048126/PMID:19058785/PMID:19901197/PMID:20388710/PMID:20601722/PMID:22027833/PMID:22563390/PMID:22575386/PMID:22581745/PMID:22942697/PMID:23048038/PMID:24219545/PMID:24236096/PMID:24391932/PMID:24842602/PMID:24904274/…	STRING	-	-	901	NO
Atp1a1	Camk2a	YES	YES	NO							NO
Atp1a1	Stx1b	YES	YES	YES	/coexpression_transferred/textmining	PMID:16249173/PMID:16614304/PMID:17892558/PMID:21151659/PMID:22808101	STRING	-	-	201	NO
Atp1a1	Dlg2	YES	YES	YES	/experiments_transferred/neighborhood_transferred/textmining_transferred	PMID:19402746/PMID:20529287	STRING	-	-	251	NO
Atp1a1	Ubc	YES	YES	YES	psi-mi:MI:0004(affinity chromatography technology)	pubmed:21963094	mentha
Atp1a1	Slc4a4	YES	YES	YES	/coexpression_transferred/textmining/textmining_transferred	PMID:16384953/PMID:16456091/PMID:20926801/PMID:21059920/PMID:21349151/PMID:22943410/PMID:22974347/PMID:23092952/PMID:24472183/PMID:24498617/PMID:24575049	STRING	-	-	381	NO
Atp1a1	Ppp3cb	YES	YES	NO							NO
Atp1a1	Iqsec2	YES	YES	NO							NO
Atp1a1	Slc3a2	YES	YES	YES	/textmining	PMID:15870197/PMID:16339527/PMID:16456091/PMID:16799092/PMID:17892558/PMID:19048126/PMID:21203533/PMID:21349151/PMID:22431522/PMID:22535958/PMID:22792399/PMID:24009881	STRING	-	-	196	NO
Dlgap3	Grin2b	YES	YES	YES	/textmining	PMID:16507876/PMID:18296432/PMID:19401593/PMID:19640847/PMID:20147539/PMID:20418887/PMID:21262808/PMID:22433450/PMID:23028932/PMID:23143515/PMID:23154099/PMID:23950745/PMID:23967328/PMID:24533017	STRING	-	-	414	NO
Dlgap3	Dlg1	YES	YES	YES	psi-mi:MI:0492(in vitro)	pubmed:9115257	APID
Dlgap3	Syngap1	YES	YES	YES	/textmining/textmining_transferred	PMID:21653829	STRING	-	-	249	NO
Dlgap3	Cend1	YES	YES	NO							NO
Dlgap3	Lgi1	YES	YES	NO							NO
Dlgap3	Atp2b2	YES	YES	NO							NO
Dlgap3	Dlg2	YES	YES	YES	/experiments/textmining	PMID:16507876/PMID:19640847/PMID:9115257	STRING	-	-	661	NO
Dlgap3	Crmp1	YES	YES	NO							NO
Dlgap3	Dlgap1	YES	YES	YES	psi-mi:MI:0018(two hybrid)	pubmed:9115257	APID
Dlgap3	Dlgap4	YES	YES	YES	/homology/textmining/textmining_transferred	PMID:10521485/PMID:15207911/PMID:16507876/PMID:19640847/PMID:21653829/PMID:23414593/PMID:9115257	STRING	-	-	282	NO
Aldh5a1	Hspa4l	NO	YES	YES	/coexpression_transferred/textmining_transferred		STRING	-	-	247	NO
Aldh5a1	Slc1a2	NO	YES	YES	/coexpression_transferred/textmining_transferred	PMID:21503156	STRING	-	-	174	NO
Aldh5a1	Slc17a7	NO	YES	NO							NO
Aldh5a1	Atp1a2	NO	YES	YES	/textmining_transferred	PMID:22645681	STRING	-	-	161	NO
Aldh5a1	Glul	NO	YES	YES	/textmining/textmining_transferred	PMID:11997466/PMID:12067239/PMID:12426355/PMID:14744902/PMID:15590624/PMID:15642443/PMID:17264171/PMID:17308034/PMID:17416670/PMID:18048932/PMID:18192388/PMID:18218617/PMID:18502850/PMID:18629094/PMID:19181799/PMID:19237659/PMID:19261921/PMID:20142298/PMID:21193900/PMID:21886845/PMID:22636013/PMID:22636776/PMID:22798368/PMID:22843521/PMID:23236365/PMID:23236964/PMID:23788332/PMID:24037/PMID:24098…	STRING	-	-	562	NO
Aldh5a1	Vdac1	NO	YES	YES	psi-mi:MI:0401(biochemical)	pubmed:22939629	mentha
Aldh5a1	Atp1a3	NO	YES	YES	/textmining_transferred	PMID:24098341	STRING	-	-	161	NO
Aldh5a1	Gapdh	NO	YES	NO							NO
Aldh5a1	Ubc	NO	YES	YES	/experiments_transferred/textmining	PMID:15576800/PMID:17464069/PMID:21994934	STRING	-	-	175	NO
Aldh5a1	Idh3a	NO	YES	YES	/database/experiments_transferred/textmining_transferred	PMID:12228455	STRING	-	-	828	NO
Aldh5a1	Akd1	NO	NO	NO							NO
Atp6v1h	Atp2b2	YES	YES	YES	/textmining_transferred		STRING	-	-	173	NO
Atp6v1h	Eef1g	YES	YES	YES	/textmining_transferred		STRING	-	-	175	NO
Atp6v1h	Atp6v0a1	YES	YES	YES	/coexpression_transferred/database/experiments_transferred/textmining/textmining_transferred	PMID:10221984/PMID:10358087/PMID:10600674/PMID:10600675/PMID:10600677/PMID:10747882/PMID:11401825/PMID:11592965/PMID:11592980/PMID:11717306/PMID:11777935/PMID:12082150/PMID:12096123/PMID:12134085/PMID:12569096/PMID:12746460/PMID:12963731/PMID:1491232/PMID:1491236/PMID:15269204/PMID:15310389/PMID:15356264/PMID:15383652/PMID:15951435/PMID:16569636/PMID:16601096/PMID:16670020/PMID:16874049/PMID:1695…	STRING	-	-	995	NO
Atp6v1h	Cltc	YES	YES	NO							NO
Atp6v1h	Ubc	YES	YES	YES	psi-mi:MI:0004(affinity chromatography technology)	pubmed:21963094	mentha
Kcna2	Mbp	YES	NO	YES	/textmining	PMID:10460258/PMID:10748234/PMID:10816553/PMID:11069942/PMID:11145670/PMID:11880502/PMID:11943804/PMID:12151530/PMID:12598604/PMID:12805113/PMID:15056697/PMID:15155830/PMID:15337780/PMID:15471907/PMID:15496660/PMID:15591309/PMID:15601927/PMID:15665253/PMID:15703401/PMID:15774502/PMID:15869936/PMID:16033895/PMID:16051705/PMID:16249189/PMID:16319208/PMID:16456091/PMID:16571744/PMID:16624990/PMID:16…	STRING	-	-	410	NO
Kcna2	Adam22	YES	NO	YES	/textmining	PMID:20031553/PMID:20089912/PMID:20133599/PMID:21527732/PMID:21602278/PMID:21765874/PMID:21958379/PMID:21966409/PMID:22131424/PMID:23119056/PMID:24194699/PMID:24217619	STRING	-	-	854	NO
Kcna2	Grin2b	YES	NO	YES	/textmining	PMID:11102480/PMID:11387386/PMID:11427698/PMID:11923279/PMID:11937501/PMID:14715910/PMID:15644324/PMID:15987798/PMID:17050829/PMID:17412767/PMID:17895993/PMID:18272676/PMID:18505731/PMID:18588525/PMID:18784275/PMID:19036872/PMID:20031553/PMID:21518816/PMID:21632949/PMID:21654198/PMID:21895522/PMID:22218089/PMID:22363780/PMID:22536151/PMID:22811426/PMID:22822370/PMID:22927925/PMID:24151455/PMID:24…	STRING	-	-	263	NO
Kcna2	Dlg1	YES	NO	YES	psi-mi:MI:0492(in vitro)	pubmed:7477295	APID
Kcna2	Actn4	YES	NO	NO							NO
Kcna2	Atp1a2	YES	NO	NO							NO
Kcna2	Lgi1	YES	NO	YES	/textmining	PMID:17761775/PMID:20089912/PMID:20133599/PMID:20393197/PMID:21765874/PMID:22338029/PMID:24062639/PMID:24082096/PMID:24194699/PMID:24461875	STRING	-	-	301	NO
Kcna2	Stxbp1	YES	NO	YES	/coexpression_transferred/textmining/textmining_transferred	PMID:14660672/PMID:16456091/PMID:17234891	STRING	-	-	266	NO
Kcna2	Kcnj4	NO	NO	YES	/textmining/textmining_transferred	PMID:10533570/PMID:10679489/PMID:10718922/PMID:11060307/PMID:11160624/PMID:11709425/PMID:11867346/PMID:11923279/PMID:11937501/PMID:12016259/PMID:12801891/PMID:14500755/PMID:15044547/PMID:15151918/PMID:15525685/PMID:15618483/PMID:15653752/PMID:16183911/PMID:16456091/PMID:16956964/PMID:16985003/PMID:17761775/PMID:17959838/PMID:18268365/PMID:18453743/PMID:19289639/PMID:19442588/PMID:19690160/PMID:19…	STRING	-	-	518	NO
Kcna2	Atp1a3	YES	NO	YES	/experiments_transferred/textmining/textmining_transferred	PMID:22581745/PMID:23284664/PMID:23984903	STRING	-	-	174	NO
Kcna2	Stx1b	YES	NO	YES	/textmining_transferred	PMID:11245681	STRING	-	-	319	NO
Kcna2	Dlg2	YES	NO	YES	/experiments_transferred/textmining/textmining_transferred	PMID:11709425/PMID:11937501/PMID:12438413/PMID:12445884/PMID:17895993/PMID:18509034/PMID:18588525/PMID:18923186/PMID:19109503/PMID:19118165/PMID:19706678/PMID:20086079/PMID:20089912/PMID:20133599/PMID:20164332/PMID:21357749/PMID:21518816/PMID:21527732/PMID:21602278/PMID:21958379/PMID:21966409/PMID:22072655/PMID:23119056/PMID:23251506/PMID:24194699/PMID:24217619/PMID:24472174/PMID:9412493/PMID:966…	STRING	-	-	679	NO
Kcna2	Gapdh	YES	NO	NO							NO
Kcna2	Dlgap1	YES	NO	NO							NO
Kcna2	Dlgap2	YES	NO	NO							NO
Cldn11	Mbp	NO	NO	YES	/textmining	PMID:11274346/PMID:11880502/PMID:15070771/PMID:15601927/PMID:15659422/PMID:15703389/PMID:15765008/PMID:15923654/PMID:16357140/PMID:16373601/PMID:16478790/PMID:16624990/PMID:17005852/PMID:17065439/PMID:17475010/PMID:17634366/PMID:17698695/PMID:18490449/PMID:18778487/PMID:19028871/PMID:19139271/PMID:19648275/PMID:19693274/PMID:20137068/PMID:20195375/PMID:20463920/PMID:21151970/PMID:21372517/PMID:21…	STRING	-	-	280	NO
Cldn11	Gria2	NO	NO	NO							NO
Cldn11	Rtn1	NO	NO	NO							NO
Cldn11	Actb	NO	NO	NO							NO
Cldn11	Gpm6b	NO	NO	NO							NO
Cldn11	Gapdh	NO	NO	NO							NO
Cldn11	Dlgap1	NO	NO	NO							NO
Tubb4b	H2afx	NO	NO	YES	/experiments_transferred/textmining_transferred	PMID:17912036/PMID:20957031/PMID:22723089	STRING	-	-	224	NO
Tubb4b	Ppp3ca	NO	NO	YES	/textmining_transferred	PMID:20574030/PMID:22046242/PMID:22311637	STRING	-	-	534	NO
Tubb4b	Dlg1	NO	NO	YES	/textmining_transferred	PMID:21098654	STRING	-	-	189	NO
Tubb4b	Actn4	NO	NO	YES	/textmining/textmining_transferred	PMID:16582610/PMID:20140087/PMID:21151659/PMID:21756220/PMID:22723089	STRING	-	-	283	NO
Tubb4b	Hspa4l	NO	NO	YES	/experiments_transferred/textmining_transferred	PMID:18539941	STRING	-	-	191	NO
Tubb4b	Tuba4a	NO	NO	YES	psi-mi:MI:0401(biochemical)	pubmed:22863883	mentha
Tubb4b	Myo18b	NO	NO	YES	/textmining_transferred		STRING	-	-	189	NO
Tubb4b	Camk2b	NO	NO	YES	/experiments_transferred/textmining_transferred	PMID:19173745	STRING	-	-	160	NO
Tubb4b	Eef1g	NO	NO	YES	/coexpression_transferred/textmining/textmining_transferred	PMID:21151659/PMID:22311637/PMID:22723089	STRING	-	-	247	NO
Tubb4b	Tuba1a	NO	NO	YES	psi-mi:MI:0401(biochemical)	pubmed:22939629	mentha
Tubb4b	Actb	NO	NO	YES	/coexpression_transferred/database/experiments_transferred/textmining/textmining_transferred	PMID:16721357/PMID:16912067/PMID:18302990/PMID:18835458/PMID:19088080/PMID:19173745/PMID:20140087/PMID:20497529/PMID:20574030/PMID:21098654/PMID:21151659/PMID:21756220/PMID:21917859/PMID:22084564/PMID:22450998/PMID:22573493/PMID:22846363/PMID:22860010/PMID:23233035/PMID:23362436/PMID:23991084/PMID:24256636/PMID:24381542/PMID:24454878/PMID:24667563	STRING	-	-	969	NO
Tubb4b	Vdac1	NO	NO	YES	/textmining/textmining_transferred	PMID:17912036/PMID:19023330/PMID:23362436/PMID:24995158	STRING	-	-	374	NO
Tubb4b	Camk2a	NO	NO	YES	/experiments_transferred/textmining/textmining_transferred	PMID:19173745	STRING	-	-	186	NO
Tubb4b	Dlg2	NO	NO	YES	/textmining_transferred		STRING	-	-	189	NO
Tubb4b	Gapdh	NO	NO	NO							NO
Tubb4b	Ubc	NO	NO	YES	psi-mi:MI:0004(affinity chromatography technology)	pubmed:21963094	mentha
Tubb4b	Ppp3cb	NO	NO	YES	/textmining_transferred		STRING	-	-	534	NO
Mbp	Grin2b	YES	YES	YES	/textmining	PMID:10908600/PMID:11174854/PMID:11783444/PMID:12374251/PMID:12960043/PMID:14576183/PMID:14712829/PMID:14739299/PMID:14993460/PMID:15020595/PMID:15199370/PMID:15548548/PMID:15569717/PMID:15572359/PMID:15959926/PMID:16155087/PMID:16980629/PMID:17047305/PMID:18195087/PMID:18264108/PMID:18391169/PMID:18579741/PMID:18922769/PMID:18922967/PMID:18982106/PMID:19005240/PMID:19144756/PMID:19223657/PMID:19…	STRING	-	-	167	NO
Mbp	Gria2	YES	YES	NO							NO
Mbp	Rtn1	YES	YES	NO							NO
Mbp	Slc1a2	YES	YES	YES	/textmining	PMID:10407058/PMID:10627578/PMID:12145288/PMID:15130951/PMID:15959926/PMID:16123171/PMID:16399705/PMID:17049173/PMID:17265695/PMID:17475885/PMID:17882017/PMID:17915034/PMID:17942730/PMID:18088439/PMID:18195087/PMID:18373484/PMID:18404452/PMID:18464925/PMID:18483490/PMID:18492803/PMID:18632772/PMID:18682740/PMID:18691411/PMID:18716063/PMID:18922967/PMID:19005240/PMID:19966906/PMID:20093730/PMID:20…	STRING	-	-	300	NO
Mbp	Lgi1	YES	YES	NO							NO
Mbp	Atp2b2	YES	YES	NO							NO
Mbp	Stxbp1	YES	YES	YES	/textmining	PMID:15585606/PMID:15798205/PMID:16373601/PMID:16456091/PMID:16614304/PMID:16710320/PMID:16861260/PMID:17090317/PMID:18676363/PMID:19549326/PMID:19686046/PMID:20142298/PMID:20181595/PMID:20714314/PMID:20844134/PMID:21490206/PMID:22073277/PMID:22530047/PMID:22745773/PMID:22963171/PMID:23118787/PMID:23272063/PMID:8631738	STRING	-	-	150	NO
Mbp	Nsf	YES	YES	NO							NO
Mbp	Mog	YES	YES	NO							NO
Mbp	Atp1a3	YES	YES	NO							NO
Mbp	Gpm6b	YES	NO	NO							NO
Mbp	Gapdh	YES	YES	NO							NO
H2afx	Ppp3ca	NO	NO	YES	/experiments_transferred/textmining	PMID:12907455/PMID:15242968/PMID:16456091/PMID:17132651/PMID:17369812/PMID:19043571/PMID:19724078/PMID:21386901/PMID:21463514/PMID:21738833/PMID:22049210/PMID:23341988/PMID:23344037/PMID:23938296	STRING	-	-	176	NO
H2afx	Hspa4l	NO	NO	NO							NO
H2afx	Tuba4a	NO	NO	YES	/experiments_transferred/textmining/textmining_transferred	PMID:12651607/PMID:12874028/PMID:16219636/PMID:16456091/PMID:16614304/PMID:21151970	STRING	-	-	197	NO
H2afx	Tuba1a	NO	NO	YES	/experiments_transferred/textmining/textmining_transferred	PMID:12651607/PMID:16258266/PMID:16931877/PMID:22366898/PMID:22723089/PMID:23100274/PMID:24395638	STRING	-	-	198	NO
H2afx	Actb	NO	NO	YES	psi-mi:MI:0018(two hybrid)	pubmed:21900206	mentha
H2afx	Gapdh	NO	NO	NO							NO
H2afx	Ubc	NO	NO	YES	psi-mi:MI:0004(affinity chromatography technology)	pubmed:21963094	mentha
H2afx	Ppp3cb	NO	NO	YES	/experiments_transferred/textmining	PMID:15242968/PMID:16261195/PMID:19287073	STRING	-	-	162	NO
Asrgl1	Ubc	NO	NO	YES	psi-mi:MI:0004(affinity chromatography technology)	pubmed:24816145	mentha
Ppp3ca	Grin2b	YES	YES	YES	/experiments_transferred/textmining/textmining_transferred	PMID:10529898/PMID:12960043/PMID:16020436/PMID:18183288/PMID:18391169/PMID:18987205/PMID:22027401/PMID:22302827/PMID:22570808/PMID:24296445/PMID:24359609/PMID:24448406/PMID:24853428/PMID:25007337/PMID:9730961	STRING	-	-	295	NO
Ppp3ca	Dlg1	YES	YES	NO							NO
Ppp3ca	Atp6v1a	YES	YES	YES	/textmining/textmining_transferred	PMID:17913841/PMID:22619496	STRING	-	-	154	NO
Ppp3ca	Gria2	YES	YES	NO							NO
Ppp3ca	Hspa4l	YES	YES	YES	/textmining/textmining_transferred	PMID:18193036/PMID:23073627/PMID:23301088	STRING	-	-	163	NO
Ppp3ca	Rtn1	YES	YES	NO							NO
Ppp3ca	Tuba4a	YES	YES	YES	/textmining_transferred	PMID:12832294/PMID:16373601/PMID:16456091	STRING	-	-	598	NO
Ppp3ca	Slc17a7	YES	YES	YES	/textmining	PMID:10344361/PMID:11698619/PMID:11698620/PMID:11756497/PMID:12006363/PMID:12097496/PMID:12444014/PMID:15240763/PMID:15919710/PMID:15958504/PMID:22302827/PMID:23280356/PMID:9786972/PMID:9870947	STRING	-	-	197	NO
Ppp3ca	Atp1a2	YES	YES	YES	/experiments_transferred/textmining/textmining_transferred	PMID:12832294/PMID:15456803/PMID:16189278/PMID:21569303/PMID:23085957	STRING	-	-	152	NO
Ppp3ca	Myo18b	NO	NO	YES	/coexpression_transferred/experiments_transferred/textmining_transferred	PMID:16456091	STRING	-	-	333	NO
Ppp3ca	Atp2b2	YES	YES	YES	/textmining	PMID:10652370/PMID:14507885/PMID:15731184/PMID:15955804/PMID:16014634/PMID:20405009/PMID:20529287/PMID:22058154/PMID:23085957/PMID:9884231	STRING	-	-	167	NO
Ppp3ca	Ppp2r2a	NO	NO	YES	psi-mi:MI:0401(biochemical)	pubmed:22863883	mentha
Ppp3ca	Camk2b	YES	YES	YES	/coexpression_transferred/database/textmining/textmining_transferred	PMID:16014634/PMID:16373601/PMID:18263644/PMID:20529287/PMID:21940837/PMID:22496620/PMID:24448406/PMID:24555847	STRING	-	-	923	NO
Ppp3ca	Stxbp1	YES	YES	YES	/coexpression_transferred/experiments_transferred/textmining_transferred	PMID:16373601/PMID:16456091/PMID:17956998/PMID:23209433	STRING	-	-	160	NO
Ppp3ca	Tuba1a	YES	YES	YES	/textmining_transferred	PMID:17222061/PMID:22046242/PMID:23085957	STRING	-	-	598	NO
Ppp3ca	Actb	NO	YES	YES	/coexpression_transferred/experiments_transferred/textmining/textmining_transferred	PMID:16373601/PMID:16456091/PMID:17077331/PMID:17724341/PMID:17909518/PMID:18237450/PMID:19582160/PMID:19799774/PMID:19910577/PMID:20068009/PMID:20478998/PMID:20573814/PMID:20574030/PMID:21298033/PMID:2144276/PMID:22034491/PMID:22163264/PMID:22558445/PMID:23085957/PMID:23349935/PMID:24148570/PMID:24351863/PMID:24358208/PMID:24490765	STRING	-	-	232	NO
Ppp3ca	Nsf	YES	YES	YES	/experiments_transferred/textmining/textmining_transferred	PMID:12002619/PMID:12525430/PMID:12531889/PMID:12660196/PMID:12719316/PMID:14679402/PMID:15538948/PMID:15666991/PMID:16144963/PMID:16286956/PMID:16418770/PMID:16461758/PMID:17372256/PMID:17515952/PMID:17588327/PMID:20431046/PMID:20485868/PMID:20529287/PMID:20551332/PMID:20642032/PMID:21555317/PMID:21900458/PMID:22027401/PMID:22558445/PMID:23209433/PMID:23303909/PMID:8707834	STRING	-	-	272	NO
Ppp3ca	Cltc	YES	YES	YES	/textmining/textmining_transferred	PMID:15242968/PMID:16418770/PMID:16552392/PMID:16699990/PMID:16981057/PMID:17956998/PMID:18442210/PMID:18927307/PMID:19948073/PMID:20162521/PMID:20421268/PMID:20558867/PMID:20648460/PMID:21077034/PMID:22187179/PMID:22808101/PMID:22825960/PMID:22993016/PMID:23383675/PMID:24292886	STRING	-	-	228	NO
Ppp3ca	Atp1a3	YES	YES	NO							NO
Ppp3ca	Camk2a	YES	YES	YES	/coexpression_transferred/textmining/textmining_transferred	PMID:12832294/PMID:16373601/PMID:18263644/PMID:18670637/PMID:19799774/PMID:20068009/PMID:20529287/PMID:21940837/PMID:22034491/PMID:23209433/PMID:23519153/PMID:24148570/PMID:24448406/PMID:25007337	STRING	-	-	324	NO
Ppp3ca	Gpm6b	YES	NO	NO							NO
Ppp3ca	Crmp1	YES	YES	YES	/experiments_transferred/textmining/textmining_transferred	PMID:15242968/PMID:16373601/PMID:20061803/PMID:22808101	STRING	-	-	170	NO
Ppp3ca	2008-09-01	YES	YES	NO							NO
Ppp3ca	Gapdh	YES	YES	NO							NO
Ppp3ca	Ubc	YES	YES	YES	psi-mi:MI:0004(affinity chromatography technology)	pubmed:21963094	mentha
Ppp3ca	Slc4a4	YES	YES	YES	/textmining	PMID:11181404/PMID:11447025/PMID:11592935/PMID:12388387/PMID:12502776/PMID:12650868/PMID:16000638/PMID:16159897/PMID:16456091/PMID:16481371/PMID:17005600/PMID:17356125/PMID:17693546/PMID:17913841/PMID:17936961/PMID:18495801/PMID:18715941/PMID:19244407/PMID:19725780/PMID:20392797/PMID:20410468/PMID:20479213/PMID:22460714/PMID:22844250/PMID:23073627/PMID:23297242	STRING	-	-	167	NO
Ppp3ca	Ppp3cb	YES	YES	YES	psi-mi:MI:0018(two hybrid)	pubmed:12809556	APID
Adam22	Dlg1	YES	YES	YES	/experiments_transferred/textmining	PMID:14970227/PMID:18946537/PMID:19455133/PMID:20089912/PMID:20100836/PMID:20133599/PMID:21123580/PMID:21958379	STRING	-	-	227	NO
Adam22	Lgi1	YES	YES	YES	psi-mi:MI:0113(western blot)	pubmed:16990550	APID
Adam22	Dlg2	YES	YES	YES	/experiments_transferred/textmining/textmining_transferred	PMID:18946537/PMID:19455133/PMID:20089912/PMID:20133599/PMID:20220021/PMID:21527732/PMID:21602278/PMID:21958379/PMID:21966409/PMID:23119056/PMID:24194699/PMID:24217619	STRING	-	-	396	NO
Grin2b	Dlg1	YES	YES	YES	psi-mi:MI:0113(western blot)	pubmed:11997254	APID
Grin2b	Gria2	YES	YES	YES	/database/experiments_transferred/homology/textmining/textmining_transferred	PMID:10049997/PMID:10407012/PMID:10414326/PMID:10604979/PMID:10729336/PMID:10736372/PMID:10748170/PMID:11058479/PMID:11187962/PMID:11264298/PMID:12040036/PMID:12356765/PMID:12783878/PMID:12843409/PMID:12966149/PMID:14684433/PMID:14715951/PMID:14960613/PMID:15107803/PMID:15456832/PMID:15539393/PMID:15602011/PMID:15970947/PMID:16099814/PMID:16436589/PMID:16542781/PMID:17047094/PMID:17182779/PMID:17…	STRING	-	-	825	NO
Grin2b	Gria3	YES	YES	YES	/database/experiments_transferred/homology/textmining/textmining_transferred	PMID:10673274/PMID:15456832/PMID:16542781/PMID:17785269/PMID:18536703/PMID:18843265/PMID:19204789/PMID:19302150/PMID:19342616/PMID:19440498/PMID:19455133/PMID:19664265/PMID:20185686/PMID:20360599/PMID:20859245/PMID:21173224/PMID:21389220/PMID:21441996/PMID:21464198/PMID:21887252/PMID:21991302/PMID:22016562/PMID:22371606/PMID:22553026/PMID:22593065/PMID:22623912/PMID:22645681/PMID:22754497/PMID:22…	STRING	-	-	809	NO
Grin2b	Rtn1	YES	YES	NO							NO
Grin2b	Slc17a7	YES	YES	YES	/textmining/textmining_transferred	PMID:12853368/PMID:15385609/PMID:15388644/PMID:15649973/PMID:15728842/PMID:15731186/PMID:16207871/PMID:16421296/PMID:16513833/PMID:16738232/PMID:16738240/PMID:16822976/PMID:16855097/PMID:17108179/PMID:17122040/PMID:17392167/PMID:17463054/PMID:17627080/PMID:17978051/PMID:18048453/PMID:18057203/PMID:18445270/PMID:18509461/PMID:18562619/PMID:18612411/PMID:18615010/PMID:18832146/PMID:19020030/PMID:19…	STRING	-	-	536	NO
Grin2b	Lgi1	YES	YES	YES	/textmining	PMID:18946537/PMID:19455133/PMID:19701204/PMID:21123580/PMID:21151659/PMID:21157544/PMID:22056632/PMID:22262888/PMID:22457654/PMID:22645681/PMID:23055509/PMID:24062775/PMID:24065983/PMID:24265605/PMID:24950993	STRING	-	-	235	NO
Grin2b	Atp2b2	YES	YES	NO							NO
Grin2b	Kcnj4	NO	NO	YES	/textmining	PMID:10079095/PMID:10627592/PMID:11923279/PMID:11937501/PMID:11997254/PMID:14739991/PMID:15024025/PMID:15304517/PMID:15537897/PMID:17507574/PMID:17959809/PMID:19617558/PMID:20509869/PMID:22807916/PMID:9115280/PMID:9454832/PMID:9786987	STRING	-	-	263	NO
Grin2b	Cltc	YES	YES	YES	/experiments_transferred	PMID:15940829/PMID:18231636/PMID:20700483/PMID:21151659/PMID:22254144	STRING	-	-	179	NO
Grin2b	Mog	YES	YES	NO							NO
Grin2b	Vdac1	YES	YES	NO							NO
Grin2b	Atp1a3	YES	YES	NO							NO
Grin2b	Dlg2	YES	YES	YES	psi-mi:MI:0018(two hybrid)	pubmed:9278515	APID
Grin2b	Ubc	YES	YES	YES	psi-mi:MI:0004(affinity chromatography technology)	pubmed:17962190	mentha
Grin2b	Dlgap1	YES	YES	YES	/experiments_transferred/textmining	OMIM:611397/PMID:10049997/PMID:10844022/PMID:11591811/PMID:12784099/PMID:15572359/PMID:15894489/PMID:16507876/PMID:16855097/PMID:18946537/PMID:19640847/PMID:19653898/PMID:19768139/PMID:21151659/PMID:22984429/PMID:23035237/PMID:23143515/PMID:23154099/PMID:24473445/PMID:9024696/PMID:9221768	STRING	-	-	451	NO
Grin2b	Dlgap2	YES	YES	YES	/experiments_transferred/textmining	PMID:16507876/PMID:17114649/PMID:19640847/PMID:21151659/PMID:23035237/PMID:23154099/PMID:23346059/PMID:24296445/PMID:24473445/PMID:24699272/PMID:24720851/PMID:24960035	STRING	-	-	270	NO
Dlg1	Actn4	YES	YES	YES	/textmining/textmining_transferred	PMID:15591244/PMID:16614304/PMID:16825666/PMID:18613964/PMID:19403801	STRING	-	-	206	NO
Dlg1	Begain	YES	YES	YES	psi-mi:MI:0018(two hybrid)	pubmed:9756850	APID
Dlg1	Gria2	YES	YES	YES	/textmining/textmining_transferred	PMID:10049997/PMID:12070168/PMID:12223558/PMID:15914469/PMID:15970947/PMID:18829953/PMID:19144831/PMID:19653898/PMID:20092646/PMID:20096092/PMID:20405009/PMID:20810893/PMID:21048119/PMID:21147983/PMID:21490211/PMID:21559497/PMID:21865451/PMID:21917805/PMID:21940442/PMID:22072671/PMID:22213799/PMID:22223644/PMID:22238102/PMID:22303009/PMID:22331885/PMID:22593065/PMID:22699894/PMID:22740692/PMID:22…	STRING	-	-	670	NO
Dlg1	Gria3	YES	YES	YES	/textmining/textmining_transferred	PMID:12070168/PMID:12574408/PMID:19357275/PMID:19455133/PMID:21917805/PMID:21940442/PMID:22593065/PMID:22753414/PMID:23035237/PMID:23217150/PMID:24116269/PMID:24458027/PMID:24533017/PMID:24966661	STRING	-	-	499	NO
Dlg1	Hspa4l	YES	YES	YES	/textmining_transferred	PMID:17928589	STRING	-	-	302	NO
Dlg1	Tuba4a	YES	YES	YES	/experiments_transferred/textmining/textmining_transferred	PMID:12880430/PMID:16373601/PMID:16614304	STRING	-	-	249	NO
Dlg1	Syngap1	YES	YES	YES	/textmining_transferred	PMID:23035237	STRING	-	-	477	NO
Dlg1	Slc17a7	YES	YES	YES	/experiments_transferred/textmining/textmining_transferred	PMID:15184234/PMID:15630087/PMID:16855097/PMID:17360903/PMID:18199770/PMID:19357261/PMID:19812321/PMID:20519524/PMID:20730383/PMID:21543610/PMID:21652588/PMID:21676872/PMID:21715621/PMID:22174418/PMID:22223644/PMID:22347480/PMID:22740692/PMID:22875939/PMID:22894822/PMID:23100419/PMID:23751499/PMID:23836932/PMID:23904610/PMID:23946402/PMID:24116269/PMID:24578685/PMID:24587109/PMID:24756565	STRING	-	-	387	NO
Dlg1	Atp1a2	YES	YES	YES	/neighborhood_transferred/textmining_transferred	PMID:19126753/PMID:22457777	STRING	-	-	221	NO
Dlg1	Glul	YES	YES	NO							NO
Dlg1	Myo18b	NO	NO	NO							NO
Dlg1	Lgi1	YES	YES	NO							NO
Dlg1	Gda	NO	NO	YES	psi-mi:MI:0493(in vivo)	pubmed:10595517	APID
Dlg1	Atp2b2	YES	YES	YES	psi-mi:MI:0018(two hybrid)	pubmed:11274188	APID
Dlg1	Camk2b	YES	YES	YES	/database/experiments_transferred/textmining/textmining_transferred	PMID:15229246/PMID:15572359/PMID:16373601/PMID:22276153/PMID:24324645	STRING	-	-	963	NO
Dlg1	Kcnj4	NO	NO	YES	psi-mi:MI:0018(two hybrid)	pubmed:11181181	APID
Dlg1	Tuba1a	YES	YES	YES	/experiments_transferred/textmining_transferred	PMID:19455133	STRING	-	-	245	NO
Dlg1	Actb	NO	YES	NO							NO
Dlg1	Iqsec1	YES	YES	YES	/textmining/textmining_transferred	PMID:15020595/PMID:16373601/PMID:17623647/PMID:22985047	STRING	-	-	204	NO
Dlg1	Nsf	YES	YES	YES	/textmining	PMID:10049997/PMID:11487624/PMID:11567040/PMID:11809830/PMID:12130635/PMID:12151522/PMID:12388596/PMID:12574408/PMID:12740116/PMID:12890661/PMID:12909632/PMID:14561864/PMID:14993459/PMID:15020595/PMID:15329396/PMID:15643447/PMID:15784649/PMID:15883194/PMID:15914469/PMID:16258073/PMID:16707798/PMID:17122061/PMID:18160640/PMID:19144855/PMID:19261890/PMID:19357275/PMID:19389739/PMID:19455133/PMID:20…	STRING	-	-	357	NO
Dlg1	Cltc	YES	YES	NO							NO
Dlg1	Atp1a3	YES	YES	YES	/experiments_transferred/neighborhood_transferred/textmining_transferred		STRING	-	-	251	NO
Dlg1	Stx1b	YES	YES	YES	/textmining_transferred	PMID:16614304	STRING	-	-	186	NO
Dlg1	Crmp1	YES	YES	YES	/coexpression_transferred/neighborhood_transferred/textmining/textmining_transferred	PMID:15242968/PMID:16373601/PMID:17670980/PMID:21098654	STRING	-	-	371	NO
Dlg1	Gapdh	YES	YES	NO							NO
Dlg1	Dlgap1	YES	YES	YES	psi-mi:MI:0018(two hybrid)	pubmed:9115257	APID
Dlg1	Dlgap2	YES	YES	YES	/textmining	PMID:10788497/PMID:16507876/PMID:19640847/PMID:22238102/PMID:23035237/PMID:24605088/PMID:24699272	STRING	-	-	211	NO
Dlg1	Ppp3cb	YES	YES	NO							NO
Dlg1	Dlgap4	YES	YES	YES	/textmining/textmining_transferred	PMID:10521485/PMID:14770369/PMID:16507876/PMID:19640847/PMID:21060791	STRING	-	-	244	YES	yeast 2-hybrid	9115257
Dlg1	Iqsec2	YES	YES	YES	/textmining_transferred		STRING	-	-	159	NO
Dlg1	Akd1	NO	NO	NO							NO
Actn4	Tuba4a	YES	YES	YES	/textmining_transferred	PMID:16614304/PMID:17687388	STRING	-	-	155	NO
Actn4	Myo18b	NO	NO	YES	/coexpression_transferred/experiments_transferred/textmining_transferred		STRING	-	-	459	NO
Actn4	Camk2b	YES	YES	YES	psi-mi:MI:0018(two hybrid)	pubmed:11160423	mentha
Actn4	Tuba1a	YES	YES	YES	/textmining/textmining_transferred	PMID:16582610/PMID:19901979/PMID:21151659/PMID:22723089/PMID:24019887	STRING	-	-	222	NO
Actn4	Actb	NO	YES	YES	/coexpression_transferred/database/experiments_transferred/textmining/textmining_transferred	PMID:15897325/PMID:16420668/PMID:17693611/PMID:18923145/PMID:19055724/PMID:20103698/PMID:20140087/PMID:20383143/PMID:20501517/PMID:20574525/PMID:21151659/PMID:21415370/PMID:21613219/PMID:21756220/PMID:21890413/PMID:21983087/PMID:22130534/PMID:22143970/PMID:22194812/PMID:22194915/PMID:22457534/PMID:22723866/PMID:22991206/PMID:23031549/PMID:24265776	STRING	-	-	894	NO
Actn4	Camk2a	YES	YES	YES	psi-mi:MI:0018(two hybrid)	pubmed:11160423	mentha
Actn4	Dlg2	YES	YES	YES	/textmining_transferred	PMID:23628958	STRING	-	-	198	NO
Actn4	Gapdh	YES	YES	NO							NO
Actn4	Ubc	YES	YES	YES	psi-mi:MI:0004(affinity chromatography technology)	pubmed:17370265	mentha
Actn4	Ppp3cb	YES	YES	NO							NO
Actn4	Idh3a	YES	YES	YES	/coexpression_transferred/experiments_transferred/textmining_transferred		STRING
Atp6v1a	Hspa4l	YES	YES	YES	/coexpression_transferred/textmining_transferred		STRING	-	-	190	NO
Atp6v1a	Tuba4a	YES	YES	YES	/textmining/textmining_transferred	PMID:24278208	STRING	-	-	153	NO
Atp6v1a	Atp1a2	YES	YES	YES	/coexpression_transferred/experiments_transferred/textmining/textmining_transferred	PMID:19386990	STRING
Atp6v1a	Glul	YES	YES	YES	/textmining/textmining_transferred	PMID:11486013/PMID:15995209/PMID:18854578/PMID:19279128/PMID:19405953/PMID:20673161/PMID:21878944	STRING	-	-	199	NO
Atp6v1a	Eef1g	YES	YES	YES	/coexpression_transferred		STRING	-	-	181	NO
Atp6v1a	Tuba1a	YES	YES	YES	/textmining/textmining_transferred	PMID:24502321	STRING	-	-	161	NO
Atp6v1a	Actb	NO	YES	NO							NO
Atp6v1a	Atp6v0a1	YES	YES	YES	psi-mi:MI:0006(anti bait coimmunoprecipitation)	pubmed:21674799|imex:IM-16565	IntAct
Atp6v1a	Cltc	YES	YES	YES	/coexpression_transferred/experiments_transferred/textmining/textmining_transferred	PMID:19136664/PMID:22993156	STRING	-	-	570	NO
Atp6v1a	Vdac1	YES	YES	YES	/experiments_transferred/textmining_transferred	PMID:19136664	STRING
Atp6v1a	Atp1a3	YES	YES	YES	/coexpression_transferred/experiments_transferred/textmining/textmining_transferred	PMID:17244347/PMID:19386990	STRING
Atp6v1a	Gapdh	YES	YES	NO							NO
Atp6v1a	Slc4a4	YES	YES	YES	/textmining	PMID:11401825/PMID:17913841/PMID:18322140/PMID:18525009/PMID:19211727/PMID:19279294/PMID:19386990/PMID:21123736/PMID:21307359/PMID:21389733/PMID:21451143/PMID:21993530/PMID:24575049	STRING	-	-	216	NO
Atp6v1a	Ppp3cb	YES	YES	YES	/textmining_transferred	PMID:19712483	STRING	-	-	152	NO
Begain	Dlg2	YES	YES	YES	/textmining	OMIM:612658/PMID:10804199/PMID:10993877/PMID:11060025/PMID:11723125/PMID:12189141/PMID:22984429/PMID:9756850	STRING	-	-	756	NO
Gria2	Rtn1	YES	YES	YES	/coexpression_transferred/textmining	PMID:15070742/PMID:17846039/PMID:18980998/PMID:19915670	STRING	-	-	156	NO
Gria2	Slc1a2	YES	YES	YES	/textmining/textmining_transferred	PMID:10627601/PMID:15107803/PMID:15827116/PMID:16523673/PMID:17015487/PMID:18195087/PMID:19523204/PMID:19668376/PMID:22027401/PMID:22154832/PMID:22447773/PMID:22707957/PMID:23110111/PMID:23152401/PMID:23940528/PMID:23984387/PMID:24098426/PMID:24109187/PMID:24116269/PMID:24119288/PMID:24376435/PMID:24616661/PMID:24713873/PMID:24966471	STRING	-	-	347	NO
Gria2	Syngap1	YES	YES	NO							NO
Gria2	Slc17a7	YES	YES	YES	/textmining	OMIM:604605/PMID:17331995/PMID:17567772/PMID:18215271/PMID:18400903/PMID:19192267/PMID:19295912/PMID:19420242/PMID:20395510/PMID:21098665/PMID:21368048/PMID:21832038/PMID:22223644/PMID:22563401/PMID:22723691/PMID:22740692/PMID:22767895/PMID:22860111/PMID:22948147/PMID:22983708/PMID:23090496/PMID:23197706/PMID:23268962/PMID:23269831/PMID:23277569/PMID:24045531/PMID:24116269/PMID:24367106/PMID:2461…	STRING	-	-	402	NO
Gria2	Lgi1	YES	YES	NO							NO
Gria2	Camk2b	YES	YES	YES	/database/textmining/textmining_transferred	PMID:17065450/PMID:18673543/PMID:18953328/PMID:20395301/PMID:20505763/PMID:21803772/PMID:22662235/PMID:24172336	STRING	-	-	897	NO
Gria2	Tuba1a	YES	YES	NO							NO
Gria2	Nsf	YES	YES	YES	psi-mi:MI:0006(anti bait coimmunoprecipitation)	pubmed:16724110	APID
Gria2	Camk2a	YES	YES	YES	/database/textmining/textmining_transferred	OMIM:138247/PMID:17313573/PMID:17392461/PMID:19015237/PMID:20668183/PMID:21863139/PMID:22843994/PMID:22904372/PMID:22915636/PMID:23308228/PMID:24119288/PMID:24260241/PMID:24755620/PMID:24895338/PMID:25007337	STRING	-	-	913	NO
Gria2	Dlg2	YES	YES	YES	/textmining/textmining_transferred	PMID:10049997/PMID:12070168/PMID:15914469/PMID:19223657/PMID:19279258/PMID:20395510/PMID:20395511/PMID:20810893/PMID:21368048/PMID:21559497/PMID:22072671/PMID:22740692/PMID:23035106/PMID:23035237/PMID:23115168/PMID:23268962/PMID:23376022/PMID:23936182/PMID:23946397/PMID:24116269/PMID:24165934/PMID:24399044/PMID:24498314/PMID:24605088	STRING	-	-	600	NO
Gria2	Gpm6b	YES	NO	NO							NO
Gria2	Gapdh	YES	YES	NO							NO
Gria2	Ubc	YES	YES	NO							NO
Gria2	Dsp	NO	YES	NO							NO
Gria2	Dlgap1	YES	YES	YES	/coexpression_transferred/textmining	PMID:10049997/PMID:15333578/PMID:19653898/PMID:22623654/PMID:23035237/PMID:23143515	STRING	-	-	234	NO
Gria2	Dlgap2	YES	YES	YES	/coexpression_transferred/textmining	PMID:21467037/PMID:22238102/PMID:23035237/PMID:23308228/PMID:24605088/PMID:24960035	STRING	-	-	270	NO
Gria2	Iqsec2	YES	YES	NO							NO
Gria3	Slc1a2	YES	YES	YES	/textmining/textmining_transferred	PMID:15326121/PMID:16399705/PMID:17361039/PMID:17915034/PMID:19668376/PMID:21283692/PMID:23152401/PMID:23924882/PMID:23984387/PMID:24109187/PMID:24116269/PMID:24119288/PMID:24403849/PMID:24447929/PMID:24713873	STRING	-	-	285	NO
Gria3	Syngap1	YES	YES	NO							NO
Gria3	Slc17a7	YES	YES	YES	/textmining	PMID:19200070/PMID:19727342/PMID:21173224/PMID:21368048/PMID:22723691/PMID:22915120/PMID:23090496/PMID:23277569/PMID:24116269/PMID:24260418	STRING	-	-	159	NO
Gria3	Camk2b	YES	YES	YES	/textmining/textmining_transferred	PMID:16399705/PMID:17065450/PMID:24378229	STRING	-	-	462	NO
Gria3	Stxbp1	YES	YES	YES	/experiments_transferred/textmining	OMIM:305915/OMIM:602926/PMID:12897243/PMID:20140217/PMID:22645681/PMID:23272063/PMID:24289319/PMID:24395673	STRING	-	-	751	NO
Gria3	Nsf	YES	YES	YES	psi-mi:MI:0492(in vitro)	pubmed:9697855	APID
Gria3	Camk2a	YES	YES	YES	/textmining/textmining_transferred	OMIM:138247/PMID:19196476/PMID:19799774/PMID:21059919/PMID:22629472/PMID:24119288	STRING	-	-	671	NO
Gria3	Stx1b	YES	YES	YES	/textmining	OMIM:602926	STRING	-	-	489	NO
Gria3	Dlg2	YES	YES	YES	/textmining/textmining_transferred	PMID:12070168/PMID:16788005/PMID:19286671/PMID:19455133/PMID:21368048/PMID:23035237/PMID:23628958/PMID:24116269/PMID:24395673	STRING	-	-	540	NO
Gria3	Gpm6b	YES	NO	NO							NO
Gria3	Ubc	YES	YES	NO							NO
Gria3	Dlgap1	YES	YES	YES	/textmining	PMID:15333578/PMID:15769907/PMID:23035237	STRING	-	-	153	NO
Gria3	Dlgap2	YES	YES	NO							NO
Slc25a3	Hspa4l	YES	YES	NO							NO
Slc25a3	Eef1g	YES	YES	NO							NO
Slc25a3	Actb	NO	YES	YES	/coexpression_transferred/textmining/textmining_transferred	PMID:12882935/PMID:14752036/PMID:16740693/PMID:17594473/PMID:18622020/PMID:18667754/PMID:20625513/PMID:22023227/PMID:22184064/PMID:23150797/PMID:24069164	STRING	-	-	190	NO
Slc25a3	Iqsec1	YES	YES	YES	/experiments_transferred	PMID:18779331/PMID:23100274	STRING	-	-	218	NO
Slc25a3	Atp6v0a1	YES	YES	YES	psi-mi:MI:0401(biochemical)	pubmed:22939629	mentha
Slc25a3	Vdac1	YES	YES	YES	/coexpression_transferred/textmining/textmining_transferred	PMID:18250166/PMID:18622020/PMID:21048079/PMID:21389211/PMID:21569296/PMID:22930739/PMID:24448401	STRING	-	-	272	NO
Slc25a3	Stx1b	YES	YES	NO							NO
Slc25a3	Gapdh	YES	YES	NO							NO
Slc25a3	Ubc	YES	YES	YES	psi-mi:MI:0004(affinity chromatography technology)	pubmed:21963094	mentha
Slc25a3	Iqsec2	YES	YES	YES	/experiments_transferred		STRING	-	-	218	NO
Slc25a3	Idh3a	YES	YES	YES	/coexpression_transferred/textmining/textmining_transferred	PMID:7836312	STRING
Hspa4l	Rtn1	YES	YES	YES	/coexpression_transferred/experiments_transferred	PMID:23909438	STRING	-	-	208	NO
Hspa4l	Tuba4a	YES	YES	YES	/experiments_transferred/textmining_transferred	PMID:24736721	STRING	-	-	186	NO
Hspa4l	Glul	YES	YES	YES	/textmining_transferred		STRING	-	-	317	NO
Hspa4l	Eef1g	YES	YES	YES	/coexpression_transferred/experiments_transferred/textmining_transferred		STRING	-	-	426	NO
Hspa4l	Tuba1a	YES	YES	YES	/experiments_transferred/textmining_transferred		STRING	-	-	186	NO
Hspa4l	Actb	NO	YES	YES	/textmining_transferred	PMID:20881243/PMID:22045913/PMID:22190698	STRING	-	-	179	NO
Hspa4l	Nsf	YES	YES	YES	/experiments_transferred/neighborhood_transferred/textmining_transferred		STRING	-	-	272	NO
Hspa4l	Cltc	YES	YES	YES	/coexpression_transferred/experiments_transferred/textmining_transferred		STRING	-	-	360	NO
Hspa4l	Dlg2	YES	YES	YES	/textmining_transferred		STRING	-	-	302	NO
Hspa4l	Crmp1	YES	YES	NO							NO
Hspa4l	Gapdh	YES	YES	NO							NO
Hspa4l	Ubc	YES	YES	YES	psi-mi:MI:0004(affinity chromatography technology)	pubmed:21963094	mentha
Hspa4l	Ppp3cb	YES	YES	NO							NO
Hspa4l	Idh3a	YES	YES	YES	/textmining_transferred		STRING	-	-	163	NO
Hspa4l	Slc3a2	YES	YES	NO							NO
Rtn1	Slc1a2	YES	YES	YES	/coexpression_transferred/textmining_transferred		STRING	-	-	150	NO
Rtn1	Cend1	YES	YES	NO							NO
Rtn1	Glul	YES	YES	NO							NO
Rtn1	Lgi1	YES	YES	NO							NO
Rtn1	Atp2b2	YES	YES	NO							NO
Rtn1	Stxbp1	YES	YES	YES	/textmining	PMID:12056413/PMID:15060066/PMID:16456091/PMID:16614304/PMID:21151659/PMID:21577247/PMID:22114349/PMID:23100274	STRING	-	-	150	NO
Rtn1	Tuba1a	YES	YES	NO							NO
Rtn1	Actb	NO	YES	YES	/textmining/textmining_transferred	PMID:16456091/PMID:18381439/PMID:21098654/PMID:21151659/PMID:21460186	STRING	-	-	155	NO
Rtn1	Nsf	YES	YES	NO							NO
Rtn1	Atp1a3	YES	YES	NO							NO
Rtn1	Gpm6b	YES	NO	NO							NO
Rtn1	Crmp1	YES	YES	YES	/experiments/textmining	PMID:15060066/PMID:18980998/PMID:19805073/PMID:21098654/PMID:21151659	STRING	-	-	154	NO
Rtn1	Ubc	YES	YES	NO							NO
Rtn1	Dlgap1	YES	YES	NO							NO
Rtn1	Dlgap4	YES	YES	NO							NO
Tuba4a	Myo18b	NO	NO	YES	/textmining_transferred	PMID:16456091	STRING	-	-	202	NO
Tuba4a	Camk2b	YES	YES	YES	/experiments_transferred/textmining_transferred	PMID:16373601/PMID:18270320	STRING	-	-	175	NO
Tuba4a	Stxbp1	YES	YES	YES	psi-mi:MI:0113(western blot)	pubmed:12963086	APID
Tuba4a	Eef1g	YES	YES	YES	/coexpression_transferred/textmining/textmining_transferred	PMID:15576398/PMID:15956356/PMID:16373601/PMID:16614304/PMID:18451328	STRING	-	-	264	NO
Tuba4a	Tuba1a	YES	YES	YES	psi-mi:MI:0401(biochemical)	pubmed:22863883	mentha
Tuba4a	Actb	NO	YES	YES	psi-mi:MI:0018(two hybrid)	pubmed:11563969	APID
Tuba4a	Vdac1	YES	YES	YES	psi-mi:MI:0018(two hybrid)	pubmed:12087096	APID
Tuba4a	Atp1a3	YES	YES	NO							NO
Tuba4a	Camk2a	YES	YES	YES	/experiments_transferred/textmining/textmining_transferred	PMID:12832294/PMID:16373601/PMID:18270320/PMID:21234306/PMID:22899925/PMID:23216862	STRING	-	-	230	NO
Tuba4a	Dlg2	YES	YES	YES	/experiments_transferred/textmining_transferred		STRING	-	-	245	NO
Tuba4a	Crmp1	YES	YES	YES	/experiments_transferred/textmining/textmining_transferred	PMID:16373601/PMID:21124846	STRING	-	-	174	NO
Tuba4a	2008-09-01	YES	YES	YES	/experiments_transferred/textmining_transferred	PMID:16456091	STRING	-	-	248	NO
Tuba4a	Gapdh	YES	YES	NO							NO
Tuba4a	Ubc	YES	YES	YES	psi-mi:MI:0004(affinity chromatography technology)	pubmed:21963094	mentha
Tuba4a	Ppp3cb	YES	YES	YES	/textmining_transferred	PMID:20733099	STRING	-	-	598	NO
Tuba4a	Idh3a	YES	YES	NO							NO
Slc1a2	Slc17a7	YES	YES	YES	/textmining/textmining_transferred	OMIM:188890/PMID:12754292/PMID:14672993/PMID:15054072/PMID:15103023/PMID:15341597/PMID:15789377/PMID:15940312/PMID:16585060/PMID:16738240/PMID:16987241/PMID:17198685/PMID:17392167/PMID:17627080/PMID:17725845/PMID:17928304/PMID:18042177/PMID:18234672/PMID:18617894/PMID:19179540/PMID:19305788/PMID:19379482/PMID:19473961/PMID:19524631/PMID:19587091/PMID:19592509/PMID:19747495/PMID:19763139/PMID:1992…	STRING	-	-	602	NO
Slc1a2	Atp1a2	YES	YES	YES	/textmining/textmining_transferred	PMID:12805306/PMID:16116111/PMID:16212146/PMID:16249173/PMID:16495302/PMID:17389037/PMID:17947306/PMID:19673908/PMID:21731499/PMID:22144569/PMID:23110767/PMID:24403849/PMID:25018677/PMID:9133412	STRING	-	-	316	NO
Slc1a2	Glul	YES	YES	YES	/textmining/textmining_transferred	PMID:10383611/PMID:10452361/PMID:10484355/PMID:10516268/PMID:10516270/PMID:10542215/PMID:10564534/PMID:10594060/PMID:10670492/PMID:10671571/PMID:10727511/PMID:10804201/PMID:10812203/PMID:10864655/PMID:10937598/PMID:11006237/PMID:11080817/PMID:11102482/PMID:11208943/PMID:11259512/PMID:11389179/PMID:11495954/PMID:11506399/PMID:11581218/PMID:11592850/PMID:11699636/PMID:11700347/PMID:11726632/PMID:11…	STRING	-	-	794	NO
Slc1a2	Camk2b	YES	YES	NO							NO
Slc1a2	Stxbp1	YES	YES	YES	/textmining_transferred	PMID:16249173/PMID:21490206/PMID:22298658/PMID:23197707	STRING	-	-	192	NO
Slc1a2	Actb	NO	YES	NO							NO
Slc1a2	Nsf	YES	YES	NO							NO
Slc1a2	Atp1a3	YES	YES	YES	/textmining/textmining_transferred	PMID:16249173/PMID:16260651/PMID:17947306/PMID:20601722/PMID:21731499/PMID:23109873/PMID:25018677	STRING	-	-	251	NO
Slc1a2	Camk2a	YES	YES	YES	/textmining/textmining_transferred	PMID:11919510/PMID:19181875/PMID:20529287/PMID:22207505/PMID:24040258/PMID:24119288	STRING	-	-	182	NO
Slc1a2	Stx1b	YES	YES	NO							NO
Slc1a2	Gapdh	YES	YES	NO							NO
Slc1a2	Slc4a4	YES	YES	YES	/textmining/textmining_transferred	PMID:10069984/PMID:10516270/PMID:19783762/PMID:19864322/PMID:21349151/PMID:22401658/PMID:24130515/PMID:24403849	STRING	-	-	448	NO
Slc1a2	Slc3a2	YES	YES	YES	/textmining/textmining_transferred	PMID:11487728/PMID:11698255/PMID:11699636/PMID:11907033/PMID:12065721/PMID:12824232/PMID:12890734/PMID:12898700/PMID:12933350/PMID:15151999/PMID:15772300/PMID:15958386/PMID:16043861/PMID:16079392/PMID:16249471/PMID:16672359/PMID:16687472/PMID:16790444/PMID:17015487/PMID:17035536/PMID:17145864/PMID:17202478/PMID:17392167/PMID:17475885/PMID:17909056/PMID:18172108/PMID:18195088/PMID:19066407/PMID:19…	STRING	-	-	386	NO
Syngap1	Slc17a7	YES	YES	NO							NO
Syngap1	Lgi1	YES	YES	YES	/textmining/textmining_transferred	PMID:22056632/PMID:22300767	STRING	-	-	451	NO
Syngap1	Camk2b	YES	YES	YES	/textmining_transferred		STRING	-	-	158	NO
Syngap1	Stxbp1	YES	YES	YES	/textmining	PMID:16456091/PMID:21376300/PMID:22405089/PMID:23020937/PMID:24463883/PMID:24885232/PMID:25014031	STRING	-	-	242	NO
Syngap1	Kcnj4	NO	NO	NO							NO
Syngap1	Actb	NO	YES	YES	/textmining_transferred	PMID:16456091/PMID:22300767/PMID:24602487	STRING	-	-	197	NO
Syngap1	Iqsec1	YES	YES	NO							NO
Syngap1	Nsf	YES	YES	NO							NO
Syngap1	Cltc	YES	YES	NO							NO
Syngap1	Camk2a	YES	YES	YES	/experiments/textmining/textmining_transferred	PMID:21045079/PMID:21068463/PMID:22529977/PMID:24473445	STRING	-	-	686	YES	in vitro;in vivo	15312654
Syngap1	Dlg2	YES	YES	YES	/textmining/textmining_transferred	PMID:19054758/PMID:21653857/PMID:23035237	STRING	-	-	525	NO
Syngap1	2008-09-01	YES	YES	YES	/experiments_transferred/textmining_transferred	PMID:16456091	STRING	-	-	389	NO
Syngap1	Ubc	YES	YES	NO							NO
Syngap1	Dlgap1	YES	YES	YES	/textmining/textmining_transferred	PMID:21653829/PMID:23035237/PMID:24473445	STRING	-	-	241	NO
Syngap1	Dlgap2	YES	YES	YES	/textmining	OMIM:209850/PMID:20531469/PMID:22102821/PMID:22965006/PMID:23035237/PMID:24155705/PMID:24296445/PMID:24473445/PMID:24720851	STRING	-	-	741	NO
Syngap1	Dlgap4	YES	YES	YES	/textmining/textmining_transferred	PMID:16456091/PMID:19054758/PMID:21653829	STRING	-	-	326	YES	in vivo;yeast 2-hybrid	9620694
Syngap1	Iqsec2	YES	YES	NO							NO
Cend1	Atp2b2	YES	YES	NO							NO
Cend1	Vdac1	YES	YES	YES	/textmining_transferred		STRING	-	-	200	NO
Slc17a7	Lgi1	YES	YES	NO							NO
Slc17a7	Stxbp1	YES	YES	YES	/textmining/textmining_transferred	PMID:14722063/PMID:15758362/PMID:18504299/PMID:19370153/PMID:20053882/PMID:22073277/PMID:22340949/PMID:22347480/PMID:22492722/PMID:23197707/PMID:24842998	STRING	-	-	189	NO
Slc17a7	Nsf	YES	YES	YES	/textmining	PMID:11493650/PMID:12644449/PMID:14769848/PMID:15385609/PMID:15672399/PMID:15758362/PMID:16322057/PMID:16399677/PMID:16839421/PMID:16870728/PMID:17537956/PMID:18524483/PMID:18784293/PMID:19091972/PMID:19211839/PMID:19321783/PMID:20347926/PMID:20410110/PMID:20522554/PMID:20631167/PMID:20696909/PMID:21173225/PMID:21307342/PMID:22073277/PMID:22094010/PMID:22875945/PMID:22896677/PMID:23197707/PMID:23…	STRING	-	-	262	NO
Slc17a7	Camk2a	YES	YES	YES	/textmining	PMID:15845533/PMID:21045079/PMID:21885734/PMID:22174697/PMID:23558232/PMID:24040258/PMID:24194717/PMID:24194939/PMID:24587018/PMID:24782713	STRING	-	-	235	NO
Slc17a7	Dlg2	YES	YES	YES	/experiments_transferred/textmining/textmining_transferred	PMID:12533612/PMID:14638699/PMID:14672993/PMID:16000628/PMID:16421296/PMID:16520334/PMID:16855097/PMID:17360903/PMID:17978051/PMID:18509461/PMID:19357261/PMID:19402746/PMID:19596852/PMID:19649270/PMID:19903816/PMID:20395510/PMID:20519524/PMID:20730383/PMID:20962234/PMID:21368048/PMID:21543610/PMID:21676872/PMID:22174418/PMID:22442066/PMID:22654580/PMID:22740692/PMID:22815516/PMID:22984429/PMID:23…	STRING	-	-	472	NO
Slc17a7	Dlgap1	YES	YES	NO							NO
Atp1a2	Atp2b2	YES	YES	YES	/coexpression_transferred/cooccurence/experiments_transferred/homology/textmining/textmining_transferred	PMID:12958166/PMID:16249173/PMID:19386990/PMID:22942697/PMID:22943410/PMID:23085957/PMID:24204377	STRING	-	-	488	NO
Atp1a2	Stxbp1	YES	YES	YES	/coexpression_transferred/experiments_transferred/textmining	PMID:16249173/PMID:19126753/PMID:22645681	STRING	-	-	157	NO
Atp1a2	Eef1g	YES	YES	YES	/experiments_transferred/textmining_transferred		STRING	-	-	197	NO
Atp1a2	Tuba1a	YES	YES	NO							NO
Atp1a2	Actb	NO	YES	YES	/textmining/textmining_transferred	PMID:12695333/PMID:19225109/PMID:19812696/PMID:21731499/PMID:22575386/PMID:23085957	STRING	-	-	259	NO
Atp1a2	Iqsec1	YES	YES	NO							NO
Atp1a2	Atp6v0a1	YES	YES	YES	/coexpression_transferred/experiments_transferred/textmining_transferred		STRING	-	-	185	NO
Atp1a2	Cltc	YES	YES	YES	/experiments_transferred/textmining_transferred	PMID:24165276	STRING
Atp1a2	Vdac1	YES	YES	YES	/coexpression_transferred/experiments_transferred/textmining	PMID:17892558/PMID:18712058/PMID:22645681/PMID:22942697/PMID:23085957	STRING
Atp1a2	Atp1a3	YES	YES	YES	/cooccurence/database/homology/textmining	OMIM:182340/OMIM:182350/OMIM:607321/PMID:11257061/PMID:11591639/PMID:12598616/PMID:12958166/PMID:1572638/PMID:16249173/PMID:16249525/PMID:16403837/PMID:16446500/PMID:17234593/PMID:17282997/PMID:17892558/PMID:17947306/PMID:18448505/PMID:18957371/PMID:19058785/PMID:19386990/PMID:19455355/PMID:19553454/PMID:19666602/PMID:20442779/PMID:20562470/PMID:20861386/PMID:21731499/PMID:22027833/PMID:22117059/…	STRING	-	-	901	NO
Atp1a2	Stx1b	YES	YES	NO							NO
Atp1a2	Dlg2	YES	YES	YES	/neighborhood_transferred/textmining_transferred		STRING	-	-	221	NO
Atp1a2	Ubc	YES	YES	YES	psi-mi:MI:0004(affinity chromatography technology)	pubmed:21963094	mentha
Atp1a2	Slc4a4	YES	YES	YES	/coexpression_transferred/textmining/textmining_transferred	PMID:19386990/PMID:20798035/PMID:22027350/PMID:22457777/PMID:22943410/PMID:24101904/PMID:24403849/PMID:24472183/PMID:24498617	STRING	-	-	360	NO
Atp1a2	Ppp3cb	YES	YES	NO							NO
Atp1a2	Iqsec2	YES	YES	NO							NO
Glul	Atp2b2	YES	YES	NO							NO
Glul	Stxbp1	YES	YES	YES	/textmining/textmining_transferred	PMID:15758362/PMID:16456091/PMID:17044933/PMID:17698512/PMID:18854578/PMID:18923405/PMID:20142298/PMID:20844134/PMID:21151659/PMID:22174898/PMID:23272063	STRING	-	-	359	NO
Glul	Eef1g	YES	YES	YES	/experiments_transferred/textmining_transferred	PMID:20142298/PMID:21151659	STRING	-	-	249	NO
Glul	Actb	NO	YES	YES	/textmining/textmining_transferred	PMID:10831430/PMID:11673431/PMID:15156160/PMID:15175298/PMID:15256456/PMID:16319128/PMID:16456091/PMID:18178546/PMID:18701503/PMID:18923405/PMID:19174580/PMID:19436302/PMID:1975584/PMID:20073568/PMID:20169146/PMID:20528263/PMID:21151659/PMID:21714912/PMID:2211503/PMID:2254255/PMID:22558445/PMID:22589395/PMID:22761399/PMID:22912745/PMID:23025787/PMID:23236365/PMID:23272063/PMID:24009668/PMID:24049…	STRING	-	-	249	NO
Glul	Dlg2	YES	YES	YES	/textmining/textmining_transferred	PMID:12040037/PMID:14532281/PMID:14638699/PMID:15959926/PMID:17028301/PMID:19471044/PMID:21330665/PMID:24116269	STRING	-	-	150	NO
Glul	Crmp1	YES	YES	YES	/textmining/textmining_transferred	PMID:15242968/PMID:18218617/PMID:20142298/PMID:21151659	STRING	-	-	218	NO
Glul	Gapdh	YES	YES	NO							NO
Glul	Ubc	YES	YES	YES	psi-mi:MI:0004(affinity chromatography technology)	pubmed:21963094	mentha
Glul	Idh3a	YES	YES	YES	/coexpression_transferred/textmining/textmining_transferred	PMID:11912232/PMID:14551203/PMID:16345644/PMID:16657913/PMID:16667870/PMID:16857877/PMID:19119913/PMID:20307264/PMID:20971858/PMID:23272063/PMID:2644240/PMID:2880448/PMID:6096384/PMID:8169222/PMID:9006016/PMID:9525938/PMID:9765548	STRING	-	-	422	NO
Glul	Slc3a2	YES	YES	YES	/experiments_transferred/textmining	PMID:10388849/PMID:11342642/PMID:11493577/PMID:11533296/PMID:11699636/PMID:11726609/PMID:11809933/PMID:11980913/PMID:12898700/PMID:15218073/PMID:16249471/PMID:16368991/PMID:16456091/PMID:16603529/PMID:16687472/PMID:16973884/PMID:17003226/PMID:17202478/PMID:17401462/PMID:17460060/PMID:17473217/PMID:18465787/PMID:18689705/PMID:19158318/PMID:19751803/PMID:20373878/PMID:20739622/PMID:21436464/PMID:21…	STRING	-	-	265	NO
Myo18b	Ppp2r2a	NO	NO	YES	/experiments_transferred/textmining_transferred	PMID:22046296	STRING	-	-	229	NO
Myo18b	Eef1g	NO	NO	YES	/experiments_transferred		STRING	-	-	167	NO
Myo18b	Tuba1a	NO	NO	YES	/textmining_transferred		STRING	-	-	202	NO
Myo18b	Actb	NO	NO	YES	psi-mi:MI:0018(two hybrid)	pubmed:12547197	APID
Myo18b	Stx1b	NO	NO	YES	/coexpression_transferred/textmining_transferred		STRING	-	-	219	NO
Myo18b	Dlg2	NO	NO	NO							NO
Myo18b	2008-09-01	NO	NO	YES	/experiments_transferred/textmining_transferred	PMID:16456091	STRING	-	-	229	NO
Myo18b	Gapdh	NO	NO	NO							NO
Myo18b	Ubc	NO	NO	YES	psi-mi:MI:0004(affinity chromatography technology)	pubmed:16499872	mentha
Myo18b	Ppp3cb	NO	NO	YES	/coexpression_transferred/experiments_transferred/textmining_transferred		STRING	-	-	333	NO
Lgi1	Stxbp1	YES	YES	NO							NO
Lgi1	Atp1a3	YES	YES	NO							NO
Lgi1	Gpm6b	YES	NO	NO							NO
Lgi1	Dlgap1	YES	YES	NO							NO
Gda	Dlg2	NO	NO	YES	/textmining/textmining_transferred	PMID:11312293/PMID:11937501/PMID:17344405/PMID:19242552/PMID:19255043/PMID:21858148	STRING	-	-	200	NO
Gda	Crmp1	NO	NO	YES	/neighborhood_transferred/textmining/textmining_transferred	PMID:14751288/PMID:16373601/PMID:17785607/PMID:18587059/PMID:20142298/PMID:20689287/PMID:23293584/PMID:23838888	STRING	-	-	527	NO
Gda	Ubc	NO	NO	YES	psi-mi:MI:0004(affinity chromatography technology)	pubmed:21963094	mentha
Atp2b2	Camk2b	YES	YES	YES	/coexpression_transferred/textmining/textmining_transferred	PMID:12958166/PMID:16014634/PMID:18412970/PMID:20529287	STRING	-	-	404	NO
Atp2b2	Kcnj4	NO	NO	NO							NO
Atp2b2	Actb	NO	YES	YES	/textmining/textmining_transferred	PMID:17255552/PMID:19339464/PMID:19508288/PMID:20927407/PMID:21151659/PMID:21266581/PMID:23085957/PMID:24359162	STRING	-	-	199	NO
Atp2b2	Nsf	YES	YES	YES	/experiments_transferred/textmining/textmining_transferred	PMID:12538406/PMID:16418269/PMID:17698512/PMID:20142298/PMID:20529287/PMID:20844134/PMID:21266581/PMID:21294649/PMID:22412387	STRING	-	-	203	NO
Atp2b2	Atp6v0a1	YES	YES	YES	/textmining_transferred	PMID:21151659	STRING	-	-	188	NO
Atp2b2	Atp1a3	YES	YES	YES	/coexpression_transferred/cooccurence/experiments_transferred/homology/textmining/textmining_transferred	PMID:12958166/PMID:16249173/PMID:19386990/PMID:21251948/PMID:22942697	STRING	-	-	486	NO
Atp2b2	Camk2a	YES	YES	YES	/coexpression_transferred/textmining/textmining_transferred	PMID:12958166/PMID:18412970/PMID:20142298/PMID:20529287/PMID:21059919/PMID:24755620	STRING	-	-	443	NO
Atp2b2	Dlg2	YES	YES	YES	psi-mi:MI:0006(anti bait coimmunoprecipitation)	pubmed:11274188	APID
Atp2b2	Ubc	YES	YES	YES	psi-mi:MI:0004(affinity chromatography technology)	pubmed:21963094	mentha
Atp2b2	Dlgap4	YES	YES	NO							NO
Ppp2r2a	Eef1g	NO	NO	YES	/experiments_transferred		STRING	-	-	362	NO
Ppp2r2a	Actb	NO	NO	NO							NO
Ppp2r2a	Ubc	NO	NO	YES	psi-mi:MI:0004(affinity chromatography technology)	pubmed:24816145	mentha
Ppp2r2a	Slc4a4	NO	NO	NO							NO
Ppp2r2a	Ppp3cb	NO	NO	YES	/database/experiments_transferred/textmining/textmining_transferred	PMID:21856889/PMID:22078386	STRING	-	-	936	NO
Camk2b	Stx1b	YES	YES	YES	/experiments_transferred/textmining/textmining_transferred	PMID:16014634/PMID:17096848	STRING	-	-	286	NO
Camk2b	Dlg2	YES	YES	YES	/experiments_transferred/textmining/textmining_transferred	PMID:15572359/PMID:19402746/PMID:20529287	STRING	-	-	660	NO
Camk2b	Gapdh	YES	YES	NO							NO
Camk2b	Ubc	YES	YES	YES	psi-mi:MI:0004(affinity chromatography technology)	pubmed:22505724	mentha
Camk2b	Dlgap1	YES	YES	NO							NO
Camk2b	Ppp3cb	YES	YES	YES	/coexpression_transferred/database/textmining/textmining_transferred	PMID:16014634/PMID:19500364	STRING	-	-	917	NO
Stxbp1	Tuba1a	YES	YES	YES	/textmining/textmining_transferred	PMID:12056413/PMID:18256032/PMID:21151659/PMID:22530047/PMID:22645681/PMID:23100274/PMID:23272063	STRING	-	-	347	NO
Stxbp1	Nsf	YES	YES	YES	/experiments_transferred/textmining/textmining_transferred	OMIM:602926/PMID:10366611/PMID:10473607/PMID:10506217/PMID:10535902/PMID:10588649/PMID:10601471/PMID:10648557/PMID:10662817/PMID:10692440/PMID:11003568/PMID:11024017/PMID:11029047/PMID:11063739/PMID:11071625/PMID:11157167/PMID:11278719/PMID:11331757/PMID:11427709/PMID:11466418/PMID:11495897/PMID:11524423/PMID:11591820/PMID:11707603/PMID:11737951/PMID:11815450/PMID:11866470/PMID:11923424/PMID:1200…	STRING	-	-	898	NO
Stxbp1	Cltc	YES	YES	YES	/experiments_transferred/textmining	PMID:16614304/PMID:16861260/PMID:17500595/PMID:17956998/PMID:20142298/PMID:21151659/PMID:22034515/PMID:22298658	STRING	-	-	216	NO
Stxbp1	Atp1a3	YES	YES	NO							NO
Stxbp1	Stx1b	YES	YES	YES	psi-mi:MI:10010(reconstituted complex)	pubmed:12093152	APID
Stxbp1	Dlg2	YES	YES	YES	/textmining	PMID:10692441/PMID:11036064/PMID:12040031/PMID:15304557/PMID:15837930/PMID:16861260/PMID:23056393/PMID:24395673	STRING	-	-	158	NO
Stxbp1	Gpm6b	YES	NO	NO							NO
Stxbp1	Crmp1	YES	YES	YES	/coexpression_transferred/experiments_transferred/textmining	PMID:15060066/PMID:16373601/PMID:18676363/PMID:19755421/PMID:20142298/PMID:21151659	STRING	-	-	201	NO
Stxbp1	2008-09-01	YES	YES	NO							NO
Stxbp1	Ubc	YES	YES	YES	psi-mi:MI:0004(affinity chromatography technology)	pubmed:24816145	mentha
Stxbp1	Ppp3cb	YES	YES	YES	/coexpression_transferred/experiments_transferred/textmining_transferred	PMID:17090317/PMID:18923405	STRING	-	-	160	NO
Eef1g	Tuba1a	YES	YES	YES	/coexpression_transferred/textmining/textmining_transferred	PMID:21151659/PMID:22673621/PMID:22723089	STRING	-	-	226	NO
Eef1g	Actb	NO	YES	YES	/textmining/textmining_transferred	PMID:16373601/PMID:16436642/PMID:16464973/PMID:21151659/PMID:21418615/PMID:21983087/PMID:22574127/PMID:22673621/PMID:24718286	STRING	-	-	227	NO
Eef1g	Vdac1	YES	YES	NO							NO
Eef1g	Atp1a3	YES	YES	YES	/experiments_transferred/textmining_transferred		STRING	-	-	197	NO
Eef1g	Gpm6b	YES	NO	NO							NO
Eef1g	Gapdh	YES	YES	NO							NO
Eef1g	Ubc	YES	YES	YES	psi-mi:MI:0004(affinity chromatography technology)	pubmed:21963094	mentha
Eef1g	Idh3a	YES	YES	YES	/coexpression_transferred/textmining/textmining_transferred	PMID:16464973	STRING	-	-	186	NO
Kcnj4	Dlg2	NO	NO	YES	psi-mi:MI:0113(western blot)	pubmed:11997254	APID
Kcnj4	Gapdh	NO	NO	NO							NO
Kcnj4	Slc4a4	NO	NO	NO							NO
Tuba1a	Actb	NO	YES	YES	psi-mi:MI:0071(molecular sieving)	pubmed:15047060	APID
Tuba1a	Vdac1	YES	YES	YES	psi-mi:MI:0019(coimmunoprecipitation)	pubmed:12087096	APID
Tuba1a	Camk2a	YES	YES	YES	/experiments_transferred/textmining/textmining_transferred	PMID:19173745/PMID:22412364/PMID:22899925	STRING	-	-	220	NO
Tuba1a	Dlg2	YES	YES	YES	/experiments_transferred/textmining_transferred	PMID:19455133	STRING	-	-	245	NO
Tuba1a	Crmp1	YES	YES	YES	/experiments_transferred/textmining/textmining_transferred	PMID:21124846/PMID:21151659	STRING	-	-	183	NO
Tuba1a	2008-09-01	YES	YES	YES	/experiments_transferred/textmining_transferred	PMID:23100274	STRING	-	-	248	NO
Tuba1a	Gapdh	YES	YES	NO							NO
Tuba1a	Ubc	YES	YES	YES	psi-mi:MI:0004(affinity chromatography technology)	pubmed:21963094	mentha
Tuba1a	Ppp3cb	YES	YES	YES	/textmining_transferred	PMID:23085957	STRING	-	-	598	NO
Actb	Nsf	NO	YES	YES	/experiments_transferred/textmining/textmining_transferred	PMID:16894202/PMID:18622020/PMID:18923405/PMID:20056612/PMID:20339559/PMID:20371548/PMID:20701593/PMID:21048939/PMID:21266581/PMID:21829714/PMID:22194596/PMID:22558445/PMID:23024780/PMID:24376402/PMID:24834316	STRING	-	-	254	NO
Actb	Cltc	NO	YES	YES	/textmining/textmining_transferred	PMID:15289330/PMID:17540040/PMID:18482993/PMID:21151659/PMID:21756220/PMID:21849809/PMID:21951684/PMID:22140591/PMID:22216246/PMID:22384089/PMID:22629470/PMID:22823589/PMID:23363446/PMID:3476579	STRING	-	-	248	NO
Actb	Vdac1	NO	YES	YES	psi-mi:MI:0071(molecular sieving)	pubmed:15047060	APID
Actb	Atp1a3	NO	YES	YES	/textmining_transferred	PMID:21731499/PMID:22575386	STRING	-	-	199	NO
Actb	Camk2a	NO	YES	YES	/experiments_transferred/textmining/textmining_transferred	PMID:16296893/PMID:16373601/PMID:1674819/PMID:18322275/PMID:19015237/PMID:19173745/PMID:19776387/PMID:19799774/PMID:20068009/PMID:21234306/PMID:21858037/PMID:22034491/PMID:22912686/PMID:23216862/PMID:24148570	STRING	-	-	217	NO
Actb	Stx1b	NO	YES	YES	/experiments_transferred/textmining_transferred	PMID:20422020/PMID:21151659	STRING	-	-	246	NO
Actb	2008-09-01	NO	YES	YES	/experiments_transferred/textmining_transferred	PMID:16456091/PMID:20360305/PMID:22184064	STRING	-	-	254	NO
Actb	Gapdh	NO	YES	NO							NO
Actb	Ubc	NO	YES	YES	psi-mi:MI:0004(affinity chromatography technology)	pubmed:21963094	mentha
Actb	Slc4a4	NO	YES	NO							NO
Actb	Ppp3cb	NO	YES	YES	/coexpression_transferred/experiments_transferred/textmining/textmining_transferred	PMID:18086945/PMID:18923405/PMID:19910577/PMID:21437240/PMID:21738574/PMID:22235296/PMID:22300767/PMID:22355334/PMID:23031549/PMID:23085957	STRING	-	-	256	NO
Iqsec1	Atp1a3	YES	YES	NO							NO
Iqsec1	Ubc	YES	YES	NO							NO
Nsf	Vdac1	YES	YES	NO							NO
Nsf	Atp1a3	YES	YES	YES	/coexpression_transferred/textmining/textmining_transferred	PMID:17244347/PMID:20388823/PMID:22073199	STRING	-	-	159	NO
Nsf	Camk2a	YES	YES	NO							NO
Nsf	Stx1b	YES	YES	YES	/coexpression_transferred/experiments_transferred/textmining/textmining_transferred	OMIM:602926/PMID:10080545/PMID:11245681/PMID:11884350/PMID:12538406/PMID:12651853/PMID:12764142/PMID:15919662/PMID:17283335/PMID:17496234/PMID:17553942/PMID:17666428/PMID:18703708/PMID:18787171/PMID:18854424/PMID:18985177/PMID:19828732/PMID:20573977/PMID:20585455/PMID:20798820/PMID:21768089/PMID:22412896/PMID:22528491/PMID:24372287/PMID:24423395/PMID:24587181/PMID:7809063/PMID:9417091/PMID:9556632	STRING	-	-	864	NO
Nsf	Dlg2	YES	YES	YES	/textmining	PMID:10049997/PMID:11381098/PMID:11567040/PMID:12740116/PMID:14532281/PMID:15020595/PMID:15643447/PMID:15689552/PMID:15914469/PMID:19246517/PMID:19261890/PMID:19455133/PMID:19471044/PMID:19498085/PMID:20529287/PMID:23056393/PMID:24116269/PMID:24562329/PMID:24948131	STRING	-	-	206	NO
Nsf	Gpm6b	YES	NO	NO							NO
Nsf	Gapdh	YES	YES	NO							NO
Nsf	Ubc	YES	YES	YES	psi-mi:MI:0004(affinity chromatography technology)	pubmed:24816145	mentha
Nsf	Slc4a4	YES	YES	YES	/experiments_transferred/textmining	PMID:12176723/PMID:15172906/PMID:15788526/PMID:16524946/PMID:17015902/PMID:18325100/PMID:21664727/PMID:22578017/PMID:7055945	STRING	-	-	341	NO
Nsf	Dlgap1	YES	YES	NO							NO
Nsf	Ppp3cb	YES	YES	YES	/experiments_transferred/textmining_transferred	PMID:18923405/PMID:22027401	STRING	-	-	177	NO
Atp6v0a1	Atp1a3	YES	YES	YES	/coexpression_transferred/experiments_transferred/textmining_transferred		STRING	-	-	185	NO
Atp6v0a1	Gapdh	YES	YES	NO							NO
Atp6v0a1	Ubc	YES	YES	YES	psi-mi:MI:0004(affinity chromatography technology)	pubmed:21963094	mentha
Atp6v0a1	Slc4a4	YES	YES	YES	/textmining/textmining_transferred	PMID:11401825/PMID:15383652/PMID:19439519/PMID:20130267/PMID:20181927/PMID:20392797/PMID:23114896/PMID:23242231	STRING	-	-	255	NO
Atp6v0a1	Dlgap4	YES	YES	NO							NO
Cltc	Atp1a3	YES	YES	YES	/experiments_transferred/textmining_transferred	PMID:18231636/PMID:22034515	STRING
Cltc	Crmp1	YES	YES	YES	/textmining/textmining_transferred	PMID:15242968/PMID:20142298/PMID:21151659/PMID:22808101/PMID:23135622	STRING	-	-	210	NO
Cltc	Ubc	YES	YES	YES	psi-mi:MI:0004(affinity chromatography technology)	pubmed:21963094	mentha
Cltc	Ppp3cb	YES	YES	NO							NO
Cltc	Idh3a	YES	YES	YES	/experiments_transferred	PMID:17234964/PMID:4813895	STRING	-	-	234	NO
Vdac1	Atp1a3	YES	YES	YES	psi-mi:MI:0401(biochemical)	pubmed:26344197	BioGrid	psi-mi:MI:0403(colocalization)	psi-mi:MI:0463(biogrid)	score:0.082020579	NO
Vdac1	Stx1b	YES	YES	NO							NO
Vdac1	Gapdh	YES	YES	NO							NO
Vdac1	Idh3a	YES	YES	YES	/coexpression_transferred/textmining/textmining_transferred	PMID:18032372/PMID:19414371/PMID:19476632/PMID:20508850/PMID:21189371/PMID:22013433/PMID:22181661/PMID:23272063/PMID:24728830	STRING	-	-	360	NO
Atp1a3	Stx1b	YES	YES	YES	/coexpression_transferred/textmining/textmining_transferred	PMID:16249173/PMID:17892558	STRING	-	-	204	NO
Atp1a3	Dlg2	YES	YES	YES	/experiments_transferred/neighborhood_transferred/textmining_transferred		STRING	-	-	251	NO
Atp1a3	Ubc	YES	YES	YES	psi-mi:MI:0004(affinity chromatography technology)	pubmed:21963094	mentha
Atp1a3	Slc4a4	YES	YES	YES	/coexpression_transferred/textmining_transferred	PMID:19386990/PMID:24707399	STRING	-	-	192	NO
Atp1a3	Ppp3cb	YES	YES	NO							NO
Atp1a3	Iqsec2	YES	YES	NO							NO
Camk2a	Stx1b	YES	YES	YES	/experiments_transferred/textmining_transferred		STRING	-	-	263	NO
Camk2a	Dlg2	YES	YES	YES	/experiments_transferred/textmining/textmining_transferred	PMID:11279267/PMID:18588525/PMID:19342611/PMID:20529287/PMID:21270901/PMID:22114157/PMID:22514330/PMID:22798951	STRING	-	-	693	NO
Camk2a	Gapdh	YES	YES	NO							NO
Camk2a	Ubc	YES	YES	YES	psi-mi:MI:0004(affinity chromatography technology)	pubmed:21906983	mentha
Camk2a	Dlgap1	YES	YES	YES	/textmining	OMIM:611397/PMID:23071613/PMID:24238429/PMID:24473445	STRING	-	-	480	NO
Camk2a	Dlgap2	YES	YES	NO							NO
Camk2a	Ppp3cb	YES	YES	YES	/coexpression_transferred/textmining/textmining_transferred	PMID:19500364/PMID:23519153	STRING	-	-	208	NO
Stx1b	Dlg2	YES	YES	YES	/textmining_transferred		STRING	-	-	186	NO
Stx1b	Pgam5	YES	YES	YES	/textmining_transferred		STRING	-	-	208	NO
Stx1b	2008-09-01	YES	YES	YES	/textmining_transferred	PMID:21398567	STRING	-	-	701	NO
Stx1b	Ubc	YES	YES	YES	psi-mi:MI:0004(affinity chromatography technology)	pubmed:21139048	mentha
Dlg2	Crmp1	YES	YES	YES	/coexpression_transferred/neighborhood_transferred/textmining/textmining_transferred	PMID:17670980/PMID:19054758/PMID:19286671	STRING	-	-	372	NO
Dlg2	Gapdh	YES	YES	NO							NO
Dlg2	Ubc	YES	YES	YES	psi-mi:MI:0004(affinity chromatography technology)	pubmed:24816145	mentha
Dlg2	Dlgap1	YES	YES	YES	psi-mi:MI:0000(molecular interaction)	pubmed:11122378	APID
Dlg2	Dlgap2	YES	YES	YES	/textmining	PMID:10788497/PMID:16507876/PMID:17114649/PMID:19640847/PMID:23035237/PMID:24605088/PMID:24699272/PMID:9115257	STRING	-	-	309	NO
Dlg2	Dlgap4	YES	YES	YES	/textmining/textmining_transferred	PMID:14770369/PMID:16507876/PMID:19054758/PMID:19640847/PMID:9115257	STRING	-	-	255	NO
Dlg2	Iqsec2	YES	YES	YES	/textmining_transferred		STRING	-	-	159	NO
Dlg2	Akd1	NO	NO	NO							NO
Gpm6b	Dlgap1	YES	NO	NO							NO
Pgam5	Gapdh	YES	YES	NO							NO
Pgam5	Ubc	YES	YES	YES	psi-mi:MI:0004(affinity chromatography technology)	pubmed:21987572	mentha
Pgam5	Idh3a	YES	YES	NO							NO
Crmp1	Gapdh	YES	YES	NO							NO
Crmp1	Ubc	YES	YES	YES	psi-mi:MI:0004(affinity chromatography technology)	pubmed:21139048	mentha
Crmp1	Ppp3cb	YES	YES	YES	/experiments_transferred/textmining_transferred	PMID:15242968	STRING	-	-	151	NO
Crmp1	Idh3a	YES	YES	YES	/textmining_transferred		STRING	-	-	153	NO
2008-09-01	Ubc	YES	YES	YES	psi-mi:MI:0004(affinity chromatography technology)	pubmed:23442799	mentha
Gapdh	Ubc	YES	YES	NO							NO
Gapdh	Slc4a4	YES	YES	NO							NO
Gapdh	Ppp3cb	YES	YES	NO							NO
Gapdh	Idh3a	YES	YES	NO							NO
Gapdh	Slc3a2	YES	YES	NO							NO
Gapdh	Akd1	NO	NO	NO							NO
Ubc	Slc4a4	YES	YES	NO							NO
Ubc	Dlgap1	YES	YES	YES	psi-mi:MI:0004(affinity chromatography technology)	pubmed:20352094	mentha
Ubc	Ppp3cb	YES	YES	YES	psi-mi:MI:0004(affinity chromatography technology)	pubmed:21963094	mentha
Ubc	Iqsec2	YES	YES	NO							NO
Ubc	Idh3a	YES	YES	YES	psi-mi:MI:0004(affinity chromatography technology)	pubmed:21963094	mentha
Ubc	Slc3a2	YES	YES	YES	psi-mi:MI:0004(affinity chromatography technology)	pubmed:21963094	mentha
Ubc	Akd1	NO	NO	YES	psi-mi:MI:0004(affinity chromatography technology)	pubmed:21963094	mentha	psi-mi:MI:0915(physical association)	psi-mi:MI:0463(biogrid)	mentha-score:0.126	NO
Dlgap1	Dlgap2	YES	YES	YES	psi-mi:MI:0493(in vivo)	pubmed:9221768	APID
Gria2	Dlg4	YES	YES	YES	psi-mi:MI:0676(tandem affinity purification)	pubmed:16990550	APID
Grin2b	Dlg4	YES	YES	YES	psi-mi:MI:0018(two hybrid)	pubmed:7569905	APID
Grin2a	Grin1	YES	YES	YES	psi-mi:MI:0000(molecular interaction)	pubmed:11279200	APID
Grin1	Hspa8	YES	YES	NO							NO
Grin2b	Arc	YES	NO	YES	/experiments_transferred/textmining	PMID:12196567/PMID:12359832/PMID:14715912/PMID:15653842/PMID:15805312/PMID:16237173/PMID:16237174/PMID:17634359/PMID:18063565/PMID:18626067/PMID:18977729/PMID:18982106/PMID:19020031/PMID:19307421/PMID:20393190/PMID:20452974/PMID:20505084/PMID:20802800/PMID:20966073/PMID:21461354/PMID:21639804/PMID:21826280/PMID:21976515/PMID:22236713/PMID:22287544/PMID:22319481/PMID:22408611/PMID:22792454/PMID:23…	STRING	-	-	454	NO
Atp6v1a	Actn4	YES	YES	YES	/coexpression_transferred/experiments_transferred		STRING	-	-	205	NO
Ubc	Slc25a3	YES	YES	YES	psi-mi:MI:0004(affinity chromatography technology)	pubmed:21963094	mentha
Ubc	Atp5a1	YES	YES	YES	psi-mi:MI:0004(affinity chromatography technology)	pubmed:21963094	mentha
Ubc	Tubb5	YES	NO	YES	psi-mi:MI:0004(affinity chromatography technology)	pubmed:21963094	mentha
Ubc	Hsp90ab1	YES	YES	YES	psi-mi:MI:0004(affinity chromatography technology)	pubmed:21987572	mentha
Ubc	Eef1g	YES	YES	YES	psi-mi:MI:0004(affinity chromatography technology)	pubmed:21963094	mentha
Ubc	Hspa8	YES	YES	YES	psi-mi:MI:0004(affinity chromatography technology)	pubmed:21963094	mentha
