# Supplementary material for: Arc Requires PSD95 for Assembly into Postsynaptic Complexes Involved with Neural Dysfunction and Intelligence
Source: Cell Rep. 2017 Oct 17;21(3):679–91. doi: 10.1016/j.celrep.2017.09.045 (PMC5656750; doi:10.1016/j.celrep.2017.09.045)
Supplement: Table S4. iBAQ Intensity Numbers of the ARC Core Interactors, Related to Figure 2 [file mmc5.xlsx]

## Sheet: Supplemental Table 4
Supplemental Table 4. iBAQ intensity numbers of the ARC-core interactors. Related to Figure 2
Gene name	Protein name	iBAQ Tandem-ARC02	iBAQ Tandem-ARC03	iBAQ Tandem-ARC05	Average iBAQ	iBAQ 1S-ARC14	iBAQ 1S-ARC15
Arc	Activity-regulated cytoskeleton-associated protein	2232600	2832800	4102700	3.05603e+06	1244600	1500100
Dlg4	Disks large homolog 4	829540	1069900	974540	957993	1463300	948450
Actb	Actin, cytoplasmic 1;Actin, cytoplasmic 1, N-terminally processed	194890	311590	141920	216133
Dlg2	Disks large homolog 2	61800	86701	105560	84687
Tuba1a;Tuba3a	Tubulin alpha-1A chain;Tubulin alpha-3 chain	44723	51008	56346	50692.3
Plp1	Myelin proteolipid protein	33085	55229	53045	47119.7
Camk2a	Calcium/calmodulin-dependent protein kinase type II subunit alpha	18917	66774	47643	44444.7
H2afx*	Histone H2A.x	36032	14041	61609	37227.3
Mbp	Myelin basic protein	4399.9	58064	43708	35390.6
Tuba4a	Tubulin alpha-4A chain	19489	15759	57162	30803.3
Glul	Glutamine synthetase	27712	46296	8533.8	27513.9
Tubb5	Tubulin beta-5 chain	15150	15846	25212	18736
Dlg1	Disks large homolog 1	11885	17492	22256	17211
Adam22	Disintegrin and metalloproteinase domain-containing protein 22	9999.2	14691	7924.5	10871.6
Actn4	Alpha-actinin-4	23759	5686.7	1417.7	10287.8
Hspa8	Heat shock cognate 71 kDa protein	7456.4	7989.8	13555	9667.07
Prrt1	Proline-rich transmembrane protein 1	7187.6	10525	9782.9	9165.17
Atp1b1	Sodium/potassium-transporting ATPase subunit beta-1	0	13138	11289	8142.33
Cldn11	Claudin-11	12986	10355	0	7780.33
Pet2	Pet2 protein	6978.3	4460.4	11483	7640.57
Atp1a3	Sodium/potassium-transporting ATPase subunit alpha-3	3994.7	6810.6	11108	7304.43
Dpysl2	Dihydropyrimidinase-related protein 2	6890.4	2559.1	7757.3	5735.6
Kcnj4	Inward rectifier potassium channel 4	2569.2	10205	4145.9	5640.03
Tubb4b	Tubulin beta-4B chain	1510.6	13018	1617.3	5381.97
Slc25a3	Phosphate carrier protein, mitochondrial	2551.8	3771.1	5001.4	3774.77
Slc25a4;Slc25a5	ADP/ATP translocase 1;ADP/ATP translocase 2	3266.6	3310.9	3421.2	3332.9
Pgam5	Serine/threonine-protein phosphatase PGAM5, mitochondrial	8208.5	1790	0	3332.83
Stxbp1	Syntaxin-binding protein 1	2348.5	847.34	4259.2	2485.01
Gapdh*	Glyceraldehyde-3-phosphate dehydrogenase	2405.7	3158.3	0	1854.67
Ubc*	Polyubiquitin-C	3266.5	0	1854.2	1706.9
Dlgap4	Disks large-associated protein 4	1665.6	1085.3	1971.5	1574.13
Ckmt1	Creatine kinase U-type, mitochondrial	0	2865.4	1553	1472.8
Begain	Brain-enriched guanylate kinase-associated protein	1591.9	0	2680.8	1424.23
Dlgap1	Disks large-associated protein 1	0	2714.6	1352.4	1355.67
Crmp1	Dihydropyrimidinase-related protein 1	1856.8	0	2141.8	1332.87
Grin1	Glutamate [NMDA] receptor subunit zeta-1	0	1518.8	1274.6	931.133
Lgi1	Leucine-rich glioma-inactivated protein 1	0	1480.6	1255.5	912.033
Dlgap2	Disks large-associated protein 2	865.49	753.88	0	539.79
Iqsec2	IQ motif and SEC7 domain-containing protein 2	1015.3	393.22	0	469.507
