# Supplementary material for: Arc Requires PSD95 for Assembly into Postsynaptic Complexes Involved with Neural Dysfunction and Intelligence
Source: Cell Rep. 2017 Oct 17;21(3):679–91. doi: 10.1016/j.celrep.2017.09.045 (PMC5656750; doi:10.1016/j.celrep.2017.09.045)
Supplement: Table S5. Classification of 107 Arc Interactors According to Their Protein Class, Related to Figure S1 [file mmc6.xlsx]

## Sheet: Supplemental Table 5 
Supplemental Table 5. Classification of 107 Arc interactors according to their protein class. Related to Figure S1
Gene name	Protein ID	Protein names	Biological Process	Molecular Function	# Replicates enriched (1S)	# Replicates enriched (Tandem)	# Replicates enriched (1S plus Tandem)
Dlg1	Q811D0	Disks large homolog 1	Adaptor/ Regulatory	Transmembrane receptor regulatory/adaptor	5	3	8
Dlg2	Q91XM9	Disks large homolog 2	Adaptor/ Regulatory	Transmembrane receptor regulatory/adaptor	5	3	8
Dlg4	Q62108;Q62108-3;Q62108-2;G3UZL5	Disks large homolog 4	Adaptor/ Regulatory	Transmembrane receptor regulatory/adaptor	5	3	8
Dlgap1	Q3UVU8	Disks large-associated protein 1	Adaptor/ Regulatory	Transmembrane receptor regulatory/adaptor	5	2	7
Dlgap2	Q8BJ42;Q0VF59;Q8BJ42-2;F6WK46;F6WQI6	Disks large-associated protein 2	Adaptor/ Regulatory	Transmembrane receptor regulatory/adaptor	3	2	5
Dlgap3	Q6PFD5;B1AS06	Disks large-associated protein 3	Adaptor/ Regulatory	Transmembrane receptor regulatory/adaptor	3		3
Dlgap4	B1AZP2-2;B1AZP2;B7ZNS2;B1AZP2-3;F6YMR0;E9PUF2	Disks large-associated protein 4	Adaptor/ Regulatory	Transmembrane receptor regulatory/adaptor	5	3	8
Lgi1	Q9JIA1;D3YW56	Leucine-rich glioma-inactivated protein 1	Adaptor/ Regulatory	Receptor binding protein; Extracellular matrix	2	2	4
Prrt1	O35449	Proline-rich transmembrane protein 1	Adaptor/ Regulatory	AMPA receptor function modulator	2	3	5
Rtn1	Q8K0T0;Q4FZ95;A3QM89;Q7M6W1	Reticulon-1	Adaptor/ Regulatory	Protein binding	2		2
Slc9a3r1	P70441	Na(+)/H(+) exchange regulatory cofactor NHE-RF1	Adaptor/ Regulatory	Scaffold protein	2		2
Hsp90ab1	P11499;E9PX27;E9Q0C3;E9Q3D6;D3Z1R1	Heat shock protein HSP 90-beta	Chaperone/ Protein folding/ Signaling	Hsp 90 family chaperone	4		4
Hspa4l	P48722;P48722-2;E0CY23;F6SMW7;F6TFH3	Heat shock 70 kDa protein 4L	Chaperone/ Protein folding/ Signaling	ATP binding; Chaperone activity	3		3
Hspa8	P63017;Q504P4;D3Z5E2;D3YW43	Heat shock cognate 71 kDa protein	Chaperone/ Protein folding/ Signaling	Hsp 70 family chaperone	5	3	8
Actb	CON__P60712;P60710;F8WI82;E9Q1F2;E9Q5F4;G3UZ07;E9Q606;E9QAZ1;F8WGM8;E9Q2D1;F6WX90	Actin, cytoplasmic 1;Actin, cytoplasmic 1, N-terminally processed	Cytoeskeletal/ Structural/ Cell adhesion	Intracellular protein transport	2	3	5
Actn4	P57780	Alpha-actinin-4	Cytoeskeletal/ Structural/ Cell adhesion	structural constituent of cytoskeleton; actin binding		3	3
Adam22	Q9R1V6-12;Q9R1V6-11;Q9R1V6-14;Q9R1V6-8;Q9R1V6-15;Q9R1V6-13;E9Q767;Q9R1V6;E9QLC5;Q9R1V6-10;Q9R1V6-7;Q9R1V6-6;D3YUP9;Q9R1V6-17;Q9R1V6-4;Q9R1V6-5;Q9R1V6-9;Q9R1V6-1;Q9R1V6-20;Q9R1V6-2;Q9R1V6-19;Q9R1V6-16;Q9R1V6-21;Q9R1V6-18;D3YUQ0;F6PZ09;F6XIT3;F7CDH3;F7DAP1;F7BZ55;F6VJ78;F6XRZ6;F7AYY9;F6TDF4;F6SK63;F7BXL9	Disintegrin and metalloproteinase domain-containing protein 22	Cytoeskeletal/ Structural/ Cell adhesion	Metalloprotease	5	3	8
Arc	Q9WV31	Activity-regulated cytoskeleton-associated protein	Cytoeskeletal/ Structural/ Cell adhesion	Unclassified	5	3	8
Begain	F8WIG2;Q68EF6	Brain-enriched guanylate kinase-associated protein	Cytoeskeletal/ Structural/ Cell adhesion	cytoskeletal adaptor activity	4	2	6
Cldn11	Q60771	Claudin-11	Cytoeskeletal/ Structural/ Cell adhesion	Structural molecule activity	3	2	5
Crmp1	Q6P1J1;P97427;E9Q756	Dihydropyrimidinase-related protein 1	Cytoeskeletal/ Structural/ Cell adhesion	Hydrolase activity	2	2	4
Dsp	E9Q557;E9PZW0	Desmoplakin	Cytoeskeletal/ Structural/ Cell adhesion	structural constituent of cytoskeleton; actin binding	2		2
Gpm6a	P35802	Neuronal membrane glycoprotein M6-a	Cytoeskeletal/ Structural/ Cell adhesion	Myelin protein	3		3
Gpm6b	A2AEG6;P35803;E9QPU6;P35803-8;P35803-3	Neuronal membrane glycoprotein M6-b	Cytoeskeletal/ Structural/ Cell adhesion	Myelin protein	4		4
Mbp	F6RT34;F7A0B0;P04370-4;F6VME3;P04370-10;P04370-9;P04370-5;P04370-7;F6ZIA4;P04370;F6TYB7;P04370-11;P04370-6;F6RWW8;P04370-13;P04370-8;P04370-14;P04370-2	Myelin basic protein	Cytoeskeletal/ Structural/ Cell adhesion	structural constituent of myelin sheath	2	3	5
Mtap1a;Map1a	A2ARP8;Q9QYR6-2;Q9QYR6	Microtubule-associated protein 1A;MAP1 light chain LC2	Cytoeskeletal/ Structural/ Cell adhesion	Non-motor microtubule binding protein	2		2
Map6;Mtap6	Q7TSJ2;Q7TSJ2-2;D3Z6W1;Q7TSJ2-3	Microtubule-associated protein 6	Cytoeskeletal/ Structural/ Cell adhesion	Microtubule binding protein	2		2
Myo18b	E9PV66	Myo18b	Cytoeskeletal/ Structural/ Cell adhesion	Motor activity; structural constituent of cytoskeleton; protein binding; enzyme regulator activity	2		2
Plp1	P60202;F8WGE4;P60202-2	Myelin proteolipid protein	Cytoeskeletal/ Structural/ Cell adhesion	Myelin protein	5	3	8
Sept8	B1AQZ0;B1AQY9;B7ZC46;Q8CHH9-2;Q8CHH9;F7C5C1;E0CYM4	Septin-8	Cytoeskeletal/ Structural/ Cell adhesion	GTPase activity; protein binding; structural constituent of cytoskeleton	2		2
Tuba1a;Tuba3a	P68369;P05214;Q3UX10	Tubulin alpha-1A chain;Tubulin alpha-3 chain	Cytoeskeletal/ Structural/ Cell adhesion	Tubulin	3	3	6
Tuba4a	P68368	Tubulin alpha-4A chain	Cytoeskeletal/ Structural/ Cell adhesion	Tubulin	3	3	6
Tubb4b	P68372	Tubulin beta-4B chain	Cytoeskeletal/ Structural/ Cell adhesion	Tubulin	2	3	5
Tubb5	P99024;G3UZR1	Tubulin beta-5 chain	Cytoeskeletal/ Structural/ Cell adhesion	Tubulin	3	2	5
Baiap2	Q8BKX1-2;Q8BKX1-4;Q8BKX1;B1AZ46;Q8BKX1-3	Brain-specific angiogenesis inhibitor 1-associated protein 2	Cytoeskeletal/ Structural/ Cell adhesion	Cytoskeletal Adaptor activity	4		4
Atf6	F6VAN0	Atf6	DNA/RNA binding	sequence-specific DNA binding transcription factor activity	2		2
Eef1g	Q9D8N0	Elongation factor 1-gamma	DNA/RNA binding	translation elongation factor activity	2		2
H2afx;Hist1h2ab;Hist2h2aa1;Hist3h2a;Hist1h2af;Hist1h2ak;Hist2h2ac;Hist1h2aa;H2afj;H2afz;H2afv;Hist1h2ah;Hist1h2al;Hist2h2ab	P27661;P22752;Q6GSS7;Q8BFU2;Q8CGP5;Q8CGP7;Q64523;Q8CGP4;Q8R1M2;P0C0S6;Q3THW5;Q8CGP6;F8WIX8;Q64522;Q3UA95;Q5NC91;Q8R029;G3UWL7	Histone H2A.x;Histone H2A type 1;Histone H2A type 2-A;Histone H2A type 3;Histone H2A type 1-F;Histone H2A type 1-K;Histone H2A type 2-C;Histone H2A;Histone H2A.J;Histone H2A.Z;Histone H2A.V;Histone H2A type 1-H;Histone H2A type 2-B	DNA/RNA binding	DNA binding	2	3	5
Ckmt1	P30275;A2ARP5;B0R0E9;B0R0E8;B0R0F0	Creatine kinase U-type, mitochondrial	Enzyme	kinase activity; transferase activity		2	2
Cox6c	Q9CPQ1	Cytochrome c oxidase subunit 6C	Enzyme	cytochrome-c oxidase activity	2		2
Akd1	G3UYQ4	Adenylate kinase domain-containing 1	Enzyme	nucleotide kinase activity	2		2
Aldh5a1	Q8BWF0	Succinate-semialdehyde dehydrogenase, mitochondrial	Enzyme	oxidoreductase activity	2		2
Asrgl1	Q8C0M9	L-asparaginase	Enzyme	Arginase activity	2		2
Dpysl2	O08553	Dihydropyrimidinase-related protein 2	Enzyme	Hydrolase activity	3	3	6
Gapdh;Gm10293;Gm4609;Gm10358;Gm2606;Gm5559;Gm10291;Gm6316;Gm10481;Gm10566;Gm8055;Gm10290;Gm3222;Gm6981;Gm7293;Gm5507;Gm10313	P16858;E9Q0E3;E9Q1S8;E9Q5U3;E9PX42;E9PX72;D3YUV0;F8WJL5;D3YU05;E9Q9E5;E9PZH9;E9Q1F8;D3YV03;F6ZQM8;D3Z1B7;D3YYI5;E9PYX4;E9PZP4;D3Z0Z9;E9PX99;F6QXU4	Glyceraldehyde-3-phosphate dehydrogenase	Enzyme	oxidoreductase activity	2	2	4
Gda	Q9R111;D3YU09	Guanine deaminase	Enzyme	Guanine deaminase activity; Hydrolase activity	5		5
Glul	P15105;D3YVK1;D3Z121	Glutamine synthetase	Enzyme	Synthetase;Other ligase	2	3	5
Idh3a	Q9D6R2;Q9D6R2-2	Isocitrate dehydrogenase [NAD] subunit alpha, mitochondrial	Enzyme	oxidoreductase activity	2		2
Mapk1	P63085;E9QAJ2;F6VEI7	Mitogen-activated protein kinase 1	Enzyme	protein kinase activity	2		2
Pkm2	P52480-2;P52480;G3X925;P53657;E9Q509	Pyruvate kinase isozymes M1/M2	Enzyme	pyruvate kinase activity	3		3
Prdx2	Q61171;D3Z4A4	Peroxiredoxin-2	Enzyme	Peroxidase	2		2
Sdha	Q8K2B3	Succinate dehydrogenase [ubiquinone] flavoprotein subunit, mitochondrial	Enzyme	oxidoreductase activity	2		2
Tkt	P40142	Transketolase	Enzyme	oxidoreductase activity transketolase activity	2		2
Uba1	Q02053	Ubiquitin-like modifier-activating enzyme 1	Enzyme	ligase activity	2		2
Ubc;Ubb;2810422J05Rik;Rps27a;Uba52;Gm7866	P0CG50;Q8VC46;Q922Z8;P0CG49;Q5SX22;E9QNP0;E9Q5F6;E9Q4P0;P62983;E9Q0Z8;P62984;E9Q9J0;F6X7C4;D3YYZ2	Polyubiquitin-C;Ubiquitin;Ubiquitin-related 1;Ubiquitin-related 2;Polyubiquitin-B;Ubiquitin;Ubiquitin-40S ribosomal protein S27a;Ubiquitin;40S ribosomal protein S27a;Ubiquitin-60S ribosomal protein L40;Ubiquitin;60S ribosomal protein L40	Enzyme	structural constituent of ribosome; nucleic acid binding	5	2	7
Gnao1	P18872;P18872-2;D3Z2M7;F7BLT7;Q66L47;Q8CGK7;P50149;Q3V3I2;Q9DC51;P20612;A2AE32;Q8C040;A2AE31;A2A610	Guanine nucleotide-binding protein G(o) subunit alpha	G-protein signaling	Large G-protein	3		3
Gnb1	P62874	Guanine nucleotide-binding protein G(I)/G(S)/G(T) subunit beta-1	G-protein signaling	GTPase activity; protein binding	2		2
Grm3	Q9QYS2;F6QVY9	Metabotropic glutamate receptor 3	G-protein signaling	G-protein coupled receptor activity	3		3
Syngap1	F6SEU4	Ras GTPase-activating protein SynGAP	G-protein signaling	Unclassified	4		4
Atp1a2	Q6PIE5;D3YYN7;D3YVX6	Sodium/potassium-transporting ATPase subunit alpha-2	Ion channel	Ion channel;Cation transporter;Other hydrolase	3		3
Atp1a3	Q6PIC6;Q8VCE0;Q9WV27;Q9Z1W8;E9QNX7;Q64436;Q91WH7	Sodium/potassium-transporting ATPase subunit alpha-3	Ion channel	Ion channel;Cation transporter;Other hydrolase	4	3	7
Atp1b1	P14094	Sodium/potassium-transporting ATPase subunit beta-1	Ion channel	Cation transporter		2	2
Atp2a2	F8WI94;O55143;O55143-2;Q64518;E9Q559;Q64518-3;B1ATS5;Q64518-2;Q8R429;B1ATS4	Sarcoplasmic/endoplasmic reticulum calcium ATPase 2	Ion channel	Ion channel activity; hydrolase activity	2		2
Atp2b2	F8WHB1;Q9R0K7;Q6DIB8	Plasma membrane calcium-transporting ATPase 2	Ion channel	Ion channel;Cation transporter;Other hydrolase	2		2
Atp5a1	Q03265;D3Z6F5;D6RJ16	ATP synthase subunit alpha, mitochondrial;ATP synthase subunit alpha	Ion channel	Proton transport; other hydrolase	2		2
Atp6v0a1	Q9Z1G4;Q9Z1G4-2;Q9Z1G4-3;Q3TY98;A2A599	V-type proton ATPase 116 kDa subunit a isoform 1	Ion channel	Hydrogen transporter;Synthase;Other hydrolase	5		5
Atp6v0d1	P51863	V-type proton ATPase subunit d 1	Ion channel	Hydrogen transporter;Synthase;Other hydrolase	3		3
Atp6v1a	P50516;P50516-2;D3Z1B9;D3YWH3;D3YZ23	V-type proton ATPase catalytic subunit A	Ion channel	hydrolase activity; receptor activity; anion channel activity; ligand-gated ion channel activity cation transmembrane transporter activity; proton-transporting ATP synthase activity; rotational mechanism; single-stranded DNA binding	3		3
Atp6v1h	Q8BVE3	V-type proton ATPase subunit H	Ion channel	hydrolase activity; cation transmembrane transporter activity; proton-transporting ATP synthase activity; rotational mechanism	2		2
Kcna2	P63141	Potassium voltage-gated channel subfamily A member 2	Ion channel	voltage-gated potassium channel activity; cation channel activity; cation transmembrane transporter activity	2		2
Kcnj4	P52189;Q8R435	Inward rectifier potassium channel 4	Ion channel	Potassium channel	5	3	8
Vdac1	Q60932;Q60932-2;F2Z471	Voltage-dependent anion-selective channel protein 1	Ion channel	Anion channel;Voltage-gated ion channel	2		2
Atp1a1	Q8VDN2;E9QAV3	Sodium/potassium-transporting ATPase subunit alpha-1	Ion channel	Ion channel;Cation transporter;Other hydrolase	3	1	4
Pgam5	Q8BX10;Q8BX10-2;F6YJC6	Serine/threonine-protein phosphatase PGAM5, mitochondrial	Phosphatase	GTPase activator activity; phosphatase activity	1	2	3
Ppp2r2a	Q571J7;Q6P1F6;Q9CWU3;Q8BG02	Serine/threonine-protein phosphatase 2A 55 kDa regulatory subunit B alpha isoform	Phosphatase	Protein phosphatase	2		2
Ppp3ca	P63328;P63328-2;Q4V9X0	Serine/threonine-protein phosphatase 2B catalytic subunit alpha isoform	Phosphatase	Protein phosphatase;Calcium binding protein	3		3
Ppp3cb	P48453;E0CZ78;P48453-2;G3X8U7;E9Q6P2;Q80XK0;P48455;G3X8V4	Serine/threonine-protein phosphatase 2B catalytic subunit beta isoform;Serine/threonine-protein phosphatase	Phosphatase	Protein phosphatase;Calcium binding protein	2		2
Gpr123	Q76JQ1;Q8C4G9;E9PYX2	G protein-coupled receptor 123	Receptor/ Transporter	G-protein coupled receptor	3		3
Gria2	P23819-4;E9QKC0;G5E8H1;P23819;P23819-3;P23819-2	Glutamate receptor 2	Receptor/ Transporter	Glutamate receptor;Ion channel	4		4
Gria3;Gria4	B0QZW1;Q9Z2W9;F2Z488;E9PVT4;G5E863;Q9Z2W8	Glutamate receptor 3;Glutamate receptor 4	Receptor/ Transporter	Glutamate receptor;Ion channel	4		4
Grin1	P35438;P35438-2	Glutamate [NMDA] receptor subunit zeta-1	Receptor/ Transporter	Glutamate receptor;Ion channel	5	2	7
Grin2a	P35436	Glutamate [NMDA] receptor subunit epsilon-1	Receptor/ Transporter	Glutamate receptor;Ion channel	2		2
Grin2b	G3X9V4;Q01097	Glutamate [NMDA] receptor subunit epsilon-2	Receptor/ Transporter	Glutamate receptor;Ion channel	3		3
Slc17a7	Q3TXX4	Vesicular glutamate transporter 1	Receptor/ Transporter	Cation transport	2		2
Slc1a2	P43006;A2APL5;E9PVV4;P43006-2;P43006-3;F7CAM6;F6ZRK3	Excitatory amino acid transporter 2	Receptor/ Transporter	Cation transport	5		5
Slc25a3	G5E902;Q8VEM8	Phosphate carrier protein, mitochondrial	Receptor/ Transporter	Transporter;Mitochondrial carrier protein	2	3	5
Slc25a4;Slc25a5	P48962;P51881;Q3V132	ADP/ATP translocase 1;ADP/ATP translocase 2	Receptor/ Transporter	Transporter;Mitochondrial carrier protein	1	3	4
Slc3a2	G3UWA6;P10852	4F2 cell-surface antigen heavy chain	Receptor/ Transporter	Amino acid transporter	2		2
Slc4a4	E9Q8N8;O88343;O88343-2;A7E1Z5	Electrogenic sodium bicarbonate cotransporter 1	Receptor/ Transporter	Sodium anion transporter	4		4
Slc6a1	P31648;E9Q9F4	Sodium- and chloride-dependent GABA transporter 1;Transporter	Receptor/ Transporter	amino acid transmembrane transporter activity	2		2
Slc6a11	P31650	Sodium- and chloride-dependent GABA transporter 3	Receptor/ Transporter	amino acid transmembrane transporter activity; cation transmembrane transporter activity	4		4
Camk2a	Q80TN1;P11798;F8WIS9;F6WHR9;D3Z7K9;F8WHB5;P11798-2;F8WIR6;D6RDQ8;E9QAJ4;E9PYZ8	Calcium/calmodulin-dependent protein kinase type II subunit alpha	Ser/Thr Kinase	Non-receptor serine/threonine protein kinase	5	3	8
Camk2b	P28652;Q5SVI3;Q5SVJ0;Q5SVI2;Q5SVI0;Q5SVJ1;Q5SVI9;Q5SVI1;Q68EG2;Q3TY93	Calcium/calmodulin-dependent protein kinase type II subunit beta	Ser/Thr Kinase	Non-receptor serine/threonine protein kinase	2		2
B630019K06Rik	Q7TNS5	Novel protein similar to F-box and leucine-rich repeat protein 17	Unclassified	Unclassified	3		3
Btbd17	Q9DB72	BTB/POZ domain-containing protein 17	Unclassified	Unclassified	3		3
Cend1	Q9JKC6	Cell cycle exit and neuronal differentiation protein 1	Unclassified	Unclassified	2		2
Cnrip1	F7C0H6;Q5M8N0	CB1 cannabinoid receptor-interacting protein 1	Unclassified	Unclassified	2		2
Mog	Q3UY21;Q61885;Q29ZQ5	Myelin-oligodendrocyte glycoprotein	Unclassified	Myelin protein	4		4
Cltc	Q5SXR6;Q68FD5;E9Q434;F6Z1R4	Clathrin heavy chain 1	Vesicular/ Trafficking/ Transport	Structural molecule activity	5		5
Iqsec1	E9PUA3;Q8R0S2-2;Q8R0S2	IQ motif and SEC7 domain-containing protein 1	Vesicular/ Trafficking/ Transport	Guanyl-nucleotide exchange factor	3		3
Iqsec2	E9QAD8;A4GZ26;Q5DU25;D3Z5I6;D3Z6V7	IQ motif and SEC7 domain-containing protein 2	Vesicular/ Trafficking/ Transport	Guanyl-nucleotide exchange factor	5	2	7
Nsf	P46460;G3UX86;G3UX98	Vesicle-fusing ATPase	Vesicular/ Trafficking/ Transport	protein binding; syntaxin binding	3		3
Pet2	A2AHY8	Pet2 protein	Vesicular/ Trafficking/ Transport	GTPase activity; protein binding	2	3	5
Sh3gl2	A2ALV3;Q62420;Q8BXU5;F6ZL13;A2ALV1;Q62419;Q62421	Endophilin-A1	Vesicular/ Trafficking/ Transport	structural constituent of cytoskeleton	2		2
Stx1a	O35526;D6RFB9	Syntaxin-1A	Vesicular/ Trafficking/ Transport	protein binding	2		2
Stx1b	P61264;Q00262;Q80W45;Q3TJ55	Syntaxin-1B	Vesicular/ Trafficking/ Transport	SNARE protein	3		3
Stxbp1	O08599-2	Syntaxin-binding protein 1	Vesicular/ Trafficking/ Transport	transmembrane transporter activity	2	3	5
