# Supplementary material for: Arc Requires PSD95 for Assembly into Postsynaptic Complexes Involved with Neural Dysfunction and Intelligence
Source: Cell Rep. 2017 Oct 17;21(3):679–91. doi: 10.1016/j.celrep.2017.09.045 (PMC5656750; doi:10.1016/j.celrep.2017.09.045)
Supplement: Table S6. Biological Process Ontology of 107 Arc Interactors, Related to Figure 3 and Table S7 [file mmc7.xlsx]

## Sheet: Supplemental Table 6
Supplemental Table 6. Biological process ontology of 107 Arc interactors. Related to Figure 3 and Table S7.
GO Term	Description	Arc 107 interators	BH Correction	Arc interactors DownRegulated	BH Correction	Arc interactors UpRegulated	BH Correction
GO:0006811	ion transport	8.2e-14	2.7142e-11	0.0014	0.00455897
GO:0006812	cation transport	5.2e-13	8.606e-11	0.00919	0.0164385
GO:0007268	synaptic transmission	5.7e-13	6.289e-11	9.7e-14	1.2319e-11
GO:1902578	single-organism localization	8.4e-13	6.951e-11	0.00467	0.00988483	0.01072	0.0285867
GO:0015988	energy coupled proton transmembrane tran...	6.6e-12	4.3692e-10			0.00018	0.00171
GO:0015991	ATP hydrolysis coupled proton transport	6.6e-12	3.641e-10			0.00018	0.00160941
GO:0044765	single-organism transport	3.7e-11	1.74957e-09			0.04756	0.0495145
GO:0006810	transport	4.4e-11	1.8205e-09
GO:0051234	establishment of localization	5e-11	1.83889e-09
GO:0034220	ion transmembrane transport	5e-11	1.655e-09	0.00053	0.00258885	0.04999	0.0503211
GO:0051179	localization	1.3e-10	3.91182e-09
GO:1902600	hydrogen ion transmembrane transport	1.4e-10	3.86167e-09			0.00037	0.0026781
GO:0030001	metal ion transport	2.3e-10	5.85615e-09	0.00416	0.00910897	0.04724	0.0495206
GO:0098655	cation transmembrane transport	4.7e-10	1.11121e-08	0.01115	0.0196674	0.02433	0.0440257
GO:0098662	inorganic cation transmembrane transport	1.1e-09	2.42733e-08			0.02021	0.0398951
GO:0007267	cell-cell signaling	1.1e-09	2.27562e-08	6.2e-11	3.937e-09
GO:0006818	hydrogen transport	5.7e-09	1.10982e-07			0.0009	0.00456
GO:0015992	proton transport	5.7e-09	1.04817e-07			0.0009	0.0044129
GO:0055085	transmembrane transport	6.6e-09	1.14979e-07	0.0029	0.00767292
GO:0098660	inorganic ion transmembrane transport	8.9e-09	1.47295e-07			0.02698	0.0418465
GO:0050804	modulation of synaptic transmission	1.1e-08	1.73381e-07	3.2e-09	1.35467e-07
GO:0015672	monovalent inorganic cation transport	1.7e-08	2.55773e-07			0.02192	0.0406322
GO:0046034	ATP metabolic process	6.3e-07	9.06652e-06			6.4e-05	0.00324267
GO:0030004	cellular monovalent inorganic cation hom...	6.8e-07	9.37833e-06			3e-05	0.00456
GO:0030007	cellular potassium ion homeostasis	6.8e-07	9.0032e-06			3e-05	0.00228
GO:0071822	protein complex subunit organization	7.2e-07	9.16615e-06	0.00103	0.00421968
GO:0065008	regulation of biological quality	1.2e-06	1.47111e-05			0.02096	0.039824
GO:0016043	cellular component organization	1.2e-06	1.41857e-05	0.00011	0.00116417
GO:0009205	purine ribonucleoside triphosphate metab...	1.4e-06	1.59793e-05			8.8e-05	0.0026752
GO:0009199	ribonucleoside triphosphate metabolic pr...	1.6e-06	1.76533e-05			9.2e-05	0.00233067
GO:0009144	purine nucleoside triphosphate metabolic...	1.7e-06	1.81516e-05			9.4e-05	0.00204114
GO:0009126	purine nucleoside monophosphate metaboli...	1.8e-06	1.86188e-05			9.6e-05	0.001824
GO:0009167	purine ribonucleoside monophosphate meta...	1.8e-06	1.80545e-05			9.6e-05	0.00162133
GO:0009161	ribonucleoside monophosphate metabolic p...	2.1e-06	2.04441e-05			0.0001	0.00152
GO:0009123	nucleoside monophosphate metabolic proce...	2.5e-06	2.36429e-05			0.00011	0.00152
GO:0006816	calcium ion transport	2.5e-06	2.29861e-05	0.00194	0.00600927
GO:0055082	cellular chemical homeostasis	2.7e-06	2.41541e-05			0.02618	0.0442151
GO:0071840	cellular component organization or bioge...	3.6e-06	3.13579e-05	0.00017	0.00134938
GO:0007010	cytoskeleton organization	3.9e-06	3.31e-05	0.01717	0.0272574
GO:0009141	nucleoside triphosphate metabolic proces...	4e-06	3.31e-05			0.00013	0.00152
GO:0055075	potassium ion homeostasis	4.1e-06	3.31e-05			6.9e-05	0.002622
GO:0098771	inorganic ion homeostasis	4.5e-06	3.54643e-05			0.02021	0.0393836
GO:0050801	ion homeostasis	5.4e-06	4.15674e-05			0.02093	0.0402704
GO:0019233	sensory perception of pain	5.7e-06	4.28795e-05	2.4e-06	6.096e-05
GO:0055067	monovalent inorganic cation homeostasis	6.1e-06	4.48689e-05			0.00039	0.00269455
GO:0042278	purine nucleoside metabolic process	6.1e-06	4.38935e-05			0.00016	0.00173714
GO:0046128	purine ribonucleoside metabolic process	6.1e-06	4.29596e-05			0.00016	0.00162133
GO:0048878	chemical homeostasis	6.6e-06	4.55125e-05			0.04159	0.0493881
GO:0007626	locomotory behavior	7.1e-06	4.79612e-05	5.7e-05	0.0007239	0.00545	0.0172583
GO:1902580	single-organism cellular localization	8.3e-06	5.4946e-05			0.00081	0.00439714
GO:0006873	cellular ion homeostasis	8.9e-06	5.77627e-05			0.01566	0.0340046
GO:0048167	regulation of synaptic plasticity	9.6e-06	6.11077e-05	3.2e-06	6.77333e-05
GO:0048168	regulation of neuronal synaptic plastici...	9.6e-06	5.99547e-05	3.2e-06	5.80571e-05
GO:0009119	ribonucleoside metabolic process	1e-05	6.12963e-05			0.00019	0.00160444
GO:0070838	divalent metal ion transport	1.2e-05	7.22182e-05	0.00337	0.0085598
GO:0009116	nucleoside metabolic process	1.3e-05	7.68393e-05			0.00021	0.00168
GO:0072511	divalent inorganic cation transport	1.3e-05	7.54912e-05	0.00345	0.00859118
GO:1901657	glycosyl compound metabolic process	1.4e-05	7.98966e-05			0.00022	0.001672
GO:0006461	protein complex assembly	1.5e-05	8.41525e-05	0.00276	0.00762
GO:0070271	protein complex biogenesis	1.5e-05	8.275e-05	0.00276	0.00745787
GO:0019725	cellular homeostasis	2e-05	0.000108525			0.03762	0.0472582
GO:0043113	receptor clustering	2.2e-05	0.000117452	0.0006	0.00272143	0.01896	0.0394784
GO:0055080	cation homeostasis	2.4e-05	0.000126095			0.01949	0.0394997
GO:0006813	potassium ion transport	3.7e-05	0.000191359			0.00462	0.0149413
GO:0019693	ribose phosphate metabolic process	4e-05	0.000203692			0.00072	0.00420923
GO:0006875	cellular metal ion homeostasis	4.6e-05	0.000230697			0.01482	0.0331271
GO:0030003	cellular cation homeostasis	4.6e-05	0.000227254			0.01482	0.032647
GO:0072521	purine-containing compound metabolic pro...	5.3e-05	0.000257985			0.00081	0.00456
GO:0007399	nervous system development	5.4e-05	0.000259043	0.00011	0.00107462	0.04946	0.0501195
GO:0065003	macromolecular complex assembly	5.5e-05	0.000260071	0.00436	0.00938508
GO:0006836	neurotransmitter transport	5.8e-05	0.000270394
GO:0043933	macromolecular complex subunit organizat...	6e-05	0.000275833	0.00208	0.00587022
GO:0042592	homeostatic process	7.6e-05	0.000344603
GO:0022607	cellular component assembly	7.7e-05	0.000344419	0.00511	0.0106389
GO:0055065	metal ion homeostasis	8.5e-05	0.000375133			0.0172	0.0368225
GO:0048731	system development	0.00013	0.000566184	0.00134	0.00486229
GO:0055086	nucleobase-containing small molecule met...	0.00014	0.000601818			0.00215	0.0086
GO:0009150	purine ribonucleotide metabolic process	0.00016	0.000678974			0.00061	0.0040313
GO:0006814	sodium ion transport	0.00018	0.000754177			0.00375	0.0135714
GO:0007017	microtubule-based process	0.00018	0.00074475
GO:0009259	ribonucleotide metabolic process	0.00019	0.00077642			0.00065	0.00411667
GO:0007610	behavior	0.0002	0.000807317	0.00035	0.00202045	0.01348	0.0305815
GO:0044763	single-organism cellular process	0.00021	0.00083747	0.00129	0.00481853
GO:0072657	protein localization to membrane	0.00021	0.0008275	0.00607	0.0120452
GO:0006163	purine nucleotide metabolic process	0.00022	0.000856706			0.00068	0.0041344
GO:0050803	regulation of synapse structure or activ...	0.00029	0.00111616	0.00026	0.001651
GO:0007275	multicellular organismal development	0.00036	0.00136966	0.00584	0.0117727
GO:0009117	nucleotide metabolic process	0.00037	0.0013917			0.0017	0.00717778
GO:0044085	cellular component biogenesis	0.00039	0.00145045	0.00919	0.0166733
GO:0048856	anatomical structure development	0.0004	0.00147111	0.00608	0.0118794
GO:0006753	nucleoside phosphate metabolic process	0.00044	0.00160044			0.00181	0.00743568
GO:0031175	neuron projection development	0.00053	0.00190685	0.02229	0.0318071	0.03935	0.0478496
GO:0008344	adult locomotory behavior	0.0006	0.00213548	0.00313	0.00811245	0.00084	0.00440276
GO:0001919	regulation of receptor recycling	0.00079	0.00278181	3.6e-05	0.000508
GO:0051259	protein oligomerization	0.00086	0.00299642	0.00867	0.0159578
GO:0006754	ATP biosynthetic process	0.00093	0.00320656			0.02174	0.040796
GO:0030534	adult behavior	0.00095	0.00324175	0.00398	0.00972038	0.00107	0.00492848
GO:0044708	single-organism behavior	0.00095	0.00320867	0.00398	0.00953698	0.00107	0.00478353
GO:0034613	cellular protein localization	0.001	0.00334343			0.04572	0.0503583
GO:0070727	cellular macromolecule localization	0.001	0.00331			0.04572	0.049996
GO:0006796	phosphate-containing compound metabolic ...	0.0011	0.00360495			0.04327	0.0498261
GO:0044802	single-organism membrane organization	0.00112	0.00363451	0.00194	0.00586619
GO:0000902	cell morphogenesis	0.00124	0.00398485			0.01114	0.0286997
GO:0007270	neuron-neuron synaptic transmission	0.00135	0.00429663	0.0121	0.0207662
GO:0033173	calcineurin-NFAT signaling cascade	0.00135	0.00425571
GO:0048016	inositol phosphate-mediated signaling	0.00135	0.00421557
GO:0048666	neuron development	0.00137	0.00423804	0.03074	0.0379027	0.0493	0.0502926
GO:0061024	membrane organization	0.00138	0.00422944	0.0004	0.0022087
GO:0022008	neurogenesis	0.00141	0.00428174	0.00208	0.00600364
GO:0006793	phosphorus metabolic process	0.00141	0.00424282			0.04582	0.0490468
GO:0032989	cellular component morphogenesis	0.00176	0.00524829			0.01246	0.0315653
GO:0032501	multicellular organismal process	0.00178	0.00526054	0.03984	0.0428786
GO:0009636	response to toxic substance	0.00196	0.00574124
GO:0006874	cellular calcium ion homeostasis	0.00207	0.00601026	0.03254	0.0389866
GO:0009145	purine nucleoside triphosphate biosynthe...	0.00212	0.00610191			0.02865	0.043548
GO:0009206	purine ribonucleoside triphosphate biosy...	0.00212	0.00604931			0.02865	0.0431168
GO:0072503	cellular divalent inorganic cation homeo...	0.00212	0.00599761	0.03282	0.0385939
GO:0044767	single-organism developmental process	0.00238	0.0066761	0.02706	0.0347133
GO:0009201	ribonucleoside triphosphate biosynthetic...	0.00243	0.00675908			0.03003	0.0447506
GO:0044707	single-multicellular organism process	0.00245	0.00675792
GO:0044699	single-organism process	0.00246	0.00672942	0.02178	0.0314325
GO:0022604	regulation of cell morphogenesis	0.00249	0.00675566	0.03483	0.0402128
GO:0032502	developmental process	0.00268	0.00721203	0.02819	0.0354468
GO:0051641	cellular localization	0.0029	0.00774113			0.03678	0.0477826
GO:0051262	protein tetramerization	0.00294	0.00778512	0.00027	0.00163286
GO:0055074	calcium ion homeostasis	0.00298	0.00782841	0.03719	0.0410707
GO:0048812	neuron projection morphogenesis	0.00304	0.00792315			0.01891	0.0399211
GO:0072507	divalent inorganic cation homeostasis	0.00304	0.00786125	0.03749	0.0410451
GO:0061564	axon development	0.00368	0.00944248
GO:0001881	receptor recycling	0.00384	0.00977723	0.00018	0.00134471
GO:0032011	ARF protein signal transduction	0.00384	0.0097026	0.00018	0.00127
GO:0032012	regulation of ARF protein signal transdu...	0.00384	0.00962909	0.00018	0.00120316
GO:0023051	regulation of signaling	0.00401	0.00997977	1.5e-06	4.7625e-05
GO:0009127	purine nucleoside monophosphate biosynth...	0.00418	0.0103252			0.03621	0.0487073
GO:0009168	purine ribonucleoside monophosphate bios...	0.00418	0.0102487			0.03621	0.04828
GO:0017157	regulation of exocytosis	0.00418	0.0101734
GO:0008104	protein localization	0.0042	0.0101474
GO:0070588	calcium ion transmembrane transport	0.00422	0.0101219
GO:1903530	regulation of secretion by cell	0.00456	0.0108587
GO:0009142	nucleoside triphosphate biosynthetic pro...	0.00465	0.0109939			0.03758	0.0476013
GO:0048278	vesicle docking	0.00465	0.010916
GO:0060341	regulation of cellular localization	0.00479	0.0111654
GO:0019637	organophosphate metabolic process	0.00489	0.0113188			0.00795	0.024168
GO:0009156	ribonucleoside monophosphate biosyntheti...	0.00489	0.0112402			0.03827	0.0476807
GO:0006820	anion transport	0.00498	0.0113681
GO:0051128	regulation of cellular component organiz...	0.00525	0.0119024
GO:0009124	nucleoside monophosphate biosynthetic pr...	0.00541	0.0121817			0.03963	0.0478076
GO:0043297	apical junction assembly	0.00553	0.0123678			0.01267	0.0315711
GO:0070830	bicellular tight junction assembly	0.00553	0.0122848			0.01267	0.0310619
GO:0051046	regulation of secretion	0.00565	0.0124677
GO:0022406	membrane docking	0.00568	0.0124509
GO:0006536	glutamate metabolic process	0.00616	0.0134142
GO:0015985	energy coupled proton transport, down el...	0.00616	0.0133265
GO:0015986	ATP synthesis coupled proton transport	0.00616	0.01324
GO:0006145	purine nucleobase catabolic process	0.00624	0.0133254	0.00135	0.0047625
GO:0006147	guanine catabolic process	0.00624	0.01324	0.00135	0.00463378
GO:0046098	guanine metabolic process	0.00624	0.0131557	0.00135	0.00451184
GO:1902396	protein localization to bicellular tight...	0.00624	0.0130724
GO:1902414	protein localization to cell junction	0.00624	0.0129902
GO:0006887	exocytosis	0.00632	0.0130745
GO:0030182	neuron differentiation	0.00693	0.0142474
GO:0046496	nicotinamide nucleotide metabolic proces...	0.00714	0.0145885			0.04372	0.0499657
GO:0000226	microtubule cytoskeleton organization	0.00726	0.0147427
GO:0042391	regulation of membrane potential	0.00736	0.0148546	0.01183	0.020581	0.00326	0.0127056
GO:0006541	glutamine metabolic process	0.0075	0.0150455
GO:0048699	generation of neurons	0.00761	0.0151742
GO:0030030	cell projection organization	0.00809	0.0160347
GO:0019362	pyridine nucleotide metabolic process	0.00812	0.0159983			0.04576	0.0496823
GO:0044070	regulation of anion transport	0.00821	0.0160799
GO:0000082	G1/S transition of mitotic cell cycle	0.00847	0.0164916
GO:0044843	cell cycle G1/S phase transition	0.00847	0.0163951
GO:0042451	purine nucleoside biosynthetic process	0.00882	0.0169734			0.04712	0.0500856
GO:0046129	purine ribonucleoside biosynthetic proce...	0.00882	0.0168753			0.04712	0.0497378
GO:0006091	generation of precursor metabolites and ...	0.00885	0.0168353
GO:0072524	pyridine-containing compound metabolic p...	0.00918	0.0173633			0.04779	0.0494155
GO:0016358	dendrite development	0.00954	0.0179417	0.00011	0.00127
GO:0007272	ensheathment of neurons	0.00992	0.018551	0.00409	0.00944418
GO:0008366	axon ensheathment	0.00992	0.0184467	0.00409	0.00927554
GO:0042552	myelination	0.00992	0.0183437	0.00409	0.00911281
GO:0006865	amino acid transport	0.01031	0.0189589
GO:0043112	receptor metabolic process	0.01054	0.0192748	0.00051	0.00269875
GO:0009163	nucleoside biosynthetic process	0.01151	0.020933
GO:0042455	ribonucleoside biosynthetic process	0.01151	0.0208186
GO:1901659	glycosyl compound biosynthetic process	0.01236	0.0222346
GO:0006542	glutamine biosynthetic process	0.01245	0.0222754
GO:0009450	gamma-aminobutyric acid catabolic proces...	0.01245	0.0221556
GO:0015812	gamma-aminobutyric acid transport	0.01245	0.0220372
GO:1901135	carbohydrate derivative metabolic proces...	0.01247	0.0219552			0.00746	0.0231412
GO:0051258	protein polymerization	0.01261	0.0220842
GO:0006733	oxidoreduction coenzyme metabolic proces...	0.0128	0.0222989
GO:0051049	regulation of transport	0.01305	0.0226154
GO:0006099	tricarboxylic acid cycle	0.01312	0.0226183
GO:0007043	cell-cell junction assembly	0.01312	0.0225011			0.01965	0.0393
GO:0022603	regulation of anatomical structure morph...	0.01324	0.0225899
GO:0051656	establishment of organelle localization	0.01325	0.022491
GO:0048869	cellular developmental process	0.01342	0.0226634
GO:0044281	small molecule metabolic process	0.01353	0.0227331			0.04439	0.0503528
GO:0007409	axonogenesis	0.01434	0.0239724
GO:0030036	actin cytoskeleton organization	0.01495	0.0248666	0.01749	0.0270882
GO:0019932	second-messenger-mediated signaling	0.01512	0.0250236
GO:0030029	actin filament-based process	0.01513	0.0249156	0.0176	0.0269301
GO:0048468	cell development	0.01538	0.0252019	0.03648	0.0409996
GO:0042493	response to drug	0.01683	0.027442
GO:0006101	citrate metabolic process	0.01694	0.027486
GO:0072350	tricarboxylic acid metabolic process	0.01694	0.0273519
GO:0043623	cellular protein complex assembly	0.01696	0.0272513
GO:0001505	regulation of neurotransmitter levels	0.01713	0.0273914
GO:0016192	vesicle-mediated transport	0.01716	0.0273075
GO:0051260	protein homooligomerization	0.01751	0.0277311
GO:0044057	regulation of system process	0.01791	0.0282296
GO:0050770	regulation of axonogenesis	0.01796	0.0281742	0.04369	0.0454806
GO:0006006	glucose metabolic process	0.01819	0.0284004
GO:0009448	gamma-aminobutyric acid metabolic proces...	0.01861	0.0289198
GO:0046113	nucleobase catabolic process	0.01861	0.0287846	0.00405	0.009525
GO:1901701	cellular response to oxygen-containing c...	0.01868	0.0287585
GO:0033036	macromolecule localization	0.01911	0.0292843
GO:0042221	response to chemical	0.01917	0.0292409			0.02612	0.0446094
GO:0010646	regulation of cell communication	0.01935	0.02938	0.00012	0.00108857
GO:0006096	glycolytic process	0.02008	0.0303492			0.02451	0.0438296
GO:0006757	ATP generation from ADP	0.02008	0.0302113			0.02451	0.04332
GO:0043648	dicarboxylic acid metabolic process	0.02008	0.0300746
GO:0071702	organic substance transport	0.02039	0.0304013
GO:0070527	platelet aggregation	0.02117	0.0314227
GO:0048667	cell morphogenesis involved in neuron di...	0.02176	0.0321543
GO:0032940	secretion by cell	0.02178	0.0320408
GO:0006904	vesicle docking involved in exocytosis	0.02344	0.0343303
GO:0009135	purine nucleoside diphosphate metabolic ...	0.02344	0.034179			0.02658	0.0443974
GO:0009179	purine ribonucleoside diphosphate metabo...	0.02344	0.0340291			0.02658	0.0439148
GO:0009185	ribonucleoside diphosphate metabolic pro...	0.02344	0.0338805			0.02658	0.0434426
GO:0043491	protein kinase B signaling	0.02344	0.0337332			0.02658	0.0429804
GO:0046031	ADP metabolic process	0.02344	0.0335872			0.02658	0.042528
GO:0051017	actin filament bundle assembly	0.02344	0.0334424
GO:0051896	regulation of protein kinase B signaling	0.02344	0.0332989			0.02658	0.042085
GO:0051898	negative regulation of protein kinase B ...	0.02344	0.0331566			0.02658	0.0416511
GO:0061572	actin filament bundle organization	0.02344	0.0330155
GO:0051640	organelle localization	0.02404	0.0337171
GO:0035176	social behavior	0.0246	0.034357	0.00125	0.00496094
GO:0051703	intraspecies interaction between organis...	0.0246	0.0342126	0.00125	0.00481061
GO:0060627	regulation of vesicle-mediated transport	0.02467	0.0341664
GO:0044341	sodium-dependent phosphate transport	0.02474	0.0341206	0.0054	0.0110613
GO:0045333	cellular respiration	0.02597	0.0356683
GO:0050821	protein stabilization	0.0273	0.0373401
GO:1901700	response to oxygen-containing compound	0.02864	0.0390117
GO:0046903	secretion	0.02963	0.0401948
GO:0009653	anatomical structure morphogenesis	0.02971	0.0401388
GO:0032990	cell part morphogenesis	0.02995	0.0402986			0.04322	0.0505342
GO:0048858	cell projection morphogenesis	0.02995	0.0401354			0.04322	0.0501484
GO:0016337	single organismal cell-cell adhesion	0.03064	0.0408945
GO:0006606	protein import into nucleus	0.03079	0.0409297			0.03072	0.0453344
GO:0034504	protein localization to nucleus	0.03079	0.040766			0.03072	0.0444709
GO:0044744	protein targeting to nucleus	0.03079	0.0406035			0.03072	0.0440513
GO:0051170	nuclear import	0.03079	0.0404424			0.03072	0.0436396
GO:1902593	single-organism nuclear import	0.03079	0.0402826			0.03072	0.0432356
GO:0009052	pentose-phosphate shunt, non-oxidative b...	0.03083	0.0401761
GO:0016081	synaptic vesicle docking	0.03083	0.0400185
GO:0019062	virion attachment to host cell	0.03083	0.0398622			0.00354	0.013452
GO:0033057	multicellular organismal reproductive be...	0.03083	0.0397071	0.00674	0.0129694
GO:0044650	adhesion of symbiont to host cell	0.03083	0.0395532			0.00354	0.0131239
GO:0044706	multi-multicellular organism process	0.03083	0.0394005	0.00674	0.0127758
GO:0060179	male mating behavior	0.03083	0.039249	0.00674	0.0125879
GO:0050793	regulation of developmental process	0.03114	0.0394917
GO:0006470	protein dephosphorylation	0.03133	0.039581
GO:0006090	pyruvate metabolic process	0.03209	0.040387			0.03141	0.0438011
GO:0051493	regulation of cytoskeleton organization	0.03273	0.0410365
GO:0015711	organic anion transport	0.03326	0.0415436
GO:0019318	hexose metabolic process	0.03373	0.0419723
GO:0044770	cell cycle phase transition	0.03373	0.0418151
GO:0044772	mitotic cell cycle phase transition	0.03373	0.0416591
GO:0006749	glutathione metabolic process	0.03476	0.0427716
GO:0051225	spindle assembly	0.03476	0.0426132
GO:0007265	Ras protein signal transduction	0.03489	0.0426147	0.00013	0.00110067
GO:0000904	cell morphogenesis involved in different...	0.03561	0.0433342
GO:0032879	regulation of localization	0.0359	0.0435271
GO:0009060	aerobic respiration	0.03613	0.0436461
GO:0022904	respiratory electron transport chain	0.03613	0.0434874
GO:0006102	isocitrate metabolic process	0.03688	0.0442293
GO:0034643	establishment of mitochondrion localizat...	0.03688	0.0440696			0.00424	0.0149879
GO:0047497	mitochondrion transport along microtubul...	0.03688	0.0439111			0.00424	0.0146473
GO:0051654	establishment of mitochondrion localizat...	0.03688	0.0437537			0.00424	0.0143218
GO:0070070	proton-transporting V-type ATPase comple...	0.03688	0.0435974
GO:0070072	vacuolar proton-transporting V-type ATPa...	0.03688	0.0434423
GO:0072384	organelle transport along microtubule	0.03688	0.0432882			0.00424	0.0140104
GO:0017156	calcium ion-dependent exocytosis	0.03752	0.0438838
GO:0051705	multi-organism behavior	0.03752	0.0437293	0.00197	0.00581837
GO:0005996	monosaccharide metabolic process	0.03761	0.0436804
GO:0044093	positive regulation of molecular functio...	0.03801	0.0439906	0.04811	0.04811
GO:1901564	organonitrogen compound metabolic proces...	0.0384	0.0442871			0.04885	0.0501703
GO:0007009	plasma membrane organization	0.03892	0.044731
GO:0043330	response to exogenous dsRNA	0.03892	0.0445762
GO:0016311	dephosphorylation	0.03929	0.0448448
GO:0046578	regulation of Ras protein signal transdu...	0.04005	0.0455552	0.00055	0.00258704
GO:0006165	nucleoside diphosphate phosphorylation	0.04035	0.0457392			0.03553	0.0486537
GO:0046939	nucleotide phosphorylation	0.04035	0.0455831			0.03553	0.0482193
GO:0031344	regulation of cell projection organizati...	0.04172	0.0469705
GO:0043409	negative regulation of MAPK cascade	0.0418	0.046901			0.03621	0.0478602
GO:0070373	negative regulation of ERK1 and ERK2 cas...	0.0418	0.0467426			0.03621	0.0474476
GO:1902532	negative regulation of intracellular sig...	0.04256	0.0474322
GO:0030002	cellular anion homeostasis	0.0429	0.0476507
GO:0030320	cellular monovalent inorganic anion home...	0.0429	0.0474913
GO:0030643	cellular phosphate ion homeostasis	0.0429	0.047333
GO:0055062	phosphate ion homeostasis	0.0429	0.0471757
GO:0055081	anion homeostasis	0.0429	0.0470195
GO:0055083	monovalent inorganic anion homeostasis	0.0429	0.0468644
GO:0070071	proton-transporting two-sector ATPase co...	0.0429	0.0467102
GO:0072501	cellular divalent inorganic anion homeos...	0.0429	0.046557
GO:0072502	cellular trivalent inorganic anion homeo...	0.0429	0.0464049
GO:0072505	divalent inorganic anion homeostasis	0.0429	0.0462537
GO:0072506	trivalent inorganic anion homeostasis	0.0429	0.0461036
GO:0008217	regulation of blood pressure	0.04326	0.04634			0.0369	0.0475322
GO:0009064	glutamine family amino acid metabolic pr...	0.04326	0.0461905
GO:0022900	electron transport chain	0.04326	0.046042
GO:0044724	single-organism carbohydrate catabolic p...	0.04326	0.0458944			0.0369	0.0471328
GO:0050808	synapse organization	0.04342	0.045917
GO:0006897	endocytosis	0.04369	0.0460554
GO:0008360	regulation of cell shape	0.04428	0.0465291
GO:0030154	cell differentiation	0.04458	0.0466961	0.03511	0.0401709
GO:0019722	calcium-mediated signaling	0.04475	0.0467263
GO:0043085	positive regulation of catalytic activit...	0.04477	0.0466002
GO:0007411	axon guidance	0.04604	0.0477719
GO:0034329	cell junction assembly	0.04625	0.0478398			0.03827	0.0469116
GO:0006886	intracellular protein transport	0.04633	0.0477733
GO:1903522	regulation of blood circulation	0.04693	0.0482417
GO:0007605	sensory perception of sound	0.04873	0.0499369
GO:0015849	organic acid transport	0.04873	0.0497828
GO:0046942	carboxylic acid transport	0.04873	0.0496296
GO:0050954	sensory perception of mechanical stimulu...	0.04873	0.0494774
GO:0097485	neuron projection guidance	0.04873	0.0493261
GO:0033572	transferrin transport	0.04888	0.0493271
GO:0098602	single organism cell adhesion	0.04895	0.0492476
GO:0009132	nucleoside diphosphate metabolic process	0.04932	0.0494695			0.03963	0.0474312
GO:0051649	establishment of localization in cell	0.04957	0.04957
