# Supplementary material for: Arc Requires PSD95 for Assembly into Postsynaptic Complexes Involved with Neural Dysfunction and Intelligence
Source: Cell Rep. 2017 Oct 17;21(3):679–91. doi: 10.1016/j.celrep.2017.09.045 (PMC5656750; doi:10.1016/j.celrep.2017.09.045)
Supplement: Table S7. MS Data Obtained from Single-Step Purifications from ArcTAP/+ and ArcTAP/TAP Crossed with PSD95/Dlg4 Knockout Mice, Related to Figures 3 and 5 [file mmc8.xlsx]

## Sheet: Supplemental Table 7
Supplemental Table 7. MS data obtained from a single step purifications from ArcTAP/+ and ArcTAP/TAP crossed with PSD95/Dlg4 knockout mice. Related to Figure 3 and 5.
id	Protein ID	Majority protein IDs	Protein name	Gene name	Peptides	Peptides 1S-PSD95mut01	Peptides 1S-PSD95mut02	Peptides 1S-PSD95mut03	Experiment 1S-PSD95mut01	Experiment 1S-PSD95mut02	Experiment 1S-PSD95mut03	# replicates identified in	Average Ratio M/L (ARC/Cont)	Total M/L Ratio count	Ratio M/L 1S-PSD95mut01	Ratio M/L count 1S-PSD95mut01	Ratio M/L 1S-PSD95mut02	Ratio M/L count 1S-PSD95mut02	Ratio M/L 1S-PSD95mut03	Ratio M/L count 1S-PSD95mut03	# replicates enriched (1 + 2 step)	Average Ratio H/M (PSD95mut/ARC)	Normalised Average Ratio H/M (PSD95mut/ARC)	total H/M Ratio count	# replicates quantified	Ratio H/M 1S-PSD95mut01	Ratio H/M count 1S-PSD95mut01	Ratio H/M 1S-PSD95mut02	Ratio H/M count 1S-PSD95mut02	Ratio H/M 1S-PSD95mut03	Ratio H/M count 1S-PSD95mut03	Total PSD-95 complex (# replicates)	PSD-95 Core Complex	PSD-95 Interactor	Av Intensity L (cont)	Av Intensity M (ARC)	Av Intensity H (PSD95mut)	Av Intensity M/L (ARC)	Av Intensity H/M (PSD95mut)	Intensity 1S-PSD95mut01	Intensity L 1S-PSD95mut01	Intensity M 1S-PSD95mut01	Intensity H 1S-PSD95mut01	Intensity 1S-PSD95mut02	Intensity L 1S-PSD95mut02	Intensity M 1S-PSD95mut02	Intensity H 1S-PSD95mut02	Intensity 1S-PSD95mut03	Intensity L 1S-PSD95mut03
549	G3UYQ4	G3UYQ4	Adenylate kinase domain-containing 1	Akd1	3	1	1	1	4	4	1	3	18.9678	3	5.2287	1	32.707	2		0	2	0.0715463	0.233617	3	2	0.17009	1	0.044549	2		0				133476	5.08177e+06	283894	38.0727	0.0558651	629920	61341	507560	61018	15117000	205610	14404000	506770	333760
1001	Q62108;Q62108-3;Q62108-2;G3UZL5	Q62108;Q62108-3;Q62108-2	Disks large homolog 4	Dlg4	96	30	34	32	190	218	149	3	18.6853	231	13.755	76	23.044	97	19.257	58	8	0.059892	0.195563	203	3	0.059892	65	0.06459	90	0.038358	48	5	X	x	7.55363e+06	1.25556e+09	18849200	166.219	0.0150126	1218100000	8840800	1181700000	27537000	2259400000	10823000	2226400000	22178000	368400000	2997100
1263	Q91XM9	Q91XM9	Disks large homolog 2	Dlg2	63	18	23	22	102	97	70	3	18.1183	151	12.33	66	26.59	47	15.435	38	8	0.138735	0.453006	147	3	0.29227	65	0.20137	47	0.061302	35	5	X	x	4430600	3.01913e+08	6.5101e+07	68.1428	0.215628	384520000	5315100	284430000	94774000	561680000	3988700	465330000	92363000	168130000	3988000
785	P60202;F8WGE4;P60202-2	P60202;F8WGE4;P60202-2	Myelin proteolipid protein	Plp1	7	4	2	1	7	3	3	3	17.3493	12	10.917	7	11.079	3	30.052	2	8	0.254153	0.829872	12	3	0.33635	7	0.11542	3	0.56484	2	5	X		1330330	19882900	7.61187e+06	14.9458	0.382835	39519000	2815000	28530000	8174100	11961000	905960	9896700	1158500	34995000	270030
976	Q60771	Q60771	Claudin-11	Cldn11	3	1	1	1	3	2	1	3	16.892	4	24.894	2	8.8899	2		0	5	0.51837	1.69261	4	2	0.16591	2	1.3892	2		0				163565	4.32555e+06	4084100	26.4455	0.94418	10036000	130280	8623200	1283000	11228000	196850	4145500	6885200	207960
1447	Q9WV31	Q9WV31	Activity-regulated cytoskeleton-associated protein	Arc	26	8	10	8	35	38	22	3	16.192	68	15.66	24	16.483	31	16.433	13	8	0.306255	1	67	3	0.77905	24	0.3046	31	0.14137	12	5	X		2652690	1.28696e+08	6.96522e+07	48.5152	0.541217	271070000	3228100	134850000	132990000	271740000	4052600	199120000	68567000	60194000	677370
1106	Q811D0	Q811D0	Disks large homolog 1	Dlg1	47	15	14	18	45	38	34	3	14.682	89	10.564	33	11.262	34	22.22	22	8	0.770445	2.5157	89	3	1.8793	33	0.98486	34	0.21762	22	5	X		3057300	1.43152e+08	1.55074e+08	46.8229	1.08329	322400000	4479700	104690000	213240000	474400000	3548000	241700000	229150000	107040000	1144200
1438	Q9R111;D3YU09	Q9R111;D3YU09	Guanine deaminase	Gda	29	12	9	8	37	20	14	3	14.6647	61	11.042	34	15.913	18	17.039	9	5	0.191002	0.623671	61	3	0.3804	34	0.21374	18	0.16987	9	5	X	x	2.75347e+06	7.78877e+07	24750100	28.2871	0.317767	210740000	5638500	145230000	59870000	80860000	2164000	67048000	11648000	24576000	457920
759	P50516;P50516-2;D3Z1B9;D3YWH3;D3YZ23	P50516;P50516-2	V-type proton ATPase catalytic subunit A	Atp6v1a	2	0	1	1		3	1	2	10.369	1		0		0	10.369	1	3	0.19713	0.643679	1	1		0		0	0.39426	1	1			11680	132700	67157	11.3613	0.506081									211540	11680
531	P27661;P22752;Q6GSS7;Q8BFU2;Q8CGP5;Q8CGP7;Q64523;Q8CGP4;Q8R1M2;P0C0S6;Q3THW5;Q8CGP6;F8WIX8;Q64522;Q3UA95;Q5NC91;Q8R029;G3UWL7	P27661;P22752;Q6GSS7;Q8BFU2;Q8CGP5;Q8CGP7;Q64523;Q8CGP4;Q8R1M2;P0C0S6;Q3THW5;Q8CGP6;F8WIX8;Q64522;Q3UA95;Q5NC91;Q8R029;G3UWL7	Histone H2A.x;Histone H2A type 1;Histone H2A type 2-A;Histone H2A type 3;Histone H2A type 1-F;Histone H2A type 1-K;Histone H2A type 2-C;Histone H2A;Histone H2A.J;Histone H2A.Z;Histone H2A.V;Histone H2A type 1-H;Histone H2A type 2-B	H2afx;Hist1h2ab;Hist2h2aa1;Hist3h2a;Hist1h2af;Hist1h2ak;Hist2h2ac;Hist1h2aa;H2afj;H2afz;H2afv;Hist1h2ah;Hist1h2al;Hist2h2ab	2	1	1	0	3	2		2	9.90405	5	12.924	3	6.8841	2		0	5	0.086492	0.282418	5	2	0.16411	3	0.095366	2		0				476540	4634650	738225	9.72563	0.159284	8986500	746100	7021700	1218700	2712300	206980	2247600	257750
836	P68369;P05214;Q3UX10	P68369;P05214	Tubulin alpha-1A chain;Tubulin alpha-3 chain	Tuba1a;Tuba3a	8	3	2	3	2	2	7	3	9.6623	2		0		0	9.6623	2	6	0.20503	0.669475	2	1		0		0	0.41006	2	4	X		176450	2776000	1042000	15.7325	0.37536									3994500	176450
1409	Q9JKC6	Q9JKC6	Cell cycle exit and neuronal differentiation protein 1	Cend1	2	1	1	0	2	2		2	8.9016	3	15.781	2	2.0222	1		0	2	0.3419	1.11639	3	2	0.50175	2	0.52395	1		0				104746	1548600	734195	14.7843	0.474102	3368100	111090	2057600	1199400	1407000	98403	1039600	268990
79	E9QAD8;A4GZ26;Q5DU25;D3Z5I6;D3Z6V7	E9QAD8;A4GZ26;Q5DU25;D3Z5I6;D3Z6V7	IQ motif and SEC7 domain-containing protein 2	Iqsec2	76	19	30	27	54	83	64	3	8.53903	123	5.9687	35	8.6294	49	11.019	39	7	0.0910607	0.297336	114	3	0.19596	32	0.075776	47	0.092507	35	5	X		4.00383e+06	100508000	8.22857e+06	25.1029	0.0818698	72921000	4113500	60309000	8497900	208260000	6191900	191490000	10580000	57039000	1706100
1460	Q9Z1G4;Q9Z1G4-2;Q9Z1G4-3;Q3TY98;A2A599	Q9Z1G4;Q9Z1G4-2;Q9Z1G4-3;Q3TY98	V-type proton ATPase 116 kDa subunit a isoform 1	Atp6v0a1	14	4	4	6	10	7	11	3	8.50847	18	6.6521	7	14.089	4	4.7843	7	5	0.383093	1.25089	18	3	0.49444	7	0.75634	4	0.28159	7				426470	6.55153e+06	3.05657e+06	15.3622	0.466542	11738000	628800	7612700	3496500	12188000	428020	7428300	4331900	6177500	222590
342	P0CG50;Q8VC46;Q922Z8;P0CG49;Q5SX22;E9QNP0;E9Q5F6;E9Q4P0;P62983;E9Q0Z8;P62984;E9Q9J0;F6X7C4;D3YYZ2	P0CG50;Q8VC46;Q922Z8;P0CG49;Q5SX22;E9QNP0;E9Q5F6;E9Q4P0;P62983;E9Q0Z8;P62984;E9Q9J0;F6X7C4	Polyubiquitin-C;Ubiquitin;Ubiquitin-related 1;Ubiquitin-related 2;Polyubiquitin-B;Ubiquitin;Ubiquitin-40S ribosomal protein S27a;Ubiquitin;40S ribosomal protein S27a;Ubiquitin-60S ribosomal protein L40;Ubiquitin;60S ribosomal protein L40	Ubc;Ubb;2810422J05Rik;Rps27a;Uba52;Gm7866	5	1	2	2	5	2	4	3	7.98687	9	6.3244	5	8.2432	1	9.393	3	7	0.519975	1.69785	9	3	1.1679	5	0.65764	1	0.25436	3	1			290009	2.13194e+06	1.40534e+06	7.35127	0.659186	8351900	703140	4201600	3447200	840360	57428	464710	318220	2289600	109460
725	P35438;P35438-2	P35438;P35438-2	Glutamate [NMDA] receptor subunit zeta-1	Grin1	10	2	5	3	4	6	6	3	7.66997	11	6.4998	2	12.953	4	3.5571	5	7	0.127439	0.416121	8	3	0.16927	2	0.087966	3	0.25252	3	5	X	x	224326	2.72797e+06	298190	12.1607	0.109309	2067400	99009	1646700	321710	5404100	330650	4716500	356990	2279900	243320
110	B1AZP2-2;B1AZP2;B7ZNS2;B1AZP2-3;F6YMR0;E9PUF2	B1AZP2-2;B1AZP2;B7ZNS2	Disks large-associated protein 4	Dlgap4	22	3	10	9	3	17	15	3	7.48323	24	3.2109	1	6.3238	14	12.915	9	8	0.219745	0.717523	23	3	0.53539	1	0.21405	14	0.12954	8	5	X	x	1164805	1.30458e+07	1.15795e+06	11.2	0.0887604	799950	66565	625200	108190	36084000	3042100	30410000	2632400	9221300	385750
1377	Q9DB72	Q9DB72	BTB/POZ domain-containing protein 17	Btbd17	8	2	4	2	3	7	3	3	7.39097	11	4.315	3	3.8179	7	14.04	1	3	0.195307	0.637728	9	3	0.46781	3	0.16744	5	0.14598	1				735895	4.20057e+06	548167	5.7081	0.130498	3193700	286120	2025400	882170	11714000	1898000	9168300	647420	1546500	23566
579	O08553	O08553	Dihydropyrimidinase-related protein 2	Dpysl2	27	7	12	8	25	33	18	3	7.03027	48	4.2988	22	9.0003	19	7.7917	7	6	0.330785	1.0801	48	3	0.69922	22	0.24499	19	0.37893	7				3.46017e+06	2.56823e+07	10187100	7.42228	0.396658	52478000	6781200	27319000	18379000	50852000	3213900	39023000	8615900	14657000	385400
283	E9PUA3;Q8R0S2-2;Q8R0S2	E9PUA3;Q8R0S2-2;Q8R0S2	IQ motif and SEC7 domain-containing protein 1	Iqsec1	19	4	10	5	4	13	5	3	7.0091	9	6.0573	1	4.122	7	10.848	1	3	0.0788235	0.257379	9	3	0.13355	1	0.10774	7	0.074004	1	5	X		613147	7.04347e+06	294131	11.4874	0.0417595	1555500	32551	1479600	43358	19299000	1794300	16692000	812970	2997400	12589
457	Q9QYS2;F6QVY9	Q9QYS2;F6QVY9	Metabotropic glutamate receptor 3	Grm3	5	2	2	1	5	4	2	3	6.86147	6	5.9813	3	11.195	2	3.4081	1	3	0.19053	0.622129	6	3	0.30586	3	0.24657	2	0.20969	1	1			121248	1.4351e+06	292640	11.836	0.203917	2591000	229570	1899900	461540	2581700	104780	2093400	383610	374150	29395
663	Q80TN1;P11798;F8WIS9;F6WHR9;D3Z7K9;F8WHB5;P11798-2;F8WIR6;D6RDQ8;E9QAJ4;E9PYZ8	Q80TN1;P11798;F8WIS9	Calcium/calmodulin-dependent protein kinase type II subunit alpha	Camk2a	11	3	4	4	7	13	13	3	6.85363	26	7.4991	7	7.4179	12	5.6439	7	8	0.150607	0.491772	23	3	0.26975	7	0.18191	11	0.15077	5	5	X	x	1071930	7.89467e+06	1.66262e+06	7.36491	0.210601	11673000	1219600	7899700	2553800	15294000	1797400	11558000	1938100	4921000	198790
941	Q3UVU8	Q3UVU8	Disks large-associated protein 1	Dlgap1	28	7	11	10	16	24	20	3	6.81917	42	4.3644	12	8.8668	18	7.2263	12	7	0.0670807	0.219036	33	3	0.13529	7	0.050562	17	0.082471	9	5	X	x	2328390	3.67957e+07	1.10157e+06	15.8031	0.0299374	12274000	875070	10627000	771480	87969000	5701200	80268000	2000200	20434000	408900
718	P31650	P31650	Sodium- and chloride-dependent GABA transporter 3	Slc6a11	3	1	0	2	2		2	2	6.7538	3	5.5394	2		0	7.9682	1	4	0.277813	0.907131	3	2	0.58585	2		0	0.24759	1				131646	920195	558904	6.98995	0.607375	2818000	238780	1523900	1055300					403510	24511
1078	Q7TNS5	Q7TNS5	Novel protein similar to F-box and leucine-rich repeat protein 17	B630019K06Rik	2	1	1	0	1	2		2	6.4552	1		0	6.4552	1		0	3	0.17395	0.567991	1	1		0	0.3479	1		0	5	X		34497	721165	126880	20.9052	0.175938	471100		471100		1132600	34497	971230	126880
822	P63017;Q504P4;D3Z5E2;D3YW43	P63017;Q504P4	Heat shock cognate 71 kDa protein	Hspa8	23	6	11	6	21	31	10	3	6.39763	43	3.3636	17	10.42	19	5.4093	7	8	0.66202	2.16166	43	3	1.8838	17	0.28317	19	0.48111	7	1			2.15337e+06	20645000	1.66853e+07	9.58728	0.808199	57798000	4149400	19326000	34322000	55060000	2035700	39303000	13721000	5593800	275020
99	Q6PFD5;B1AS06	Q6PFD5;B1AS06	Disks large-associated protein 3	Dlgap3	21	2	8	11	7	16	22	3	6.3852	30	4.3101	7	8.8642	10	5.9813	13	3	0.125508	0.409815	26	3	0.28708	6	0.15288	10	0.062072	10	5	X	x	823253	12127700	905140	14.7314	0.0746341	5963100	801810	4261100	900200	23736000	1053100	21299000	1383600	11869000	614850
985	Q61171;D3Z4A4	Q61171;D3Z4A4	Peroxiredoxin-2	Prdx2	2	0	1	1		2	1	2	6.1734	3		0	7.1628	2	5.184	1	2	0.205567	0.671227	3	2		0	0.1239	2	0.4928	1	3	X		125270	1232335	154260	9.83743	0.125177					2768200	210150	2313500	244550	255530	40390
88	B0QZW1;Q9Z2W9;F2Z488;E9PVT4;G5E863;Q9Z2W8	B0QZW1;Q9Z2W9;F2Z488;E9PVT4;G5E863;Q9Z2W8	Glutamate receptor 3;Glutamate receptor 4	Gria3;Gria4	6	2	3	1	2	4	2	3	6.00655	3	2.9137	1	9.0994	2		0	4	0.182287	0.595212	3	2	0.29396	1	0.2529	2		0	4	X		71310	910627	149456	12.77	0.164124	844920	56642	745220	43061	1857300	85978	1515500	255850	471160
526	F8WIG2;Q68EF6	F8WIG2;Q68EF6	Brain-enriched guanylate kinase-associated protein	Begain	4	0	2	2		4	2	2	5.86425	4		0	5.4495	3	6.279	1	6	0.137983	0.45055	3	2		0	0.27074	2	0.14321	1	4	X	x	122472	1161875	109137	9.48686	0.0939318					2231500	215910	1817500	198110	555450	29034
1362	Q9D6F9	Q9D6F9	Tubulin beta-4A chain	Tubb4a	21	7	8	6		1	1	2	5.8282	1		0		0	5.8282	1	1	0.27199		1	1		0		0	0.54398	1				16013	210645	82354	13.1546	0.390961					226430		226430		293220	16013
562	G3X9V4;Q01097	G3X9V4;Q01097	Glutamate [NMDA] receptor subunit epsilon-2	Grin2b	7	1	4	2	2	7	3	3	5.77257	5	3.8198	1	8.7465	3	4.7514	1	3	0.16087	0.525281	1	1		0	0.32174	1		0	5	X	x	55323.3	1.28688e+06	90641.5	23.2611	0.0704349	371310	19829	351480		3249000	125320	2957000	166680	587590	20821
390	Q9R1V6-12;Q9R1V6-11;Q9R1V6-14;Q9R1V6-8;Q9R1V6-15;Q9R1V6-13;E9Q767;Q9R1V6;E9QLC5;Q9R1V6-10;Q9R1V6-7;Q9R1V6-6;D3YUP9;Q9R1V6-17;Q9R1V6-4;Q9R1V6-5;Q9R1V6-9;Q9R1V6-1;Q9R1V6-20;Q9R1V6-2;Q9R1V6-19;Q9R1V6-16;Q9R1V6-21;Q9R1V6-18;D3YUQ0;F6PZ09;F6XIT3;F7CDH3;F7DAP1;F7BZ55;F6VJ78;F6XRZ6;F7AYY9;F6TDF4;F6SK63;F7BXL9	Q9R1V6-12;Q9R1V6-11;Q9R1V6-14;Q9R1V6-8;Q9R1V6-15;Q9R1V6-13;E9Q767;Q9R1V6;E9QLC5;Q9R1V6-10;Q9R1V6-7;Q9R1V6-6;D3YUP9;Q9R1V6-17;Q9R1V6-4;Q9R1V6-5;Q9R1V6-9;Q9R1V6-1;Q9R1V6-20;Q9R1V6-2;Q9R1V6-19;Q9R1V6-16;Q9R1V6-21;Q9R1V6-18	Disintegrin and metalloproteinase domain-containing protein 22	Adam22	32	6	14	12	22	33	26	3	5.7701	38	8.2115	10	5.1483	19	3.9505	9	8	0.142465	0.465184	32	3	0.12313	8	0.16239	18	0.28434	6	5	X	x	1.02781e+06	2.21624e+07	1.16438e+06	21.5628	0.0525385	10289000	550550	9215600	522600	54347000	2166500	49710000	2469900	8428500	366370
887	Q3UY21;Q61885;Q29ZQ5	Q3UY21;Q61885;Q29ZQ5	Myelin-oligodendrocyte glycoprotein	Mog	3	2	1	0	6	2		2	5.75735	8	8.1311	6	3.3836	2		0	4	0.31068	1.01445	8	2	0.64094	6	0.2911	2		0	2			690125	5060850	3068575	7.33324	0.606336	15762000	1136700	8766600	5858800	1877000	243550	1355100	278350
1309	Q99NF7;P36993-5;P36993-3;P36993;P36993-4;P36993-2	Q99NF7;P36993-5;P36993-3;P36993;P36993-4;P36993-2	Protein phosphatase 1B	Ppm1b	4	1	0	3	1		4	2	5.7558	4	1.3306	1		0	10.181	3	1	0.708223		4	2	1.5046	1		0	0.62007	3				223114	929765	885390	4.16722	0.952273	1150200	348930	285430	515880					2926400	97298
693	P18872;P18872-2;D3Z2M7;F7BLT7;Q66L47;Q8CGK7;P50149;Q3V3I2;Q9DC51;P20612;A2AE32;Q8C040;A2AE31;A2A610	P18872;P18872-2;D3Z2M7;F7BLT7	Guanine nucleotide-binding protein G(o) subunit alpha	Gnao1	2	1	0	1	2		1	2	5.5882	3	1.2474	2		0	9.929	1	3	0.31172	1.01784	3	2	0.5746	2		0	0.36056	1	5	X		279374	658810	304779	2.35817	0.46262	2295900	547910	1188700	559300					190020	10837
874	Q02257	Q02257	Junction plakoglobin	Jup	8	0	7	1		11	1	2	5.4152	10		0	5.4152	10		0	1	0.107485		7	1		0	0.21497	7		0				915730	8506900	503385	9.28975	0.0591737					10302000	915730	8506900	879770	127000
55	A2ARP8;Q9QYR6-2;Q9QYR6	A2ARP8;Q9QYR6-2;Q9QYR6	Microtubule-associated protein 1A;MAP1 light chain LC2	Mtap1a;Map1a	4	2	1	1	4	2	2	3	5.22477	7	6.7259	4	1.7533	1	7.1951	2	2	0.318252	1.03917	7	3	0.40988	4	0.57334	1	0.28979	2	2			116708	710950	247033	6.09172	0.347469	1844900	216250	1165000	463740	926530	107700	627140	191680	452560	26173
465	F6SEU4	F6SEU4	Ras GTPase-activating protein SynGAP	Syngap1	29	4	15	10	9	38	25	3	5.22397	45	2.798	7	7.0928	23	5.7811	15	4	0.19919	0.650406	41	3	0.40712	7	0.15014	22	0.2395	12	5	X	x	1.16858e+06	17021600	1356340	14.566	0.0796835	4500500	379200	3289800	831500	42460000	2401900	37536000	2521700	11680000	724650
333	E9Q557;E9PZW0	E9Q557;E9PZW0	Desmoplakin	Dsp	6	1	3	2	1	5	3	3	5.12825	6	2.7791	1	7.4774	5		0	2	0.193317	0.631228	6	2	0.44213	1	0.13782	5		0				535820	2.1656e+06	413913	4.04166	0.191131	770630	145280	472340	153010	7464200	926360	5804200	733670	575330
166	CON__P60712;P60710;F8WI82;E9Q1F2;E9Q5F4;G3UZ07;E9Q606;E9QAZ1;F8WGM8;E9Q2D1;F6WX90	CON__P60712;P60710;F8WI82;E9Q1F2;E9Q5F4	Actin, cytoplasmic 1;Actin, cytoplasmic 1, N-terminally processed	Actb	36	14	13	9	34	31	33	3	4.81287	75	1.5332	31	3.8121	30	9.0933	14	5	0.446665	1.45847	75	3	1.0001	31	0.36176	30	0.4248	14				5.08544e+07	1.41517e+08	9.78813e+07	2.78278	0.691659	453960000	99869000	168310000	185770000	364010000	51719000	221250000	91049000	52790000	975180
742	P46460;G3UX86;G3UX98	P46460	Vesicle-fusing ATPase	Nsf	2	1	0	1	1		2	2	4.72849	2	0.94727	1		0	8.5097	1	3	0.443073	1.44675	2	2	0.89729	1		0	0.43193	1	5	X		89053.3	104782	60590.5	1.17663	0.57825	363920	172790	92145	98977					144940	5316.6
1059	Q6PIC6;Q8VCE0;Q9WV27;Q9Z1W8;E9QNX7;Q64436;Q91WH7	Q6PIC6;Q8VCE0	Sodium/potassium-transporting ATPase subunit alpha-3	Atp1a3	23	9	8	6	16	16	10	3	4.47427	41	2.3062	16	7.9395	15	3.1771	10	7	0.574395	1.87554	41	3	1.4029	16	0.54623	15	0.34845	10				1870460	8982200	6.70857e+06	4.80213	0.746873	17688000	2874100	5716300	9097800	29675000	2318500	17413000	9943800	5320100	418780
1131	Q8BJ42;Q0VF59;Q8BJ42-2;F6WK46;F6WQI6	Q8BJ42;Q0VF59;Q8BJ42-2;F6WK46;F6WQI6	Disks large-associated protein 2	Dlgap2	26	3	13	10	6	25	18	3	4.3119	25	2.5411	2	5.0525	15	5.3421	8	5	0.169143	0.552293	22	3	0.1939	2	0.20912	13	0.27355	7	5	X	x	780293	1.14449e+07	822223	14.6674	0.0718421	2835100	565840	2126700	142560	27640000	1372500	24269000	1998300	8667200	402540
740	P43006;A2APL5;E9PVV4;P43006-2;P43006-3;F7CAM6;F6ZRK3	P43006;A2APL5;E9PVV4;P43006-2;P43006-3;F7CAM6	Excitatory amino acid transporter 2	Slc1a2	7	3	2	2	6	6	4	3	4.261	14	4.1181	6	4.3248	6	4.3401	2	5	0.312445	1.02021	12	3	0.55388	6	0.40162	4	0.29428	2	5	X		477896	2.98597e+06	1.11303e+06	6.24816	0.372753	5374800	778550	2755700	1840500	7012600	595020	5115600	1302000	1343300	60117
870	P99024;G3UZR1	P99024	Tubulin beta-5 chain	Tubb5	20	7	7	6	2	3	11	3	4.018	10	1.9607	2	6.5122	3	3.5811	5	5	0.430312	1.40508	10	3	0.93021	2	0.42793	3	0.36311	5				1.83023e+06	6343200	4287100	3.46579	0.675858	18760000	3880300	7106700	7773200	12396000	1202300	7680200	3513000	6225900	408100
837	P68372	P68372	Tubulin beta-4B chain	Tubb4b	25	9	9	7	19	20	27	3	3.9593	28	2.0702	12	3.9434	11	5.8643	5	5	0.342858	1.11952	28	3	0.6179	12	0.40218	11	0.35135	5				2.94422e+06	1.00136e+07	5.41487e+06	3.40111	0.540749	28580000	6175900	12525000	9878700	21104000	2419500	13425000	5259100	5434900	237270
461	F6RT34;F7A0B0;P04370-4;F6VME3;P04370-10;P04370-9;P04370-5;P04370-7;F6ZIA4;P04370;F6TYB7;P04370-11;P04370-6;F6RWW8;P04370-13;P04370-8;P04370-14;P04370-2	F6RT34;F7A0B0;P04370-4;F6VME3;P04370-10;P04370-9;P04370-5;P04370-7;F6ZIA4;P04370;F6TYB7;P04370-11;P04370-6;F6RWW8;P04370-13;P04370-8;P04370-14;P04370-2	Myelin basic protein	Mbp	8	3	3	2	5	5	2	3	3.947	9	2.7709	5	5.1231	4		0	5	0.17406	0.56835	9	2	0.32647	5	0.19571	4		0				2053740	4.48144e+06	1707940	2.18209	0.381114	13348000	3118900	7615500	2613600	7453300	988580	5662400	802280	166410
1138	Q8BKX1-2;Q8BKX1-4;Q8BKX1;B1AZ46;Q8BKX1-3	Q8BKX1-2;Q8BKX1-4;Q8BKX1;B1AZ46;Q8BKX1-3	Brain-specific angiogenesis inhibitor 1-associated protein 2	Baiap2	13	3	8	2	4	13	2	3	3.92053	18	2.4242	3	3.2191	13	6.1183	2	4	0.155077	0.506367	18	3	0.2078	3	0.23512	13	0.17739	2	5	X	x	1972400	1.0244e+07	1580840	5.19366	0.154319	6382900	1254100	4293900	834910	31294000	4523800	23644000	3126200	3714700	139300
762	P52189;Q8R435	P52189;Q8R435	Inward rectifier potassium channel 4	Kcnj4	6	2	2	2	3	5	5	3	3.81083	10	2.6066	3	2.7404	4	6.0855	3	8	0.289795	0.946254	10	3	0.28685	3	0.40638	4	0.46595	3	5	X	x	306997	1.42647e+06	379987	4.64654	0.266382	1466000	244140	902720	319130	3309800	560570	2179600	569650	1564600	116280
217	Q6PIE5;D3YYN7;D3YVX6	Q6PIE5;D3YYN7;D3YVX6	Sodium/potassium-transporting ATPase subunit alpha-2	Atp1a2	22	7	9	6	7	5	2	3	3.7958	9	2.4859	5	5.1057	4		0	3	0.511767	1.67105	9	2	0.9825	5	0.5528	4		0				427785	1835750	1537800	4.29129	0.837696	3403800	492900	1420000	1491000	5405800	362670	3458500	1584600	628750
724	P35436	P35436	Glutamate [NMDA] receptor subunit epsilon-1	Grin2a	8	1	5	2	1	9	3	3	3.7484	7		0	3.6502	6	3.8466	1	2	0.09919	0.32388	6	2		0	0.14735	5	0.15022	1	5	X	x	259326	2.58672e+06	272831	9.97481	0.105473	126090		126090		8128500	505790	7084400	538240	569960	12861
735	P40124;B1ARS0	P40124;B1ARS0	Adenylyl cyclase-associated protein 1;Adenylyl cyclase-associated protein	Cap1	10	3	3	4	7	6	6	3	3.6982	17	1.5057	6	1.6619	6	7.927	5	1	0.42585		17	3	0.86603	6	0.34878	6	0.48859	5	1			3.19697e+06	5.73647e+06	3.90193e+06	1.79434	0.680198	20315000	5082100	7564400	7668900	13328000	4309600	6650400	2367700	4863100	199220
472	F6VAN0	F6VAN0	Atf6	Atf6	2	1	1	0	1	2		2	3.54315	3	2.5866	1	4.4997	2		0	2	0.80948	2.64316	3	2	0.42414	1	2.0043	2		0				443720	1810300	2403125	4.07983	1.32747	2713600	490360	1480500	742750	6600700	397080	2140100	4063500
969	Q5SXR6;Q68FD5;E9Q434;F6Z1R4	Q5SXR6;Q68FD5	Clathrin heavy chain 1	Cltc	12	3	7	2	4	14	4	3	3.5088	17	3.0031	4	4.5033	10	3.02	3	5	0.41069	1.34101	17	3	0.70872	4	0.55179	10	0.38225	3	4	X		761327	5012500	2.55421e+06	6.5839	0.509567	6869600	961760	3420700	2487100	15596000	1195900	9935200	4464400	2519100	126320
20	A2AEG6;P35803;E9QPU6;P35803-8;P35803-3	A2AEG6;P35803;E9QPU6;P35803-8;P35803-3	Neuronal membrane glycoprotein M6-b	Gpm6b	3	1	1	1	2	2	1	3	3.4712	4	3.4894	2	3.453	2		0	4	0.246043	0.803394	4	2	0.37975	2	0.35838	2		0				129570	898968	493010	6.93809	0.548418	2548800	151390	1725400	671970	1295800	107750	873970	314050	97535
908	Q3TXX4	Q3TXX4	Vesicular glutamate transporter 1	Slc17a7	2	1	0	1	2		1	2	3.45605	3	3.9112	2		0	3.0009	1	2	0.184207	0.601481	3	2	0.33263	2		0	0.21999	1				162574	881080	232280	5.41955	0.263631	2072800	270640	1414600	387590					479040	54509
403	E9Q8N8;O88343;O88343-2;A7E1Z5	E9Q8N8;O88343;O88343-2	Electrogenic sodium bicarbonate cotransporter 1	Slc4a4	9	2	3	4	7	7	11	3	3.42699	6	0.97837	1	4.0691	2	5.2335	3	4	0.31563	1.03061	6	3	0.50731	1	0.30147	2	0.45374	3	4	X		97451.3	1.12411e+06	310803	11.5351	0.276489	1146200	63158	699520	383540	1572400	129960	1151200	291280	1878500	99236
683	P16858;E9Q0E3;E9Q1S8;E9Q5U3;E9PX42;E9PX72;D3YUV0;F8WJL5;D3YU05;E9Q9E5;E9PZH9;E9Q1F8;D3YV03;F6ZQM8;D3Z1B7;D3YYI5;E9PYX4;E9PZP4;D3Z0Z9;E9PX99;F6QXU4	P16858;E9Q0E3;E9Q1S8;E9Q5U3;E9PX42;E9PX72;D3YUV0;F8WJL5;D3YU05;E9Q9E5;E9PZH9;E9Q1F8;D3YV03;F6ZQM8;D3Z1B7;D3YYI5;E9PYX4;E9PZP4	Glyceraldehyde-3-phosphate dehydrogenase	Gapdh;Gm10293;Gm4609;Gm10358;Gm2606;Gm5559;Gm10291;Gm6316;Gm10481;Gm10566;Gm8055;Gm10290;Gm3222;Gm6981;Gm7293;Gm5507;Gm10313	6	2	2	2	4	6	5	3	3.27095	4	1.5715	2	4.9704	2		0	4	0.230743	0.753435	4	2	0.52088	2	0.17135	2		0	5	X		865380	1.67488e+06	735555	1.93542	0.43917	3635300	1078000	1738100	819290	4318000	652760	3013400	651820	273130
426	P23819-4;E9QKC0;G5E8H1;P23819;P23819-3;P23819-2	P23819-4;E9QKC0;G5E8H1;P23819;P23819-3;P23819-2	Glutamate receptor 2	Gria2	13	4	5	4	7	8	7	3	3.22617	12	3.826	4	3.7692	5	2.0833	3	4	0.196935	0.643043	11	3	0.22632	4	0.2712	5	0.29022	2	5	X		275150	2.83043e+06	356707	10.2869	0.126025	3713300	292480	3102600	318250	4890900	388450	3856000	646480	1782600	144520
1293	Q99KI0	Q99KI0	Aconitate hydratase, mitochondrial	Aco2	3	0	2	1		4	1	2	3.2161	2		0	3.2161	2		0	1	0.216855		2	1		0	0.43371	2		0	4	X		213160	352180	214210	1.65219	0.60824					1022600	213160	595240	214210	109120
761	P51863	P51863	V-type proton ATPase subunit d 1	Atp6v0d1	4	2	2	0	3	2		2	3.1836	3	3.1836	3		0		0	3	0.195335	0.637818	3	1	0.39067	3		0		0	5	X		282420	1198800	570890	4.24474	0.476218	2424600	282420	1571300	570890	826300		826300
661	P11499;E9PX27;E9Q0C3;E9Q3D6;D3Z1R1	P11499	Heat shock protein HSP 90-beta	Hsp90ab1	8	3	3	2	5	7	4	3	3.0534	8	2.6924	3	1.8799	3	4.5879	2	4	0.49502	1.61637	8	3	0.70258	3	0.92036	3	0.35714	2	1			208570	1.46446e+06	624217	7.0214	0.426245	2469300	268560	1385700	815040	3213900	296130	2036400	881290	1208600	61021
574	G5E902;Q8VEM8	G5E902;Q8VEM8	Phosphate carrier protein, mitochondrial	Slc25a3	3	1	1	1	2	3	1	3	2.8815	5	3.4836	2	2.2794	3		0	5	0.383753	1.25305	5	2	0.50128	2	0.64998	3		0	1			1316250	3966800	2105300	3.01371	0.53073	8630000	1420400	4720000	2489600	6146600	1212100	3213600	1721000
753	P48722;P48722-2;E0CY23;F6SMW7;F6TFH3	P48722;P48722-2;E0CY23	Heat shock 70 kDa protein 4L	Hspa4l	2	1	1	0	2	2		2	2.87765	3	4.2297	1	1.5256	2		0	3	1.2692	4.14426	3	2	1.7012	1	2.1064	2		0				84758.5	169900	453655	2.00452	2.67013	504060	49217	106670	348170	912570	120300	233130	559140
676	P15105;D3YVK1;D3Z121	P15105;D3YVK1	Glutamine synthetase	Glul	3	1	1	1	2	1	1	3	2.7544	2	2.7544	2		0		0	5	0.196395	0.641279	2	1	0.39279	2		0		0	5	X		203660	725180	343840	3.56074	0.474144	2026200	203660	1478700	343840	382930		382930		313910
800	P61264;Q00262;Q80W45;Q3TJ55	P61264	Syntaxin-1B	Stx1b	4	1	2	1	5	6	2	3	2.6332	8	2.1928	3	3.0736	5		0	3	0.272027	0.888236	8	2	0.5067	3	0.30938	5		0	5	X		541975	1.79917e+06	1224935	3.31966	0.680832	4471500	518630	2252200	1700700	4180400	565320	2865900	749170	279420
680	P16388	P16388	Potassium voltage-gated channel subfamily A member 1	Kcna1	2	0	1	1		2	1	2	2.5815	1		0		0	2.5815	1	1	0.266355		1	1		0		0	0.53271	1	5	X	x	28146	577325	107450	20.5118	0.186117					913500		913500		376750	28146
[truncated: 5 more columns]
