# Supplementary material for: Arc Requires PSD95 for Assembly into Postsynaptic Complexes Involved with Neural Dysfunction and Intelligence
Source: Cell Rep. 2017 Oct 17;21(3):679–91. doi: 10.1016/j.celrep.2017.09.045 (PMC5656750; doi:10.1016/j.celrep.2017.09.045)
Supplement: Table S8. Arc Gene Set Enrichment in Schizophrenia, Epilepsy, Autism, and Intellectual Disability, Related to Table 1 [file mmc9.xlsx]

## Sheet: Supplemental Table 8
Supplemental Table 8. Arc gene set enrichment in schizophrenia, epilepsy, autism and intellectual disability. Related to Table 1
			LoF mut.					Nonsynonymous mut.					Arc interactor type
	Gene name		AUT	EPI	ID	SCZ		AUT	EPI	ID	SCZ		Increased in PSD95-/-	Decreased in PSD95-/-	Known PSD95 direct interactor
	ACTB		.	.	.	.		x1	.	.	.		N	N	N
	ACTN4		.	.	.	.		x1	.	.	3:5		N	N	N
	ADAM22		.	.	.	1:2		x1	.	.	5:4		N	Y	Y
	ALDH5A1		.	.	.	1:1		x2	.	.	x1, 7:2		N	N	N
	ASRGL1		.	.	.	0:1		.	.	.	7:6		N	N	N
	ATF6		.	.	.	0:2		.	.	.	0:2		Y	N	N
	ATP1A1		x1	.	.	.		x2	.	.	3:0		N	N	N
	ATP1A2		.	.	.	1:0		.	.	.	4:3		Y	N	N
	ATP1A3		.	.	.	.		x1	.	.	2:1		Y	N	N
	ATP1B1		x1	.	.	1:0		x1	.	.	2:0		N	N	N
	ATP2A2		.	.	.	1:0		.	.	.	2:0		N	N	N
	ATP2B2		.	.	.	0:2		x1	.	.	0:2		N	N	Y
	ATP5A1		.	.	.	1:0		.	.	.	5:1		N	N	N
	ATP6V0A1		.	.	.	1:0		.	.	.	2:1		N	N	N
	ATP6V1A		.	.	.	.		x1	.	.	2:2		N	N	N
	ATP6V1H		.	.	.	1:0		.	.	.	1:6		N	N	N
	BAIAP2		.	.	.	1:0		.	.	.	x2, 1:0		N	Y	Y
	CAMK2A		.	.	.	1:0		x1	.	.	2:0		N	Y	Y
	CAMK2B		.	.	.	2:0		.	.	.	2:0		N	N	N
	CEND1		.	.	.	.		.	.	.	1:0		N	N	N
	CLTC		.	.	.	.		.	.	.	2:2		N	N	N
	CRMP1		.	.	.	.		.	.	.	1:5		N	N	N
	DDR2		.	.	.	.		x1	.	.	.		N	N	N
	DLG1		.	.	.	1:0		.	.	.	x1, 5:0		Y	N	N
	DLG2		.	.	.	x1		x1	.	.	x1, 4:8		N	Y	Y
	DLG4		.	.	.	.		.	.	x1	1:2		N	Y	Y
	DLGAP1		.	.	.	.		.	.	.	3:2		N	Y	Y
	DLGAP2		.	.	.	.		x2	.	.	1:0		N	Y	Y
	DLGAP3		.	.	.	.		.	.	.	3:1		N	Y	Y
	DLGAP4		.	.	.	0:1		.	.	.	4:7		N	N	Y
	DPYSL2		.	.	.	.		x2	.	.	0:1		N	N	N
	DSP		.	.	x1	.		.	.	x1	2:0		N	Y	N
	GAPDH		.	.	.	1:0		.	.	.	1:0		N	N	N
	GDA		.	.	.	.		.	.	.	4:1		N	Y	Y
	GLUL		.	.	.	.		.	x1	.	2:0		N	N	N
	GNAO1		.	.	.	.		x1	x2	.	x1, 0:3		N	N	N
	GNB1		.	.	.	.		.	.	.	0:2		N	N	N
	GPM6A		.	.	.	.		.	.	.	2:1		N	N	N
	GPM6B		.	.	.	.		.	.	.	0:2		N	N	N
	GRIA2		x1	.	.	.		x1	.	.	2:1		N	Y	N
	GRIA3		.	.	.	.		.	.	.	0:1		N	Y	N
	GRIA4		.	.	.	.		.	.	.	2:6		N	Y	N
	GRIN1		.	.	.	.		.	x1	.	2:0		N	Y	Y
	GRIN2A		.	.	.	2:0		.	.	x2	x1, 2:0		N	Y	Y
	GRIN2B		x3	.	.	0:1		x4	x1	x2	2:3		N	N	Y
	GRM3		.	.	.	.		.	.	.	3:2		N	Y	N
	H2AFV		.	.	.	.		x1	.	.	x1		N	Y	N
	H2AFX		.	.	.	.		.	.	.	1:0		N	Y	N
	HIST1H2AA		.	.	.	0:2		.	.	.	0:2		N	Y	N
	HIST1H2AD		.	.	.	4:3		.	.	.	4:3		N	Y	N
	HIST1H2AH		.	.	.	3:1		.	.	.	3:1		N	Y	N
	HIST2H2AB		.	.	.	.		.	.	.	0:1		N	Y	N
	HIST2H2AC		.	.	.	.		.	.	.	0:1		N	Y	N
	HIST3H2A		.	.	.	0:1		.	.	.	3:6		N	Y	N
	HSPA4L		.	.	.	1:1		.	.	.	2:7		Y	N	N
	HSPA8		.	.	.	x1		.	.	.	x2		Y	N	N
	IDH3A		.	.	.	.		.	.	.	1:2		N	N	N
	IQSEC1		.	.	.	.		.	x1	.	4:1		N	Y	N
	IQSEC2		.	x1	x1	1:0		.	x1	x1	1:1		N	Y	N
	KCNA2		.	.	.	.		.	.	.	0:1		N	N	Y
	KCNJ4		.	.	.	.		.	.	.	2:0		N	N	Y
	LGI1		.	.	.	.		.	.	.	0:2		Y	N	N
	MAP1A		.	.	.	2:0		.	.	.	2:0		N	N	N
	MAP6		.	.	.	0:1		.	.	.	0:1		N	N	N
	MBP		.	.	.	1:0		.	.	.	4:4		N	Y	N
	MOG		.	.	.	.		.	.	.	0:1		N	N	N
	MYO18B		.	.	.	0:1		x2	.	.	x1, 2:3		N	N	N
	NSF		.	.	.	.		.	.	.	1:1		N	N	N
	PGAM5		.	.	.	.		.	.	.	2:2		N	N	N
	PKM		.	.	.	6:4		x1	.	.	6:4		Y	N	N
	PPP2R2A		.	.	.	2:0		.	.	.	2:0		N	N	N
	PPP3CA		.	.	.	.		.	x1	.	2:3		N	N	N
	PRDX2		.	.	.	0:1		.	.	.	0:1		N	N	N
	RTN1		.	.	.	.		.	x1	.	1:1		N	N	N
	SDHA		.	.	.	6:4		x1	.	.	6:4		N	N	N
	SEPT8		.	.	.	0:2		.	.	.	5:12		N	N	N
	SLC1A2		.	.	.	.		.	x1	.	3:2		N	N	N
	SLC25A3		.	.	.	1:0		.	.	.	1:0		N	N	N
	SLC3A2		.	.	.	1:0		.	.	.	x1, 1:0		N	N	N
	SLC4A4		.	.	.	.		x1	.	.	3:7		N	N	N
	SLC6A1		.	.	x1	.		x4	.	x1	1:0		N	N	N
	SLC6A11		.	.	.	1:1		.	.	.	1:2		N	N	N
	SLC9A3R1		.	.	.	7:2		.	.	.	x1, 10:7		N	N	N
	STX1A		.	.	.	.		.	.	.	0:1		N	N	N
	STX1B		.	x1	.	.		.	x1	.	1:2		N	N	N
	STXBP1		.	x1	x1	.		x1	x5	x3	.		N	N	N
	SYNGAP1		x5	.	x3	x1, 1:0		x8	.	x3	x1, 4:0		N	Y	Y
	TKT		.	.	.	0:1		.	.	.	3:7		N	N	N
	TUBA1A		.	.	x1	.		x2	.	x1	.		N	N	N
	TUBA3E		.	.	.	0:1		.	.	.	0:1		N	N	N
	TUBA4A		.	.	.	.		.	.	.	0:2		N	N	N
	TUBB4B		.	.	.	.		x1	.	.	.		N	N	N
	UBA1		.	.	.	.		.	.	.	2:1		N	N	N
	UBA52		.	.	.	1:0		.	.	.	1:0		Y	N	N
	UBC		.	.	.	2:2		.	.	.	2:2		Y	N	N
	VDAC1		.	.	.	.		.	.	.	1:0		N	N	N
