# Supplementary material for: Arc Requires PSD95 for Assembly into Postsynaptic Complexes Involved with Neural Dysfunction and Intelligence
Source: Cell Rep. 2017 Oct 17;21(3):679–91. doi: 10.1016/j.celrep.2017.09.045 (PMC5656750; doi:10.1016/j.celrep.2017.09.045)
Supplement: Table S9. Analysis of Silent Mutations, Related to Table 1 [file mmc10.xlsx]

## Sheet: Supplemental Table 9
Supplemental Table 9. Analysis of silent mutations. Related to Table 1
				All Arc interactors			Arc interactors with increased expression in PSD95/Dlg4-/- mice			Arc interactors with decreased expression in PSD95/Dlg4-/- mice			Arc interactors that are known direct PSD95 interacting proteins
				N = 107			N = 11			N = 24			N = 18
	Mutation class	Disease	Study Design	P	O/E		P	O/E		P	O/E		P	O/E
	Silent	Autism	De novo	0.693906	7/8.1		1	0/0.7		0.51343	3/2.7		0.570869	2/1.9
		Epilepsy	De novo	1	0/0.7		1	0/0.1		1	0/0.2		1	0/0.2
		ID	De novo	1	0/0.4		1	0/0		1	0/0.1		1	0/0.1
		Schizophrenia	De novo	0.51777	2/1.7		1	0/0.2		1	0/0.6		0.340273	1/0.4
	(*) For de novo studies, O/E indicates the observed versus expected (under a null model) number of mutations in that class.
	For the SCZ case/control study, O/E indicates the number of case versus control mutations.
