# Supplementary material for: Arc Requires PSD95 for Assembly into Postsynaptic Complexes Involved with Neural Dysfunction and Intelligence
Source: Cell Rep. 2017 Oct 17;21(3):679–91. doi: 10.1016/j.celrep.2017.09.045 (PMC5656750; doi:10.1016/j.celrep.2017.09.045)
Supplement: Table S10. Mammalian Phenotype Ontology of Arc Interactors, Related to Table 1 and Table S1 [file mmc11.xlsx]

## Sheet: Supplemental Table 10
Supplemental Table 10. Mammalian Phenotype Ontology of Arc interactors. Related to Table 1 and Table S1
MPO ID	Description	ARC complex 107	Bonferroni for classic Fisher	Benjamini Hochberg for classic Fisher	Gene Hits	DownRegulated PSD95 KO	Bonferroni for classic Fisher	Benjamini Hochberg for classic Fisher	Gene Hits	UpRegulated PSD95KO	Bonferroni for classic Fisher	Benjamini Hochberg for classic Fisher	Gene Hits
MP:0003635	abnormal synaptic transmission	4.4e-16	***	7.7528e-13	BAIAP2,STX1B,CRMP1,DLG2,DLG4,ARC,GNAO1,GRIA2,GRIA3,GRIN1,GRIN2A,GRIN2B,KCNA2,MAP6,MBP,ATP1A2,ATP1A3,ATP2A2,ATP2B2,CKMT1A,SLC17A7,DLGAP3,SH3GL2,SLC6A1,STX1A,STXBP1,VDAC1,CAMK2A,CAMK2B,SYNGAP1,LGI1,IQSEC1	7.7e-12	***	2.72965e-09	BAIAP2,DLG2,DLG4,GRIA2,GRIA3,GRIN1,GRIN2A,MBP,SLC17A7,DLGAP3,CAMK2A,SYNGAP1,IQSEC1	0.02899		0.187923	ATP1A2,ATP1A3,LGI1
MP:0002206	abnormal CNS synaptic transmission	7.8e-15	***	6.8718e-12	BAIAP2,STX1B,CRMP1,DLG2,DLG4,ARC,GRIA2,GRIA3,GRIN1,GRIN2A,GRIN2B,KCNA2,MAP6,MBP,ATP1A3,ATP2A2,ATP2B2,CKMT1A,SLC17A7,DLGAP3,SH3GL2,SLC6A1,STX1A,VDAC1,CAMK2A,CAMK2B,SYNGAP1,LGI1,IQSEC1	1.4e-12	***	9.926e-10	BAIAP2,DLG2,DLG4,GRIA2,GRIA3,GRIN1,GRIN2A,MBP,SLC17A7,DLGAP3,CAMK2A,SYNGAP1,IQSEC1	0.12563		0.289632	ATP1A3,LGI1
MP:0003633	abnormal nervous system physiology	9.5e-15	***	5.57967e-12	BAIAP2,STX1B,CRMP1,DLG1,DLG2,DLG4,DSP,PGAM5,ARC,GNAO1,GNB1,GPM6B,GRIA2,GRIA3,GRIN1,GRIN2A,GRIN2B,GRM3,KCNA2,MAP6,MBP,MOG,ATP1A2,ATP1A3,ATP2A2,ATP2B2,CEND1,PLP1,ADAM22,CKMT1A,SLC17A7,DLGAP3,ACTB,SH3GL2,SLC1A2,SLC6A1,SLC6A11,STX1A,STXBP1,VDAC1,TUBA1A,ALDH5A1,CAMK2A,CAMK2B,SYNGAP1,LGI1,IQSEC1	1.3e-10	***	1.8434e-08	BAIAP2,DLG2,DLG4,DSP,GRIA2,GRIA3,GRIN1,GRIN2A,GRM3,MBP,ADAM22,SLC17A7,DLGAP3,CAMK2A,SYNGAP1,IQSEC1	0.09325		0.260816	DLG1,ATP1A2,ATP1A3,LGI1
MP:0001392	abnormal locomotor behavior	3.5e-12	***	1.54175e-09	STX1B,DLG4,PGAM5,SEPT8,GLUL,GNAO1,GPM6B,GRIA2,GRIA3,GRIN1,GRIN2A,GRIN2B,KCNA2,MAP1A,MAP6,MBP,MOG,ATP1A1,ATP1A2,ATP1A3,ATP2A2,ATP2B2,CEND1,PLP1,ADAM22,CKMT1A,PPP3CB,SH3GL2,SLC1A2,SLC6A1,STX1A,STXBP1,TUBA1A,ALDH5A1,CAMK2A,CAMK2B,SYNGAP1,LGI1,SLC9A3R1	0.00059		0.00624343	DLG4,GRIA2,GRIA3,GRIN1,GRIN2A,MBP,ADAM22,CAMK2A,SYNGAP1	0.17268		0.323628	ATP1A2,ATP1A3,LGI1
MP:0003631	nervous system phenotype	3.9e-12	***	1.37436e-09	BAIAP2,STX1B,CRMP1,DLG1,DLG2,DLG4,DPYSL2,DSP,PGAM5,ARC,GLUL,GNAO1,GNB1,GPM6A,GPM6B,GRIA2,GRIA3,GRIN1,GRIN2A,GRIN2B,GRM3,KCNA2,MAP1A,MAP6,MBP,MOG,ATP1A2,ATP1A3,ATP2A2,ATP2B2,CLDN11,CEND1,SLC25A3,PLP1,ADAM22,CKMT1A,PPP3CA,MAPK1,SLC17A7,DLGAP3,ACTB,SH3GL2,SLC1A2,SLC6A1,SLC6A11,STX1A,STXBP1,TKT,VDAC1,TUBA1A,ALDH5A1,CAMK2A,CAMK2B,SYNGAP1,LGI1,SLC9A3R1,IQSEC1	6.4e-07	***	2.06255e-05	BAIAP2,DLG2,DLG4,DSP,GRIA2,GRIA3,GRIN1,GRIN2A,GRM3,MBP,ADAM22,SLC17A7,DLGAP3,CAMK2A,SYNGAP1,IQSEC1	0.17635		0.321751	DLG1,ATP1A2,ATP1A3,CLDN11,LGI1
MP:0001463	abnormal spatial learning	7.2e-12	2	2.1144e-09	BAIAP2,CRMP1,DLG4,ARC,GRIA2,GRIN1,GRIN2A,GRIN2B,MBP,ATP1A2,ATP1A3,CKMT1A,MAPK1,SLC17A7,VDAC1,CAMK2A,SYNGAP1	9e-11	***	2.127e-08	BAIAP2,DLG4,GRIA2,GRIN1,GRIN2A,MBP,SLC17A7,CAMK2A,SYNGAP1	0.0213		0.195605	ATP1A2,ATP1A3
MP:0001516	abnormal motor coordination/ balance	7.3e-12	***	1.83751e-09	STX1B,DLG4,PGAM5,GNAO1,GPM6B,GRIA2,GRIA3,GRIN1,GRIN2A,GRIN2B,KCNA2,MAP1A,MBP,MOG,ATP1A3,ATP2A2,ATP2B2,CLDN11,CEND1,PLP1,ADAM22,SLC17A7,ACTB,SH3GL2,SLC6A1,STXBP1,ALDH5A1,CAMK2A,CAMK2B	5e-06	**	0.000126607	DLG4,GRIA2,GRIA3,GRIN1,GRIN2A,MBP,ADAM22,SLC17A7,CAMK2A	0.19406		0.335195	ATP1A3,CLDN11
MP:0002065	abnormal fear/anxiety-related behavior	1.3e-11	***	2.86325e-09	DLG4,ARC,GLUL,GRIA2,GRIN1,GRIN2A,GRIN2B,GRM3,MAP6,ATP1A1,ATP1A2,ATP1A3,MAPK1,SLC17A7,DLGAP3,STX1A,TUBA1A,CAMK2A,CAMK2B,SYNGAP1	4.6e-09	***	2.71783e-07	DLG4,GRIA2,GRIN1,GRIN2A,GRM3,SLC17A7,DLGAP3,CAMK2A,SYNGAP1	0.04823		0.210911	ATP1A2,ATP1A3
MP:0003491	abnormal voluntary movement	3.4e-11	***	6.65644e-09	STX1B,DLG4,PGAM5,SEPT8,GLUL,GNAO1,GPM6B,GRIA2,GRIA3,GRIN1,GRIN2A,GRIN2B,KCNA2,MAP1A,MAP6,MBP,MOG,ATP1A1,ATP1A2,ATP1A3,ATP2A2,ATP2B2,CEND1,PLP1,ADAM22,CKMT1A,PPP3CB,SH3GL2,SLC1A2,SLC6A1,STX1A,STXBP1,TUBA1A,ALDH5A1,CAMK2A,CAMK2B,SYNGAP1,LGI1,SLC9A3R1	0.00101		0.00929987	DLG4,GRIA2,GRIA3,GRIN1,GRIN2A,MBP,ADAM22,CAMK2A,SYNGAP1	0.2015		0.339531	ATP1A2,ATP1A3,LGI1
MP:0004924	abnormal behavior	6.8e-11	***	1.19816e-08	BAIAP2,STX1B,CRMP1,DLG1,DLG2,DLG4,PGAM5,SEPT8,ARC,GLUL,GNAO1,GNB1,GPM6B,GRIA2,GRIA3,GRIN1,GRIN2A,GRIN2B,GRM3,KCNA2,MAP1A,MAP6,MBP,MOG,ATP1A1,ATP1A2,ATP1A3,ATP2A2,ATP2B2,CLDN11,CEND1,PLP1,ADAM22,CKMT1A,PPP3CB,MAPK1,SLC17A7,DLGAP3,ACTB,SH3GL2,SLC1A2,SLC6A1,SLC6A11,STX1A,STXBP1,TKT,VDAC1,TUBA1A,ALDH5A1,CAMK2A,CAMK2B,SYNGAP1,LGI1,SLC9A3R1	5.4e-05		0.000832304	BAIAP2,DLG2,DLG4,GRIA2,GRIA3,GRIN1,GRIN2A,GRM3,MBP,ADAM22,SLC17A7,DLGAP3,CAMK2A,SYNGAP1	0.15159		0.312832	DLG1,ATP1A2,ATP1A3,CLDN11,LGI1
MP:0005386	behavior/neurological phenotype	6.8e-11	***	1.08924e-08	BAIAP2,STX1B,CRMP1,DLG1,DLG2,DLG4,PGAM5,SEPT8,ARC,GLUL,GNAO1,GNB1,GPM6B,GRIA2,GRIA3,GRIN1,GRIN2A,GRIN2B,GRM3,KCNA2,MAP1A,MAP6,MBP,MOG,ATP1A1,ATP1A2,ATP1A3,ATP2A2,ATP2B2,CLDN11,CEND1,PLP1,ADAM22,CKMT1A,PPP3CB,MAPK1,SLC17A7,DLGAP3,ACTB,SH3GL2,SLC1A2,SLC6A1,SLC6A11,STX1A,STXBP1,TKT,VDAC1,TUBA1A,ALDH5A1,CAMK2A,CAMK2B,SYNGAP1,LGI1,SLC9A3R1	5.4e-05		0.000814596	BAIAP2,DLG2,DLG4,GRIA2,GRIA3,GRIN1,GRIN2A,GRM3,MBP,ADAM22,SLC17A7,DLGAP3,CAMK2A,SYNGAP1	0.15159		0.311665	DLG1,ATP1A2,ATP1A3,CLDN11,LGI1
MP:0002886	abnormal glutamate-mediated receptor cur...	9.4e-11	***	1.38023e-08	STX1B,DLG4,ARC,GRIA2,GRIN1,GRIN2A,GRIN2B,DLGAP3,SYNGAP1,LGI1	1e-09	***	8.8625e-08	DLG4,GRIA2,GRIN1,GRIN2A,DLGAP3,SYNGAP1	0.06091		0.229873	LGI1
MP:0002885	abnormal AMPA-mediated synaptic currents	1.2e-10	***	1.62646e-08	STX1B,DLG4,ARC,GRIA2,GRIN1,GRIN2B,SYNGAP1,LGI1	2.6e-07	***	1.02411e-05	DLG4,GRIA2,GRIN1,SYNGAP1	0.03038		0.185993	LGI1
MP:0004859	abnormal synaptic plasticity	1.3e-10	***	1.63614e-08	DLG4,GRIA2,GRIA3,GRIN1,GRIN2B,MAP6,STX1A,CAMK2A,CAMK2B,SYNGAP1	1.3e-09	***	1.02411e-07	DLG4,GRIA2,GRIA3,GRIN1,CAMK2A,SYNGAP1
MP:0001362	abnormal anxiety-related response	1.6e-10	***	1.87947e-08	DLG4,GRIA2,GRIN1,GRIN2A,GRIN2B,GRM3,MAP6,ATP1A1,ATP1A2,ATP1A3,MAPK1,SLC17A7,DLGAP3,STX1A,TUBA1A,CAMK2A,CAMK2B,SYNGAP1	1.8e-09	***	1.2762e-07	DLG4,GRIA2,GRIN1,GRIN2A,GRM3,SLC17A7,DLGAP3,CAMK2A,SYNGAP1	0.03963		0.202186	ATP1A2,ATP1A3
MP:0002572	abnormal emotion/affect behavior	7.6e-10	***	8.3695e-08	DLG4,ARC,GLUL,GRIA2,GRIN1,GRIN2A,GRIN2B,GRM3,MAP6,ATP1A1,ATP1A2,ATP1A3,CKMT1A,MAPK1,SLC17A7,DLGAP3,SLC6A1,STX1A,TUBA1A,CAMK2A,CAMK2B,SYNGAP1	2e-07	***	9.45333e-06	DLG4,GRIA2,GRIN1,GRIN2A,GRM3,SLC17A7,DLGAP3,CAMK2A,SYNGAP1	0.10382		0.268567	ATP1A2,ATP1A3
MP:0002207	abnormal long term potentiation	8.4e-10	***	8.70635e-08	BAIAP2,CRMP1,DLG4,ARC,GRIA2,GRIA3,GRIN1,GRIN2A,GRIN2B,SLC17A7,STX1A,VDAC1,CAMK2A,CAMK2B,SYNGAP1	9e-11	***	1.59525e-08	BAIAP2,DLG4,GRIA2,GRIA3,GRIN1,GRIN2A,SLC17A7,CAMK2A,SYNGAP1
MP:0001486	abnormal startle reflex	9.5e-10	***	9.29944e-08	DLG4,GNAO1,GRIA3,GRIN1,GRIN2A,GRIN2B,MBP,ATP1A3,ATP2B2,PLP1,CKMT1A,SLC17A7,SLC6A1,STX1A,SYNGAP1	1.2e-07	***	6.54462e-06	DLG4,GRIA3,GRIN1,GRIN2A,MBP,SLC17A7,SYNGAP1	0.21199		0.346607	ATP1A3
MP:0002064	seizures	1.5e-09	***	1.39105e-07	STX1B,GNAO1,GRIA2,GRIA3,GRIN1,GRIN2A,KCNA2,MBP,ATP1A3,PLP1,ADAM22,SH3GL2,SLC1A2,SLC6A11,ALDH5A1,CAMK2A,SYNGAP1,LGI1	1.4e-07	***	7.09e-06	GRIA2,GRIA3,GRIN1,GRIN2A,MBP,ADAM22,CAMK2A,SYNGAP1	0.05073		0.210167	ATP1A3,LGI1
MP:0001468	abnormal temporal memory	1.5e-09	***	1.3215e-07	DLG4,ARC,GRIA2,GRIN1,GRIN2A,GRIN2B,MAPK1,SLC17A7,SLC6A1,STX1A,VDAC1,CAMK2A,CAMK2B	4.2e-07	***	1.418e-05	DLG4,GRIA2,GRIN1,GRIN2A,SLC17A7,CAMK2A
MP:0002066	abnormal motor capabilities/coordination...	3.2e-09	***	2.68495e-07	STX1B,DLG2,DLG4,PGAM5,SEPT8,GLUL,GNAO1,GPM6B,GRIA2,GRIA3,GRIN1,GRIN2A,GRIN2B,KCNA2,MAP1A,MAP6,MBP,MOG,ATP1A1,ATP1A2,ATP1A3,ATP2A2,ATP2B2,CLDN11,CEND1,PLP1,ADAM22,CKMT1A,PPP3CB,SLC17A7,ACTB,SH3GL2,SLC1A2,SLC6A1,STX1A,STXBP1,TUBA1A,ALDH5A1,CAMK2A,CAMK2B,SYNGAP1,LGI1,SLC9A3R1	0.0005		0.00545385	DLG2,DLG4,GRIA2,GRIA3,GRIN1,GRIN2A,MBP,ADAM22,SLC17A7,CAMK2A,SYNGAP1	0.15523		0.314455	ATP1A2,ATP1A3,CLDN11,LGI1
MP:0002063	abnormal learning/memory/conditioning	3.8e-09	***	3.04345e-07	BAIAP2,CRMP1,DLG4,ARC,GRIA2,GRIN1,GRIN2A,GRIN2B,MBP,ATP1A1,ATP1A2,ATP1A3,CKMT1A,MAPK1,SLC17A7,SLC6A1,STX1A,VDAC1,TUBA1A,CAMK2A,CAMK2B,SYNGAP1	4.2e-07	***	1.56726e-05	BAIAP2,DLG4,GRIA2,GRIN1,GRIN2A,MBP,SLC17A7,CAMK2A,SYNGAP1	0.12015		0.284132	ATP1A2,ATP1A3
MP:0014114	abnormal cognition	3.8e-09	***	2.91113e-07	BAIAP2,CRMP1,DLG4,ARC,GRIA2,GRIN1,GRIN2A,GRIN2B,MBP,ATP1A1,ATP1A2,ATP1A3,CKMT1A,MAPK1,SLC17A7,SLC6A1,STX1A,VDAC1,TUBA1A,CAMK2A,CAMK2B,SYNGAP1	4.2e-07	***	1.4889e-05	BAIAP2,DLG4,GRIA2,GRIN1,GRIN2A,MBP,SLC17A7,CAMK2A,SYNGAP1	0.12015		0.282917	ATP1A2,ATP1A3
MP:0004753	abnormal miniature excitatory postsynapt...	1.1e-08	***	8.07583e-07	STX1B,ARC,GRIN1,GRIN2A,GRIN2B,SLC17A7,SH3GL2,STX1A,SYNGAP1,LGI1	3.1e-05		0.00052331	GRIN1,GRIN2A,SLC17A7,SYNGAP1	0.09623		0.263795	LGI1
MP:0002910	abnormal excitatory postsynaptic current...	1.8e-08	***	1.26864e-06	STX1B,DLG2,GRIA2,GRIN1,GRIN2A,GRIN2B,SLC17A7,SH3GL2,STX1A,CAMK2A,SYNGAP1	2.7e-09	***	1.74027e-07	DLG2,GRIA2,GRIN1,GRIN2A,SLC17A7,CAMK2A,SYNGAP1
MP:0001469	abnormal contextual conditioning behavio...	2.5e-08	***	1.69423e-06	DLG4,ARC,GRIA2,GRIN1,GRIN2A,MAPK1,SLC6A1,STX1A,VDAC1,CAMK2A,CAMK2B	4.6e-06	**	0.000120793	DLG4,GRIA2,GRIN1,GRIN2A,CAMK2A
MP:0003313	abnormal locomotor activation	3.9e-08	***	2.54511e-06	DLG4,PGAM5,SEPT8,GLUL,GNAO1,GRIA2,GRIA3,GRIN1,GRIN2A,GRIN2B,MAP6,MOG,ATP1A1,ATP1A2,ATP1A3,ATP2A2,ATP2B2,PLP1,CKMT1A,PPP3CB,SH3GL2,SLC1A2,SLC6A1,STX1A,TUBA1A,CAMK2A,SYNGAP1,LGI1	0.00254		0.0180086	DLG4,GRIA2,GRIA3,GRIN1,GRIN2A,CAMK2A,SYNGAP1	0.08677		0.252964	ATP1A2,ATP1A3,LGI1
MP:0003008	enhanced long term potentiation	4.3e-08	***	2.70593e-06	BAIAP2,DLG4,ARC,GRIA2,GRIA3,GRIN2B,CAMK2A,SYNGAP1	9.3e-10	***	9.41957e-08	BAIAP2,DLG4,GRIA2,GRIA3,CAMK2A,SYNGAP1
MP:0009357	abnormal seizure response to inducing ag...	5.4e-08	***	3.28097e-06	GNAO1,GRIA3,GRIN1,GRIN2A,KCNA2,MBP,ATP1A3,PLP1,SLC1A2,SLC6A11,SYNGAP1,LGI1	1.9e-05		0.000336775	GRIA3,GRIN1,GRIN2A,MBP,SYNGAP1	0.01416		0.181446	ATP1A3,LGI1
MP:0002062	abnormal associative learning	1.2e-07	***	7.048e-06	DLG4,ARC,GRIA2,GRIN1,GRIN2A,GRIN2B,ATP1A3,MAPK1,SLC6A1,STX1A,VDAC1,CAMK2A,CAMK2B,SYNGAP1	9.4e-06		0.000201958	DLG4,GRIA2,GRIN1,GRIN2A,CAMK2A,SYNGAP1	0.25415		0.379503	ATP1A3
MP:0000947	convulsive seizures	1.3e-07	***	7.38903e-06	GRIA2,GRIN1,KCNA2,MBP,ATP1A3,PLP1,ADAM22,SLC1A2,ALDH5A1,SYNGAP1,LGI1	9.8e-06		0.000204359	GRIA2,GRIN1,MBP,ADAM22,SYNGAP1	0.01095		0.163066	ATP1A3,LGI1
MP:0002888	abnormal NMDA-mediated synaptic currents	1.5e-07	***	8.25937e-06	DLG4,GRIN1,GRIN2A,GRIN2B,DLGAP3,LGI1	2.2e-07	***	9.74875e-06	DLG4,GRIN1,GRIN2A,DLGAP3	0.02938		0.186073	LGI1
MP:0009745	abnormal behavioral response to xenobiot...	1.5e-07	***	8.00909e-06	DLG4,GRIA3,GRIN1,KCNA2,MAP6,MBP,ATP1A1,ATP1A3,DLGAP3,SLC1A2,SLC6A1,SLC6A11,SYNGAP1,LGI1	1.1e-05		0.000222829	DLG4,GRIA3,GRIN1,MBP,DLGAP3,SYNGAP1	0.033		0.1914	ATP1A3,LGI1
MP:0002882	abnormal neuron morphology	1.8e-07	***	9.32824e-06	STX1B,CRMP1,DLG1,DLG4,DPYSL2,DSP,PGAM5,GNB1,GPM6A,GPM6B,GRIA2,GRIN1,GRIN2B,MAP1A,MAP6,MBP,MOG,ATP1A3,ATP2B2,CLDN11,CEND1,PLP1,ADAM22,MAPK1,SLC17A7,SH3GL2,SLC1A2,STX1A,STXBP1,TUBA1A,CAMK2A,SYNGAP1	0.00065		0.00667899	DLG4,DSP,GRIA2,GRIN1,MBP,ADAM22,SLC17A7,CAMK2A,SYNGAP1	0.17746		0.321646	DLG1,ATP1A3,CLDN11
MP:0003632	abnormal nervous system morphology	1.8e-07	***	9.06171e-06	STX1B,CRMP1,DLG1,DLG2,DLG4,DPYSL2,DSP,PGAM5,GLUL,GNB1,GPM6A,GPM6B,GRIA2,GRIN1,GRIN2B,MAP1A,MAP6,MBP,MOG,ATP1A2,ATP1A3,ATP2B2,CLDN11,CEND1,SLC25A3,PLP1,ADAM22,CKMT1A,PPP3CA,MAPK1,SLC17A7,DLGAP3,ACTB,SH3GL2,SLC1A2,STX1A,STXBP1,TKT,TUBA1A,ALDH5A1,CAMK2A,SYNGAP1,LGI1,SLC9A3R1	0.00226		0.016519	DLG2,DLG4,DSP,GRIA2,GRIN1,MBP,ADAM22,SLC17A7,DLGAP3,CAMK2A,SYNGAP1	0.08508		0.249357	DLG1,ATP1A2,ATP1A3,CLDN11,LGI1
MP:0002557	abnormal social/conspecific interaction	2.1e-07	***	1.02783e-05	DLG4,GNAO1,GRIA2,GRIN1,GRIN2B,MAP6,MBP,CKMT1A,MAPK1,SLC6A1,STX1A,TKT,TUBA1A,CAMK2B,SYNGAP1	0.00037		0.00437217	DLG4,GRIA2,GRIN1,MBP,SYNGAP1
MP:0002912	abnormal excitatory postsynaptic potenti...	2.3e-07	***	1.0953e-05	DLG2,GRIA2,GRIA3,GRIN2B,SLC17A7,DLGAP3,STX1A,CAMK2A,SYNGAP1	4.1e-10	***	4.84483e-08	DLG2,GRIA2,GRIA3,SLC17A7,DLGAP3,CAMK2A,SYNGAP1
MP:0008428	abnormal spatial working memory	2.6e-07	***	1.20558e-05	DLG4,GRIA2,GRIN1,GRIN2B,SLC6A1,STX1A,TUBA1A,SYNGAP1	1.1e-05		0.000216639	DLG4,GRIA2,GRIN1,SYNGAP1
MP:0001961	abnormal reflex	2.7e-07	***	1.21985e-05	DLG2,DLG4,GNAO1,GRIA2,GRIA3,GRIN1,GRIN2A,GRIN2B,KCNA2,MBP,MOG,ATP1A2,ATP1A3,ATP2A2,ATP2B2,PLP1,CKMT1A,SLC17A7,SLC6A1,STX1A,SYNGAP1	1.5e-06	**	4.254e-05	DLG2,DLG4,GRIA2,GRIA3,GRIN1,GRIN2A,MBP,SLC17A7,SYNGAP1	0.15329		0.313988	ATP1A2,ATP1A3
MP:0008415	abnormal neurite morphology	3e-07	***	1.3215e-05	CRMP1,DLG1,DLG4,DPYSL2,GPM6B,GRIN2B,MAP1A,MBP,CLDN11,CEND1,PLP1,SLC17A7,SH3GL2,TUBA1A,CAMK2A,SYNGAP1	0.00078		0.00778901	DLG4,MBP,SLC17A7,CAMK2A,SYNGAP1	0.06122		0.22792	DLG1,CLDN11
MP:0001458	abnormal object recognition memory	3.2e-07	***	1.37522e-05	BAIAP2,ARC,GRIN1,GRIN2B,SLC17A7,SLC6A1,CAMK2A,CAMK2B	1.2e-05		0.000223895	BAIAP2,GRIN1,SLC17A7,CAMK2A
MP:0001364	decreased anxiety-related response	3.4e-07	***	1.42638e-05	DLG4,GRIN2A,GRIN2B,ATP1A3,MAPK1,STX1A,TUBA1A,CAMK2A,CAMK2B,SYNGAP1	0.00013		0.0017725	DLG4,GRIN2A,CAMK2A,SYNGAP1	0.13489		0.297298	ATP1A3
MP:0008540	abnormal cerebrum morphology	3.7e-07	***	1.51614e-05	CRMP1,DLG4,DPYSL2,GNB1,GPM6B,GRIA2,GRIN1,GRIN2B,ATP1A3,ATP2B2,PLP1,CKMT1A,PPP3CA,MAPK1,SH3GL2,SLC1A2,TUBA1A,SYNGAP1,LGI1	0.02232		0.0874303	DLG4,GRIA2,GRIN1,SYNGAP1	0.11474		0.27851	ATP1A3,LGI1
MP:0001393	ataxia	4.5e-07	***	1.80205e-05	STX1B,GPM6B,GRIA3,GRIN1,KCNA2,MAP1A,MBP,ATP2B2,PLP1,ADAM22,SLC6A1,STXBP1,ALDH5A1,CAMK2B	0.00262		0.0183919	GRIA3,GRIN1,MBP,ADAM22
MP:0001361	social withdrawal	4.8e-07	***	1.87947e-05	GRIN1,GRIN2B,MAP6,MAPK1,SYNGAP1	0.00059		0.00615162	GRIN1,SYNGAP1
MP:0003492	abnormal involuntary movement	5.8e-07	***	2.22165e-05	DLG2,DLG4,GNAO1,GPM6B,GRIA2,GRIA3,GRIN1,GRIN2A,GRIN2B,KCNA2,MBP,MOG,ATP1A2,ATP1A3,ATP2A2,ATP2B2,CLDN11,PLP1,CKMT1A,SLC17A7,SLC6A1,STX1A,SYNGAP1	8.8e-06		0.000201265	DLG2,DLG4,GRIA2,GRIA3,GRIN1,GRIN2A,MBP,SLC17A7,SYNGAP1	0.04928		0.212135	ATP1A2,ATP1A3,CLDN11
MP:0001473	reduced long term potentiation	6.5e-07	***	2.43681e-05	ARC,GRIN1,GRIN2A,GRIN2B,SLC17A7,STX1A,VDAC1,CAMK2A,CAMK2B,SYNGAP1	7.2e-06		0.000176028	GRIN1,GRIN2A,SLC17A7,CAMK2A,SYNGAP1
MP:0001405	impaired coordination	8.8e-07	***	3.23033e-05	DLG4,GNAO1,GRIA2,GRIA3,GRIN1,GRIN2A,GRIN2B,KCNA2,MBP,ATP2B2,CLDN11,CEND1,PLP1,SLC17A7,SH3GL2,CAMK2B	9e-06		0.000199406	DLG4,GRIA2,GRIA3,GRIN1,GRIN2A,MBP,SLC17A7	0.36818		0.48417	CLDN11
MP:0002915	abnormal synaptic depression	1.3e-06	**	4.67469e-05	GRIA2,GRIA3,GRIN1,GRIN2B,SH3GL2,STX1A,CAMK2A,CAMK2B,IQSEC1	2.9e-06	**	7.90808e-05	GRIA2,GRIA3,GRIN1,CAMK2A,IQSEC1
MP:0000787	abnormal telencephalon morphology	1.9e-06	**	6.6956e-05	CRMP1,DLG4,DPYSL2,GNB1,GPM6B,GRIA2,GRIN1,GRIN2B,ATP1A2,ATP1A3,ATP2B2,PLP1,CKMT1A,PPP3CA,MAPK1,DLGAP3,SH3GL2,SLC1A2,TUBA1A,SYNGAP1,LGI1	0.01332		0.0617247	DLG4,GRIA2,GRIN1,DLGAP3,SYNGAP1	0.0384		0.199608	ATP1A2,ATP1A3,LGI1
MP:0001900	impaired synaptic plasticity	2e-06	**	6.9098e-05	GRIA2,GRIN1,GRIN2B,MAP6,STX1A,SYNGAP1	7.6e-05		0.00112258	GRIA2,GRIN1,SYNGAP1
MP:0001360	abnormal social investigation	2.8e-06	**	9.48769e-05	DLG4,GNAO1,GRIN1,GRIN2B,MAP6,MAPK1,STX1A,SYNGAP1	0.00092		0.00869707	DLG4,GRIN1,SYNGAP1
MP:0012317	impaired conditioning behavior	3.2e-06	**	0.000106385	GRIA2,GRIN1,GRIN2A,MAPK1,SLC6A1,STX1A,CAMK2B,SYNGAP1	3.9e-05		0.000614467	GRIA2,GRIN1,GRIN2A,SYNGAP1
MP:0004792	abnormal synaptic vesicle number	4.4e-06	**	0.00014357	STX1B,MAP6,SLC17A7,SH3GL2,STX1A,CAMK2A	0.0041		0.0259545	SLC17A7,CAMK2A
MP:0008143	abnormal dendrite morphology	4.6e-06	**	0.000147367	CRMP1,DLG1,DLG4,DPYSL2,GRIN2B,MAP1A,CEND1,TUBA1A,CAMK2A,SYNGAP1	0.00513		0.0316276	DLG4,CAMK2A,SYNGAP1	0.17553		0.321319	DLG1
MP:0001454	abnormal cued conditioning behavior	5.2e-06	**	0.000163614	ARC,GRIN2B,MAPK1,SLC6A1,STX1A,VDAC1,CAMK2A,SYNGAP1	0.01907		0.079068	CAMK2A,SYNGAP1
MP:0002802	abnormal discrimination learning	5.5e-06		0.000170018	DLG4,GRIA2,GRIN1,GRIN2B,SYNGAP1	2.6e-07	***	1.08435e-05	DLG4,GRIA2,GRIN1,SYNGAP1
MP:0003312	abnormal locomotor coordination	6.3e-06		0.00019139	STX1B,PGAM5,GPM6B,GRIA3,GRIN1,GRIN2B,KCNA2,MAP1A,MBP,ATP1A3,ATP2B2,CEND1,PLP1,ADAM22,SLC6A1,STXBP1,ALDH5A1,CAMK2B	0.0299		0.103917	GRIA3,GRIN1,MBP,ADAM22	0.49005		0.585721	ATP1A3
MP:0011002	enhanced AMPA-mediated synaptic currents	6.4e-06		0.000191132	GRIA2,SYNGAP1,LGI1	3.5e-05		0.000563977	GRIA2,SYNGAP1	0.00512		0.156729	LGI1
MP:0002761	abnormal hippocampal mossy fiber morphol...	7.7e-06		0.000226123	CKMT1A,PPP3CA,SH3GL2,TUBA1A,LGI1					0.03238		0.191843	LGI1
MP:0001488	increased startle reflex	8e-06		0.000231082	GRIN1,GRIN2A,GRIN2B,SLC17A7,SLC6A1,STX1A,SYNGAP1	1.7e-05		0.000309051	GRIN1,GRIN2A,SLC17A7,SYNGAP1
MP:0003088	abnormal prepulse inhibition	8.1e-06		0.000230197	GRIN1,GRIN2B,MAP6,ATP1A3,ATP2A2,ATP2B2,CKMT1A,SLC6A1,SYNGAP1	0.0359		0.117295	GRIN1,SYNGAP1	0.14922		0.31144	ATP1A3
MP:0002067	abnormal sensory capabilities/reflexes/n...	8.4e-06		0.000234933	DLG2,DLG4,GNAO1,GRIA2,GRIA3,GRIN1,GRIN2A,GRIN2B,KCNA2,MBP,MOG,ATP1A2,ATP1A3,ATP2A2,ATP2B2,PLP1,CKMT1A,SLC17A7,SLC6A1,STX1A,SYNGAP1	8.6e-06		0.000203247	DLG2,DLG4,GRIA2,GRIA3,GRIN1,GRIN2A,MBP,SLC17A7,SYNGAP1	0.21455		0.347697	ATP1A2,ATP1A3
MP:0000745	tremors	9e-06		0.000247781	GNAO1,GPM6B,GRIA2,GRIA3,KCNA2,MBP,MOG,ATP2B2,CLDN11,PLP1,SLC6A1,SYNGAP1	0.00214		0.0159712	GRIA2,GRIA3,MBP,SYNGAP1	0.26593		0.389701	CLDN11
MP:0003461	abnormal response to novel object	9.6e-06		0.000260234	GRIA2,ATP1A3,MAPK1,SLC6A1,STX1A,TUBA1A	0.10502		0.220947	GRIA2	0.05702		0.222823	ATP1A3
MP:0004769	abnormal synaptic vesicle morphology	9.6e-06		0.000256291	STX1B,MAP6,SLC17A7,SH3GL2,STX1A,CAMK2A	0.0053		0.032394	SLC17A7,CAMK2A
MP:0001447	abnormal nest building behavior	1e-05		0.000262985	GRIN1,CKMT1A,MAPK1,TUBA1A,CAMK2B	0.06396		0.167334	GRIN1
MP:0002068	abnormal parental behavior	1.3e-05		0.000336853	DLG4,GRIA2,GRIN1,MAP6,MBP,CKMT1A,MAPK1,TUBA1A,CAMK2B	0.00024		0.00303857	DLG4,GRIA2,GRIN1,MBP
MP:0001399	hyperactivity	1.3e-05		0.000331971	GLUL,GNAO1,GRIA2,GRIN1,GRIN2B,MAP6,ATP1A3,PPP3CB,SLC1A2,SLC6A1,STX1A,TUBA1A,CAMK2A,SYNGAP1	0.00738		0.0387587	GRIA2,GRIN1,CAMK2A,SYNGAP1	0.35579		0.479316	ATP1A3
MP:0003216	absence seizures	1.4e-05		0.0003524	GNAO1,GRIA3,ATP1A3,ALDH5A1,LGI1	0.0676		0.172404	GRIA3	0.00058		0.15979	ATP1A3,LGI1
MP:0000950	abnormal seizure response to pharmacolog...	1.5e-05		0.000372254	GRIA3,GRIN1,KCNA2,MBP,SLC1A2,SLC6A11,SYNGAP1,LGI1	8.9e-05		0.00126202	GRIA3,GRIN1,MBP,SYNGAP1	0.124		0.287076	LGI1
MP:0001898	abnormal long term depression	1.6e-05		0.000391556	GRIA2,GRIA3,GRIN1,GRIN2B,CAMK2A,CAMK2B,IQSEC1	6.7e-07	***	2.06535e-05	GRIA2,GRIA3,GRIN1,CAMK2A,IQSEC1
MP:0009435	abnormal miniature inhibitory postsynapt...	1.6e-05		0.000386192	STX1B,KCNA2,ATP1A3,STX1A,SYNGAP1	0.06941		0.173281	SYNGAP1	0.03735		0.199804	ATP1A3
MP:0001899	absent long term depression	1.8e-05		0.000428595	GRIA2,GRIN1,GRIN2B,CAMK2A,IQSEC1	6.8e-07	***	2.00883e-05	GRIA2,GRIN1,CAMK2A,IQSEC1
MP:0002272	abnormal nervous system electrophysiolog...	2e-05		0.000469867	DSP,ARC,GRIA2,GRIN1,KCNA2,ATP1A2,ATP2B2,PLP1,SLC17A7,SLC1A2,ALDH5A1,LGI1	0.00284		0.0191768	DSP,GRIA2,GRIN1,SLC17A7	0.04032		0.203819	ATP1A2,LGI1
MP:0011966	abnormal auditory brainstem response wav...	2.1e-05		0.000486868	GPM6B,MBP,ATP2B2,CLDN11,PLP1	0.07303		0.178546	MBP	0.03934		0.202583	CLDN11
MP:0009940	abnormal hippocampus pyramidal cell morp...	2.2e-05		0.000503429	CRMP1,DLG4,ATP1A3,SLC1A2,TUBA1A,SYNGAP1	0.00705		0.0373019	DLG4,SYNGAP1	0.06576		0.222293	ATP1A3
MP:0000948	nonconvulsive seizures	2.7e-05		0.000609923	GNAO1,GRIA3,ATP1A3,ALDH5A1,LGI1	0.07664		0.182955	GRIA3	0.00075		0.13775	ATP1A3,LGI1
MP:0004811	abnormal neuron physiology	2.9e-05		0.00064681	STX1B,CRMP1,GNB1,GRIA2,GRIN1,GRM3,MBP,MOG,ATP1A3,ATP2B2,CEND1,PLP1,ACTB,SH3GL2,STX1A,TUBA1A,SYNGAP1	0.00599		0.0337056	GRIA2,GRIN1,GRM3,MBP,SYNGAP1	0.49399		0.585352	ATP1A3
MP:0001262	decreased body weight	3.6e-05		0.0007929	DLG4,SEPT8,GNAO1,GRIA2,GRIA3,GRIN1,GRIN2B,KCNA2,MOG,ATP1A3,ATP2A2,ATP2B2,ATP5A1,PLP1,ADAM22,CKMT1A,PPP3CA,PPP3CB,SLC17A7,ACTB,SH3GL2,SLC1A2,SLC6A1,STX1A,TKT,TUBA1A,ALDH5A1,ACTN4,CAMK2B,SLC4A4,LGI1	0.10689		0.222243	DLG4,GRIA2,GRIA3,GRIN1,ADAM22,SLC17A7	0.56596		0.642977	ATP1A3,LGI1
MP:0012322	decreased total tissue mass	3.6e-05		0.000783111	DLG4,SEPT8,GNAO1,GRIA2,GRIA3,GRIN1,GRIN2B,KCNA2,MOG,ATP1A3,ATP2A2,ATP2B2,ATP5A1,PLP1,ADAM22,CKMT1A,PPP3CA,PPP3CB,SLC17A7,ACTB,SH3GL2,SLC1A2,SLC6A1,STX1A,TKT,TUBA1A,ALDH5A1,ACTN4,CAMK2B,SLC4A4,LGI1	0.10689		0.221594	DLG4,GRIA2,GRIA3,GRIN1,ADAM22,SLC17A7	0.56596		0.641654	ATP1A3,LGI1
MP:0000801	abnormal temporal lobe morphology	3.7e-05		0.000795049	CRMP1,DLG4,GRIA2,ATP1A3,ATP2B2,CKMT1A,PPP3CA,SH3GL2,SLC1A2,TUBA1A,SYNGAP1,LGI1	0.02642		0.0960604	DLG4,GRIA2,SYNGAP1	0.04529		0.207957	ATP1A3,LGI1
MP:0009358	environmentally induced seizures	4.2e-05		0.000891614	MBP,ATP1A3,PLP1,SYNGAP1,LGI1	0.00333		0.0220651	MBP,SYNGAP1	0.00091		0.125353	ATP1A3,LGI1
MP:0011270	decreased excitatory postsynaptic curren...	4.3e-05		0.000901976	STX1B,GRIN1,SH3GL2,STX1A	0.0437		0.134127	GRIN1
MP:0001363	increased anxiety-related response	5e-05		0.00103647	DLG4,GRIA2,GRIN1,GRIN2B,MAP6,ATP1A1,ATP1A2,SLC17A7,DLGAP3	2.6e-05		0.00044961	DLG4,GRIA2,GRIN1,SLC17A7,DLGAP3	0.18414		0.324157	ATP1A2
MP:0009939	abnormal hippocampus neuron morphology	5.3e-05		0.00108588	CRMP1,DLG4,GRIA2,ATP1A3,SLC1A2,TUBA1A,SYNGAP1	0.00121		0.0107236	DLG4,GRIA2,SYNGAP1	0.10928		0.273697	ATP1A3
MP:0001489	decreased startle reflex	5.9e-05		0.00119492	DLG4,GNAO1,GRIA3,MBP,ATP1A3,ATP2B2,CKMT1A	0.00127		0.0109809	DLG4,GRIA3,MBP	0.11114		0.277096	ATP1A3
MP:0001265	decreased body size	5.9e-05		0.00118134	STX1B,DLG1,DLG4,SEPT8,GNAO1,GRIA2,GRIA3,GRIN1,GRIN2B,H2AFX,KCNA2,MOG,ATP1A3,ATP2A2,ATP2B2,ATP5A1,PLP1,ADAM22,CKMT1A,PPP3CA,PPP3CB,MAPK1,SLC17A7,ACTB,SH3GL2,SLC1A2,SLC6A1,STX1A,TKT,TUBA1A,ALDH5A1,ACTN4,CAMK2B,SLC4A4,SYNGAP1,LGI1	0.04852		0.145766	DLG4,GRIA2,GRIA3,GRIN1,H2AFX,ADAM22,SLC17A7,SYNGAP1	0.42409		0.528673	DLG1,ATP1A3,LGI1
MP:0000783	abnormal forebrain morphology	6.1e-05		0.00120766	CRMP1,DLG4,DPYSL2,GNB1,GPM6B,GRIA2,GRIN1,GRIN2B,ATP1A2,ATP1A3,ATP2B2,PLP1,CKMT1A,PPP3CA,MAPK1,DLGAP3,SH3GL2,SLC1A2,TUBA1A,SYNGAP1,LGI1	0.0325		0.108691	DLG4,GRIA2,GRIN1,DLGAP3,SYNGAP1	0.0679		0.226745	ATP1A2,ATP1A3,LGI1
MP:0008284	abnormal hippocampus pyramidal cell laye...	8.3e-05		0.00162496	CRMP1,DLG4,ATP1A3,SLC1A2,TUBA1A,SYNGAP1	0.01098		0.0540612	DLG4,SYNGAP1	0.08206		0.244406	ATP1A3
MP:0002152	abnormal brain morphology	8.7e-05		0.00168455	CRMP1,DLG4,DPYSL2,GLUL,GNB1,GPM6B,GRIA2,GRIN1,GRIN2B,MAP1A,MBP,ATP1A2,ATP1A3,ATP2B2,CEND1,PLP1,CKMT1A,PPP3CA,MAPK1,DLGAP3,SH3GL2,SLC1A2,STXBP1,TKT,TUBA1A,SYNGAP1,LGI1,SLC9A3R1	0.06793		0.172008	DLG4,GRIA2,GRIN1,MBP,DLGAP3,SYNGAP1	0.20824		0.343534	ATP1A2,ATP1A3,LGI1
MP:0002826	tonic seizures	9.6e-05		0.00183861	KCNA2,MBP,ALDH5A1,LGI1	0.05296		0.150195	MBP	0.02838		0.195467	LGI1
MP:0011267	abnormal excitatory postsynaptic current...	9.6e-05		0.00181884	STX1B,GRIN1,SH3GL2,STX1A	0.05296		0.147829	GRIN1
MP:0010205	abnormal oligodendrocyte apoptosis	0.0001		0.00187447	GPM6B,MOG,PLP1
MP:0004166	abnormal limbic system morphology	0.0001		0.00185474	CRMP1,DLG4,GRIA2,ATP1A2,ATP1A3,CKMT1A,PPP3CA,SH3GL2,SLC1A2,TUBA1A,SYNGAP1,LGI1	0.03469		0.113867	DLG4,GRIA2,SYNGAP1	0.00554		0.138752	ATP1A2,ATP1A3,LGI1
MP:0001259	abnormal body weight	0.00013		0.00238604	DLG4,HSPA4L,SEPT8,GNAO1,GRIA2,GRIA3,GRIN1,GRIN2B,KCNA2,MOG,ATP1A3,ATP2A2,ATP2B2,ATP5A1,PLP1,ADAM22,CKMT1A,PPP3CA,PPP3CB,SLC17A7,ACTB,SH3GL2,SLC1A2,SLC3A2,SLC6A1,STX1A,TKT,TUBA1A,ALDH5A1,ACTN4,CAMK2B,SLC4A4,LGI1	0.18989		0.331606	DLG4,GRIA2,GRIA3,GRIN1,ADAM22,SLC17A7	0.3567		0.478204	HSPA4L,ATP1A3,LGI1
MP:0009454	impaired contextual conditioning behavio...	0.00013		0.00236144	GRIA2,GRIN2A,MAPK1,STX1A,CAMK2B	0.0053		0.0321171	GRIA2,GRIN2A
MP:0010748	abnormal visual evoked potential	0.00014		0.00251714	GPM6B,CLDN11,PLP1					0.01225		0.168744	CLDN11
MP:0003107	abnormal response to novelty	0.00014		0.00249172	GRIA2,GRIN1,ATP1A1,ATP1A3,CKMT1A,MAPK1,SLC6A1,STX1A,TUBA1A	0.06815		0.171951	GRIA2,GRIN1	0.20699		0.342497	ATP1A3
MP:0000807	abnormal hippocampus morphology	0.00015		0.002643	CRMP1,DLG4,GRIA2,ATP1A3,CKMT1A,PPP3CA,SH3GL2,SLC1A2,TUBA1A,SYNGAP1,LGI1	0.02523		0.093167	DLG4,GRIA2,SYNGAP1	0.04385		0.206507	ATP1A3,LGI1
MP:0003956	abnormal body size	0.00015		0.00261683	STX1B,DLG1,DLG4,HSPA4L,SEPT8,GNAO1,GRIA2,GRIA3,GRIN1,GRIN2B,H2AFX,KCNA2,MOG,ATP1A3,ATP2A2,ATP2B2,ATP5A1,PLP1,ADAM22,CKMT1A,PPP3CA,PPP3CB,MAPK1,SLC17A7,ACTB,SH3GL2,SLC1A2,SLC3A2,SLC6A1,STX1A,TKT,TUBA1A,ALDH5A1,ACTN4,CAMK2B,SLC4A4,SYNGAP1,LGI1	0.0922		0.203644	DLG4,GRIA2,GRIA3,GRIN1,H2AFX,ADAM22,SLC17A7,SYNGAP1	0.25349		0.379546	DLG1,HSPA4L,ATP1A3,LGI1
MP:0009748	abnormal behavioral response to addictiv...	0.00022		0.00380039	DLG4,GRIN1,MAP6,ATP1A1,ATP1A3,SLC6A1	0.01536		0.0672237	DLG4,GRIN1	0.09717		0.263747	ATP1A3
MP:0010170	abnormal glial cell apoptosis	0.00022		0.0037635	GPM6B,MOG,PLP1
MP:0001901	absence of NMDA-mediated synaptic curren...	0.00023		0.00389673	GRIN1,GRIN2B	0.0058		0.0337066	GRIN1
MP:0002906	increased susceptibility to pharmacologi...	0.00025		0.00419524	GRIN1,KCNA2,MBP,SLC1A2,SYNGAP1,LGI1	0.0009		0.0087411	GRIN1,MBP,SYNGAP1	0.09904		0.2662	LGI1
MP:0012321	abnormal total tissue mass	0.00026		0.00432189	DLG4,SEPT8,GNAO1,GRIA2,GRIA3,GRIN1,GRIN2B,KCNA2,MOG,ATP1A3,ATP2A2,ATP2B2,ATP5A1,PLP1,ADAM22,CKMT1A,PPP3CA,PPP3CB,SLC17A7,ACTB,SH3GL2,SLC1A2,SLC6A1,STX1A,TKT,TUBA1A,ALDH5A1,ACTN4,CAMK2B,SLC4A4,LGI1	0.1553		0.290522	DLG4,GRIA2,GRIA3,GRIN1,ADAM22,SLC17A7	0.6269		0.686723	ATP1A3,LGI1
MP:0012349	increased susceptibility to induction of...	0.00026		0.0042815	GRIN1,KCNA2,MBP,SLC1A2,SYNGAP1,LGI1	0.00092		0.00858263	GRIN1,MBP,SYNGAP1	0.09998		0.264851	LGI1
MP:0000813	abnormal hippocampus layer morphology	0.00029		0.0047313	CRMP1,DLG4,ATP1A3,SLC1A2,TUBA1A,SYNGAP1	0.01687		0.0720532	DLG4,SYNGAP1	0.10185		0.267235	ATP1A3
MP:0004994	abnormal brain wave pattern	0.00029		0.00468789	GRIN1,KCNA2,SLC1A2,ALDH5A1,LGI1	0.12234		0.242967	GRIN1	0.06672		0.224163	LGI1
MP:0011085	complete postnatal lethality	0.00033		0.005286	STX1B,GLUL,GRIA2,GRIN1,GRIN2B,KCNA2,ATP1B1,PLP1,ADAM22,ACTB,SLC1A2,ALDH5A1,SLC4A4,SYNGAP1,LGI1	0.0299		0.10341	GRIA2,GRIN1,ADAM22,SYNGAP1	0.49005		0.583191	LGI1
MP:0002918	abnormal paired-pulse facilitation	0.00033		0.00523838	DLG4,GRIA2,STX1A,VDAC1,CAMK2A	0.00029		0.003545	DLG4,GRIA2,CAMK2A
MP:0002089	abnormal postnatal growth/weight/body si...	0.00035		0.00550625	STX1B,DLG1,DLG4,HSPA4L,SEPT8,GLUL,GNAO1,GRIA2,GRIA3,GRIN1,GRIN2B,H2AFX,KCNA2,MOG,ATP1A3,ATP2A2,ATP2B2,ATP5A1,PLP1,ADAM22,CKMT1A,PPP3CA,PPP3CB,MAPK1,SLC17A7,ACTB,SH3GL2,SLC1A2,SLC3A2,SLC6A1,STX1A,TKT,VDAC1,TUBA1A,ALDH5A1,ACTN4,CAMK2B,SLC4A4,SYNGAP1,LGI1	0.15689		0.291955	DLG4,GRIA2,GRIA3,GRIN1,H2AFX,ADAM22,SLC17A7,SYNGAP1	0.33365		0.457316	DLG1,HSPA4L,ATP1A3,LGI1
MP:0009142	decreased prepulse inhibition	0.00037		0.00576938	GRIN1,MAP6,ATP1A3,ATP2A2,SLC6A1,SYNGAP1	0.01843		0.0768639	GRIN1,SYNGAP1	0.1065		0.272937	ATP1A3
MP:0001384	abnormal pup retrieval	0.00041		0.00633702	GRIA2,GRIN1,MAP6	0.00047		0.00537468	GRIA2,GRIN1
MP:0009731	abnormal offspring retrieval	0.00041		0.00628191	GRIA2,GRIN1,MAP6	0.00047		0.00528937	GRIA2,GRIN1
MP:0010749	absent visual evoked potential	0.00045		0.00683534	GPM6B,PLP1
MP:0002805	abnormal conditioned taste aversion beha...	0.00048		0.00722872	ARC,GRIN1,SLC6A1	0.03436		0.113838	GRIN1
MP:0010769	abnormal survival	0.0005		0.0074661	BAIAP2,STX1B,DLG1,DLG4,DSP,ATF6,ARC,GLUL,GNAO1,GNB1,GPM6B,GRIA2,GRIA3,GRIN1,GRIN2B,H2AFX,HSP90AB1,KCNA2,MAP6,MBP,ATP1A1,ATP1A2,ATP1A3,ATP1B1,ATP2A2,NSF,SLC25A3,PKM,ATP6V0A1,PLP1,ADAM22,PPP3CA,MAPK1,SLC17A7,ACTB,SDHA,SH3GL2,SLC1A2,SLC3A2,SLC6A11,STX1A,STXBP1,TKT,VDAC1,ALDH5A1,ACTN4,CAMK2A,MYO18B,SLC4A4,SYNGAP1,ATP6V0D1,LGI1,SLC9A3R1	0.06837		0.171895	BAIAP2,DLG4,DSP,GRIA2,GRIA3,GRIN1,H2AFX,MBP,ADAM22,SLC17A7,CAMK2A,SYNGAP1	0.08696		0.252184	DLG1,ATF6,HSP90AB1,ATP1A2,ATP1A3,PKM,LGI1
MP:0009746	enhanced behavioral response to xenobiot...	0.00052		0.0076995	DLG4,ATP1A1,ATP1A3,DLGAP3,SLC6A1	0.00927		0.0472837	DLG4,DLGAP3	0.07538		0.233339	ATP1A3
MP:0004770	abnormal synaptic vesicle recycling	0.00057		0.0083695	STX1B,SH3GL2,STX1A
MP:0004143	muscle hypertonia	0.00067		0.00975653	GPM6B,MOG,PLP1
MP:0001386	abnormal maternal nurturing	0.00074		0.0106875	DLG4,GRIA2,GRIN1,MAP6,MBP,MAPK1	7.9e-05		0.00114308	DLG4,GRIA2,GRIN1,MBP
MP:0001401	jumpy	0.00075		0.0107439	GRIA2,GRIN2A	3.5e-05		0.000577093	GRIA2,GRIN2A
MP:0004631	abnormal auditory cortex morphology	0.00075		0.0106573	ATP2B2,TUBA1A
MP:0001491	unresponsive to tactile stimuli	0.00077		0.0108539	DLG2,ATP1A2,SLC17A7	0.00073		0.00739386	DLG2,SLC17A7	0.02136		0.189828	ATP1A2
MP:0008840	abnormal spike wave discharge	0.00077		0.0107678	GNAO1,ATP1A3,LGI1					0.00019		0.10469	ATP1A3,LGI1
MP:0010770	preweaning lethality	0.00078		0.0108217	BAIAP2,STX1B,DLG1,DLG4,DSP,ATF6,ARC,GLUL,GNAO1,GNB1,GRIA2,GRIA3,GRIN1,GRIN2B,H2AFX,HSP90AB1,KCNA2,MAP6,ATP1A1,ATP1A2,ATP1A3,ATP1B1,ATP2A2,NSF,SLC25A3,PKM,ATP6V0A1,PLP1,ADAM22,MAPK1,ACTB,SDHA,SH3GL2,SLC1A2,SLC3A2,SLC6A11,STX1A,STXBP1,TKT,VDAC1,ALDH5A1,ACTN4,MYO18B,SLC4A4,SYNGAP1,ATP6V0D1,LGI1,SLC9A3R1	0.30165		0.465947	BAIAP2,DLG4,DSP,GRIA2,GRIA3,GRIN1,H2AFX,ADAM22,SYNGAP1	0.04264		0.206093	DLG1,ATF6,HSP90AB1,ATP1A2,ATP1A3,PKM,LGI1
MP:0001496	audiogenic seizures	0.00089		0.0122514	MBP,SYNGAP1,LGI1	0.0008		0.00787778	MBP,SYNGAP1	0.02236		0.192506	LGI1
MP:0009538	abnormal synapse morphology	0.00092		0.0125662	STX1B,GRIN2B,MAP6,SLC17A7,SH3GL2,STX1A,CAMK2A	0.04563		0.138255	SLC17A7,CAMK2A
MP:0009749	enhanced behavioral response to addictiv...	0.00093		0.0126051	DLG4,ATP1A1,ATP1A3,SLC6A1	0.09271		0.203503	DLG4	0.05018		0.212686	ATP1A3
MP:0008779	abnormal maternal behavior	0.00099		0.0133159	DLG4,GRIA2,GRIN1,MAP6,MBP,MAPK1	9.7e-05		0.00134849	DLG4,GRIA2,GRIN1,MBP
MP:0001501	abnormal sleep pattern	0.001		0.0133485	KCNA2,MAP6,ATP1A3,DLGAP3	0.09447		0.20609	DLGAP3	0.05116		0.210367	ATP1A3
MP:0002690	akinesia	0.00102		0.0135131	PGAM5,MAP6,LGI1					0.02337		0.195104	LGI1
MP:0010540	long stride length	0.00112		0.0147272	KCNA2,CEND1
MP:0005451	abnormal body composition	0.00113		0.0147486	DLG4,SEPT8,GNAO1,GRIA2,GRIA3,GRIN1,GRIN2B,KCNA2,MOG,ATP1A3,ATP2A2,ATP2B2,ATP5A1,PLP1,ADAM22,CKMT1A,PPP3CA,PPP3CB,SLC17A7,ACTB,SH3GL2,SLC1A2,SLC6A1,STX1A,TKT,TUBA1A,ALDH5A1,ACTN4,CAMK2B,SLC4A4,LGI1	0.20611		0.351279	DLG4,GRIA2,GRIA3,GRIN1,ADAM22,SLC17A7	0.67634		0.722216	ATP1A3,LGI1
MP:0008917	abnormal oligodendrocyte physiology	0.00115		0.0148993	GPM6B,MOG,PLP1
MP:0001731	abnormal postnatal growth	0.00123		0.0158194	GLUL,GRIA2,GRIN1,H2AFX,KCNA2,ATP2B2,ADAM22,CKMT1A,SLC17A7,SH3GL2,SLC1A2,TKT,VDAC1,ACTN4,CAMK2B,SLC4A4,SYNGAP1,LGI1	0.00698		0.0374911	GRIA2,GRIN1,H2AFX,ADAM22,SLC17A7,SYNGAP1	0.64507		0.698298	LGI1
MP:0000953	abnormal oligodendrocyte morphology	0.00125		0.0159601	GPM6B,MBP,MOG,PLP1	0.09976		0.213685	MBP
MP:0004270	analgesia	0.0013		0.0164791	DLG2,ATP1A2,SLC17A7	0.00103		0.00936244	DLG2,SLC17A7	0.02538		0.181615	ATP1A2
MP:0010768	mortality/aging	0.00137		0.0172424	BAIAP2,STX1B,DLG1,DLG4,DSP,HSPA4L,ATF6,ARC,GLUL,GNAO1,GNB1,GPM6B,GRIA2,GRIA3,GRIN1,GRIN2B,H2AFX,HSP90AB1,KCNA2,MAP6,MBP,ATP1A1,ATP1A2,ATP1A3,ATP1B1,ATP2A2,NSF,SLC25A3,PKM,ATP6V0A1,PLP1,ADAM22,PPP3CA,MAPK1,SLC17A7,ACTB,SDHA,SH3GL2,SLC1A2,SLC3A2,SLC6A11,STX1A,STXBP1,TKT,VDAC1,ALDH5A1,ACTN4,CAMK2A,MYO18B,SLC4A4,SYNGAP1,ATP6V0D1,LGI1,SLC9A3R1	0.10825		0.223759	BAIAP2,DLG4,DSP,GRIA2,GRIA3,GRIN1,H2AFX,MBP,ADAM22,SLC17A7,CAMK2A,SYNGAP1	0.02863		0.187799	DLG1,HSPA4L,ATF6,HSP90AB1,ATP1A2,ATP1A3,PKM,LGI1
MP:0002083	premature death	0.00143		0.0178699	STX1B,DSP,GLUL,GNAO1,GPM6B,GRIA2,GRIN1,H2AFX,KCNA2,MBP,ATP1A3,ATP2A2,PKM,PLP1,PPP3CA,MAPK1,SLC17A7,ACTB,SLC1A2,ACTN4,CAMK2A,LGI1,SLC9A3R1	0.01121		0.0544376	DSP,GRIA2,GRIN1,H2AFX,MBP,SLC17A7,CAMK2A	0.15991		0.316944	ATP1A3,PKM,LGI1
MP:0003234	enhanced NMDA-mediated synaptic currents	0.00155		0.0192331	DLGAP3,LGI1	0.01349		0.0609198	DLGAP3	0.00716		0.164382	LGI1
MP:0003444	abnormal neurotransmitter uptake	0.00155		0.0190986	SLC17A7,SLC6A1	0.01349		0.0605342	SLC17A7
MP:0002183	gliosis	0.0016		0.0195778	GPM6B,MOG,ATP1A3,PLP1,MAPK1,ALDH5A1,LGI1					0.01613		0.189099	ATP1A3,LGI1
MP:0000921	demyelination	0.00165		0.0200503	GPM6B,MBP,MOG,PLP1,ADAM22	0.01507		0.0663642	MBP,ADAM22
MP:0002757	decreased vertical activity	0.00179		0.0216026	DLG4,PGAM5,GRIN1,GRIN2A,CKMT1A,SH3GL2	0.00264		0.0183506	DLG4,GRIN1,GRIN2A
MP:0002887	decreased susceptibility to pharmacologi...	0.00182		0.0218152	GRIA3,GRIN1,SLC6A11	0.0013		0.0111048	GRIA3,GRIN1
MP:0008916	abnormal astrocyte physiology	0.00182		0.0216678	GRM3,PLP1,ACTB	0.05296		0.149003	GRM3
MP:0012348	decreased susceptibility to induction of...	0.00182		0.0215224	GRIA3,GRIN1,SLC6A11	0.0013		0.0109726	GRIA3,GRIN1
MP:0003690	abnormal glial cell physiology	0.00205		0.0240807	GPM6B,GRM3,MOG,PLP1,ACTB	0.18211		0.321985	GRM3
MP:0006299	abnormal latent inhibition of conditioni...	0.00206		0.0240379	SLC6A1,STX1A
MP:0003634	abnormal glial cell morphology	0.0021		0.0243434	GPM6B,GRIA2,MBP,MOG,ATP1A3,PLP1,ADAM22,MAPK1,ALDH5A1,LGI1	0.03756		0.119417	GRIA2,MBP,ADAM22	0.05799		0.221892	ATP1A3,LGI1
MP:0005404	abnormal axon morphology	0.00219		0.0252208	GPM6B,MAP1A,MBP,CLDN11,PLP1,SLC17A7,SH3GL2	0.05977		0.158715	MBP,SLC17A7	0.19352		0.335313	CLDN11
MP:0004231	abnormal calcium ion homeostasis	0.00226		0.0258579	HSPA4L,SLC25A4,ATP2A2,ATP2B2,PPP3CA,SLC4A4					0.14744		0.308895	HSPA4L
MP:0001732	postnatal growth retardation	0.0024		0.0272826	GRIA2,GRIN1,H2AFX,KCNA2,ATP2B2,ADAM22,CKMT1A,SLC17A7,SH3GL2,SLC1A2,TKT,VDAC1,ACTN4,CAMK2B,SLC4A4,SYNGAP1,LGI1	0.00612		0.034166	GRIA2,GRIN1,H2AFX,ADAM22,SLC17A7,SYNGAP1	0.63471		0.689793	LGI1
MP:0002229	neurodegeneration	0.00247		0.0278983	PGAM5,GPM6B,GRIA2,MAP1A,MBP,ATP2B2,CLDN11,PLP1,SH3GL2,STXBP1,LGI1	0.22978		0.383327	GRIA2,MBP	0.08006		0.242379	CLDN11,LGI1
MP:0001425	abnormal alcohol consumption	0.00269		0.0301897	GRIA3,GRIN1,SLC6A1	0.0017		0.0136966	GRIA3,GRIN1
MP:0002801	abnormal long term object recognition me...	0.00269		0.0299986	ARC,SLC17A7,CAMK2A	0.0017		0.0135427	SLC17A7,CAMK2A
MP:0000859	abnormal somatosensory cortex morphology	0.00294		0.0325804	GRIN1,GRIN2B,TUBA1A	0.06213		0.163755	GRIN1
MP:0000951	sporadic seizures	0.00294		0.0323768	GNAO1,MBP,CAMK2A	0.0018		0.0140242	MBP,CAMK2A
MP:0001523	impaired righting response	0.00319		0.0349117	GNAO1,GRIN1,MOG,ATP2A2,ATP2B2	0.19959		0.343469	GRIN1
MP:0000890	thin cerebellar molecular layer	0.0032		0.0348049	MAP1A,ATP2B2,CEND1
MP:0001460	abnormal olfactory -discrimination memor...	0.00327		0.0353481	GRIA2,GRIN1	0.00016		0.00214038	GRIA2,GRIN1
MP:0008532	decreased chemical nociceptive threshold	0.00327		0.0351326	GRIA2,GRIN2A	0.00016		0.00210074	GRIA2,GRIN2A
MP:0003354	astrocytosis	0.00331		0.0353468	GPM6B,MOG,ATP1A3,PLP1,MAPK1					0.11206		0.276884	ATP1A3
MP:0003463	abnormal single cell response	0.00348		0.0369383	GRIN1,KCNA2,SLC17A7	0.00203		0.015476	GRIN1,SLC17A7
MP:0012065	increased astrocyte number	0.00357		0.0376667	GPM6B,MOG,ATP1A3,PLP1,MAPK1					0.11391		0.277719	ATP1A3
MP:0005140	decreased cardiac muscle contractility	0.00358		0.0375474	DSP,ATP1A1,ATP1A2,ATP1B1,ATP2A2,MAPK1,ACTB	0.35869		0.535392	DSP	0.20949		0.344564	ATP1A2
MP:0001968	abnormal touch/ nociception	0.00362		0.0377422	DLG2,DLG4,GNAO1,GRIA2,GRIA3,GRIN2A,ATP1A2,SLC17A7	1.1e-05		0.000210784	DLG2,DLG4,GRIA2,GRIA3,GRIN2A,SLC17A7	0.25967		0.383588	ATP1A2
MP:0003997	tonic-clonic seizures	0.00378		0.0391786	GRIA2,GRIN1,PLP1,LGI1	0.00857		0.0440299	GRIA2,GRIN1	0.0725		0.236376	LGI1
MP:0012064	abnormal astrocyte number	0.00384		0.0395677	GPM6B,MOG,ATP1A3,PLP1,MAPK1					0.11575		0.279729	ATP1A3
MP:0003871	abnormal myelin sheath morphology	0.00437		0.0447671	GPM6B,MBP,CLDN11,PLP1	0.13765		0.26738	MBP	0.07538		0.235991	CLDN11
MP:0000794	abnormal parietal lobe morphology	0.00474		0.0482768	GRIN1,GRIN2B,TUBA1A	0.07303		0.181043	GRIN1
MP:0001902	reduced NMDA-mediated synaptic currents	0.00474		0.0479993	GRIN1,GRIN2A	0.00023		0.00296491	GRIN1,GRIN2A
MP:0000738	impaired muscle contractility	0.00482		0.0485305	DLG1,DSP,ATP1A1,ATP1A2,ATP1B1,ATP2A2,MAPK1,ACTB	0.44914		0.619534	DSP	0.03626		0.197814	DLG1,ATP1A2
MP:0001462	abnormal avoidance learning behavior	0.00525		0.0525597	ARC,GRIN1,SLC6A1,CAMK2A	0.01023		0.0507208	GRIN1,CAMK2A
MP:0004142	abnormal muscle tone	0.00548		0.0545523	GPM6B,MOG,ATP1A3,PLP1					0.08015		0.241326	ATP1A3
MP:0001499	abnormal kindling response	0.00557		0.0551367	GNAO1,GRIN2A	0.02493		0.0955425	GRIN2A
MP:0003177	allodynia	0.00557		0.0548287	DLG4,GRIN2A	0.00027		0.00335842	DLG4,GRIN2A
MP:0004814	reduced linear vestibular evoked potenti...	0.00557		0.0545241	MBP,ATP2B2	0.02493		0.0940179	MBP
MP:0010047	axonal spheroids	0.00557		0.0542229	MBP,PLP1	0.02493		0.0930283	MBP
MP:0009969	abnormal cerebral cortex pyramidal cell ...	0.00584		0.0565389	CRMP1,DPYSL2,TUBA1A
MP:0002862	altered righting response	0.00595		0.0572891	GNAO1,GRIN1,MOG,ATP2A2,ATP2B2	0.22745		0.380335	GRIN1
MP:0002945	abnormal inhibitory postsynaptic current...	0.00624		0.0597548	STX1B,KCNA2,SLC6A1,STX1A
MP:0003546	decreased alcohol consumption	0.00647		0.0616224	GRIA3,GRIN1	0.00032		0.00384542	GRIA3,GRIN1
MP:0000920	abnormal myelination	0.0065		0.0615753	DLG1,GPM6B,MBP,MOG,PLP1,ADAM22	0.05179		0.149265	MBP,ADAM22	0.17985		0.323848	DLG1
MP:0013292	embryonic lethality prior to organogenes...	0.00669		0.0630363	DSP,ARC,GLUL,ATP2A2,NSF,SLC25A3,PKM,ATP6V0A1,MAPK1,ACTB,SDHA,TKT,ATP6V0D1	0.75254		0.852318	DSP	0.52239		0.604699	PKM
MP:0002061	abnormal aggression-related behavior	0.00677		0.0634507	GRIA2,GRIN1,MAP6,MAPK1	0.01175		0.0559111	GRIA2,GRIN1
MP:0001435	no suckling reflex	0.00742		0.0691748	GRIN1,GRIN2B	0.02871		0.101777	GRIN1
MP:0001705	abnormal proximal-distal axis patterning	0.00742		0.0688107	ARC,MAPK1
MP:0003545	increased alcohol consumption	0.00742		0.0684505	GRIN1,SLC6A1	0.02871		0.101271	GRIN1
MP:0009456	impaired cued conditioning behavior	0.00753		0.0691034	MAPK1,SLC6A1,SYNGAP1	0.0856		0.195146	SYNGAP1
MP:0001438	aphagia	0.0076		0.0693845	DLG1,GRIN1,GRIN2B,SH3GL2,LGI1	0.23953		0.391306	GRIN1	0.00846		0.15037	DLG1,LGI1
MP:0002980	abnormal postural reflex	0.0076		0.0690268	GNAO1,GRIN1,MOG,ATP2A2,ATP2B2	0.23953		0.390406	GRIN1
MP:0001431	abnormal eating behavior	0.00787		0.0711125	DLG1,GLUL,GNB1,GRIN1,GRIN2B,SLC17A7,ACTB,SH3GL2,SLC6A1,SYNGAP1,LGI1	0.08548		0.195501	GRIN1,SLC17A7,SYNGAP1	0.10447		0.268986	DLG1,LGI1
MP:0002069	abnormal consumption behavior	0.00788		0.0708396	DLG1,GLUL,GNB1,GRIA3,GRIN1,GRIN2B,SLC17A7,ACTB,SH3GL2,SLC6A1,SYNGAP1,LGI1	0.02884		0.101226	GRIA3,GRIN1,SLC17A7,SYNGAP1	0.13083		0.291852	DLG1,LGI1
MP:0001408	stereotypic behavior	0.00789		0.0705694	DLG4,GNAO1,GRIN1,MAP6,ATP2B2,SYNGAP1	0.00619		0.0342868	DLG4,GRIN1,SYNGAP1
MP:0005656	decreased aggression	0.008		0.0711919	GRIA2,GRIN1,MAP6	0.00363		0.0238303	GRIA2,GRIN1
MP:0000755	hindlimb paralysis	0.00825		0.0730477	GRIA2,MBP,MOG,PLP1	0.01309		0.061058	GRIA2,MBP
MP:0011003	reduced AMPA-mediated synaptic currents	0.00843		0.0742683	DLG4,GRIN1	0.00042		0.00488164	DLG4,GRIN1
MP:0020167	abnormal vertical activity	0.00847		0.0742495	DLG4,PGAM5,GRIN1,GRIN2A,CKMT1A,SH3GL2	0.00645		0.03545	DLG4,GRIN1,GRIN2A
MP:0000194	increased circulating calcium level	0.00848		0.0739691	HSPA4L,SLC25A4,SLC4A4					0.04822		0.212554	HSPA4L
MP:0000582	toenail hyperkeratosis	0.00878		0.0762087	ATP2A2
MP:0003847	disorganized lens bow	0.00878		0.0758351	DLG1					0.00103		0.113506	DLG1
MP:0004464	absent strial basal cell tight junctions	0.00878		0.0754652	CLDN11					0.00103		0.0945883	CLDN11
MP:0009327	abnormal maternal grooming	0.00878		0.0750988	GRIN1	0.00194		0.0149507	GRIN1
MP:0011824	increased cell chemotaxis	0.00878		0.074736	ACTN4
MP:0011826	increased lymphocyte chemotaxis	0.00878		0.0743767	ACTN4
MP:0012286	decreased frequency of paradoxical sleep	0.00878		0.0740209	ATP1A3					0.00103		0.0810757	ATP1A3
MP:0005405	axon degeneration	0.0089		0.0746752	GPM6B,MBP,PLP1,STXBP1	0.1659		0.301598	MBP
MP:0002972	abnormal cardiac muscle contractility	0.00894		0.0746554	DSP,ATP1A1,ATP1A2,ATP1B1,ATP2A2,MAPK1,ACTB	0.41027		0.587639	DSP	0.2438		0.378405	ATP1A2
MP:0005156	bradykinesia	0.00897		0.0745525	PGAM5,ATP2A2,SYNGAP1	0.09093		0.202098	SYNGAP1
MP:0011396	abnormal sleep behavior	0.00923		0.0763533	KCNA2,MAP6,ATP1A3,DLGAP3	0.16753		0.303007	DLGAP3	0.09247		0.261287	ATP1A3
MP:0010832	lethality during fetal growth through we...	0.00927		0.0763259	STX1B,DLG1,DLG4,GLUL,GNAO1,GNB1,GRIA2,GRIA3,GRIN1,GRIN2B,KCNA2,MAP6,ATP1A2,ATP1A3,ATP1B1,ATP2A2,PLP1,ADAM22,MAPK1,ACTB,SH3GL2,SLC1A2,STX1A,STXBP1,ALDH5A1,ACTN4,SLC4A4,SYNGAP1,LGI1	0.23539		0.387219	DLG4,GRIA2,GRIA3,GRIN1,ADAM22,SYNGAP1	0.16615		0.315685	DLG1,ATP1A2,ATP1A3,LGI1
MP:0000788	abnormal cerebral cortex morphology	0.00947		0.07761	CRMP1,DPYSL2,GNB1,GRIN1,GRIN2B,ATP2B2,MAPK1,TUBA1A	0.48869		0.65128	GRIN1
MP:0009758	impaired behavioral response to cocaine	0.0095		0.0774954	DLG4,GRIN1	0.00047		0.00520672	DLG4,GRIN1
MP:0002634	abnormal sensorimotor gating	0.01063		0.0863136	ATP1A3,SLC6A1					0.01833		0.187034	ATP1A3
MP:0003989	abnormal barrel cortex morphology	0.01063		0.0859177	GRIN1,GRIN2B	0.03436		0.113308	GRIN1
MP:0008226	decreased anterior commissure size	0.01063		0.0855254	GPM6B,PLP1
MP:0001388	abnormal stationary movement	0.0118		0.0945073	PGAM5,GPM6B,ATP2A2,ATP2B2,PLP1,SYNGAP1	0.3471		0.520283	SYNGAP1
MP:0000860	abnormal primary somatosensory cortex mo...	0.01181		0.0941594	GRIN1,GRIN2B	0.03623		0.117831	GRIN1
MP:0004262	abnormal physical strength	0.0128		0.101593	DLG4,GRIA2,KCNA2,ATP2B2,CLDN11,PLP1,SH3GL2,CAMK2B,SYNGAP1	0.04798		0.144757	DLG4,GRIA2,SYNGAP1	0.36476		0.481973	CLDN11
MP:0013293	embryonic lethality prior to tooth bud s...	0.0129		0.101927	DSP,ARC,GLUL,ATP2A2,NSF,SLC25A3,PKM,ATP6V0A1,MAPK1,ACTB,SDHA,TKT,ATP6V0D1	0.78156		0.864471	DSP	0.5529		0.634683	PKM
MP:0004813	absent linear vestibular evoked potentia...	0.01305		0.102652	MBP,ATP2B2	0.0381		0.120593	MBP
MP:0010736	abnormal extraembryonic ectoderm morphol...	0.01305		0.102196	ARC,MAPK1
MP:0001562	abnormal circulating calcium level	0.01346		0.10494	HSPA4L,SLC25A4,PPP3CA,SLC4A4					0.10278		0.268397	HSPA4L
MP:0009936	abnormal dendritic spine morphology	0.01421		0.1103	DLG4,GRIN2B,SYNGAP1	0.00549		0.0329865	DLG4,SYNGAP1
MP:0002578	impaired ability to fire action potentia...	0.01434		0.110821	DSP,KCNA2	0.03997		0.12595	DSP
MP:0011093	complete embryonic lethality at implanta...	0.01434		0.110337	PKM,ACTB					0.02136		0.186815	PKM
MP:0001440	abnormal grooming behavior	0.01434		0.109857	DLG4,GRIA2,CKMT1A,DLGAP3	0.00106		0.00951316	DLG4,GRIA2,DLGAP3
MP:0003224	neuron degeneration	0.01479		0.112814	PGAM5,GPM6B,GRIA2,MAP1A,ATP2B2,CLDN11,PLP1,STXBP1	0.51683		0.681101	GRIA2	0.31949		0.442309	CLDN11
MP:0003106	abnormal fear-related response	0.01488		0.113011	ARC,GLUL,GRIN1	0.10851		0.222996	GRIN1
MP:0009546	absent gastric milk in neonates	0.01526		0.1154	DLG1,GRIN1,GRIN2B,SH3GL2	0.19169		0.333108	GRIN1	0.1065		0.271674	DLG1
MP:0004008	abnormal GABA-mediated receptor currents	0.01569		0.118144	STX1B,SLC6A1
MP:0020157	abnormal behavioral response to alcohol	0.01569		0.117642	GRIN1,SLC6A1	0.04184		0.130681	GRIN1
MP:0001963	abnormal hearing physiology	0.0164		0.122444	GPM6B,MAP1A,MBP,ATP2B2,CLDN11,PLP1,CKMT1A,ACTB	0.52364		0.686249	MBP	0.32458		0.445994	CLDN11
MP:0008918	microgliosis	0.01699		0.126314	GPM6B,ATP1A3,PLP1					0.06188		0.225801	ATP1A3
MP:0002850	saccharin preference	0.01748		0.129411	SLC6A1
MP:0003175	reversion by mitotic recombination	0.01748		0.128869	MBP	0.00387		0.0251728	MBP
MP:0008767	abnormal hair medullary septa cells	0.01748		0.128332	DSP	0.00387		0.0249439	DSP
MP:0009084	blind uterus	0.01748		0.1278	DLG1					0.00205		0.141194	DLG1
MP:0009105	penis prolapse	0.01748		0.127272	ATP2A2
MP:0009848	increased horizontal stereotypic behavio...	0.01748		0.126748	SYNGAP1	0.00387		0.0247192	SYNGAP1
MP:0011618	abnormal sensitization	0.01748		0.126229	ATP1A3					0.00205		0.125506	ATP1A3
MP:0011624	abnormal sensitization to xenobiotic	0.01748		0.125713	ATP1A3					0.00205		0.112955	ATP1A3
MP:0000952	abnormal CNS glial cell morphology	0.01756		0.125775	GPM6B,GRIA2,MBP,MOG,ATP1A3,PLP1,MAPK1	0.11707		0.239201	GRIA2,MBP	0.27369		0.39685	ATP1A3
MP:0005620	abnormal muscle contractility	0.01763		0.125765	DLG1,DSP,ATP1A1,ATP1A2,ATP1B1,ATP2A2,MAPK1,ACTB	0.52844		0.689989	DSP	0.05483		0.220521	DLG1,ATP1A2
MP:0002797	increased thigmotaxis	0.01848		0.131297	GRIN1,GRIN2B,DLGAP3	0.00664		0.0362135	GRIN1,DLGAP3
MP:0005407	hyperalgesia	0.01848		0.13077	GNAO1,GRIA2,GRIN2A	0.00664		0.0359371	GRIA2,GRIN2A
MP:0001442	decreased grooming behavior	0.01853		0.130599	GRIA2,CKMT1A	0.04556		0.139233	GRIA2
MP:0004748	increased susceptibility to age-related ...	0.01853		0.130079	ATP2B2,ACTB
MP:0001436	abnormal suckling behavior	0.01877		0.131241	GNB1,GRIN1,GRIN2B,SYNGAP1	0.02072		0.0834686	GRIN1,SYNGAP1
MP:0010053	decreased grip strength	0.01962		0.136642	DLG4,GRIA2,KCNA2,ATP2B2,SH3GL2,CAMK2B	0.07916		0.185229	DLG4,GRIA2
MP:0002182	abnormal astrocyte morphology	0.01986		0.137769	GPM6B,MOG,ATP1A3,PLP1,MAPK1					0.16859		0.318127	ATP1A3
MP:0008414	abnormal spatial reference memory	0.02005		0.138542	GRIA2,GRIN2B,CAMK2A	0.00705		0.0375823	GRIA2,CAMK2A
MP:0001515	abnormal grip strength	0.02025		0.139377	DLG4,GRIA2,KCNA2,ATP2B2,CLDN11,SH3GL2,CAMK2B	0.12282		0.243238	DLG4,GRIA2	0.28062		0.403712	CLDN11
MP:0000815	abnormal Ammon gyrus morphology	0.02086		0.143017	GRIA2,SLC1A2,TUBA1A	0.12234		0.243649	GRIA2
MP:0005402	abnormal action potential	0.02098		0.143282	DSP,KCNA2,ATP1A2,ATP2B2	0.20898		0.355316	DSP	0.11667		0.280721	ATP1A2
MP:0001402	hypoactivity	0.02136		0.145314	DLG4,PGAM5,GRIA2,GRIA3,GRIN1,MOG,PLP1,SH3GL2,SLC6A1	0.01109		0.0542263	DLG4,GRIA2,GRIA3,GRIN1
MP:0001957	apnea	0.02158		0.146246	GRIN1,KCNA2	0.04927		0.146161	GRIN1
MP:0002582	disorganized extraembryonic tissue	0.02158		0.145686	ARC,MAPK1
MP:0003710	abnormal physiological neovascularizatio...	0.02158		0.14513	H2AFX,ATP2A2	0.04927		0.145552	H2AFX
MP:0004768	abnormal axonal transport	0.02318		0.155297	MBP,PLP1	0.05111		0.14974	MBP
MP:0009434	paraparesis	0.02318		0.154709	GRIA2,PLP1	0.05111		0.148512	GRIA2
MP:0005378	growth/size/body region phenotype	0.02371		0.157649	STX1B,DLG1,DLG4,DSP,HSPA4L,SEPT8,ARC,GLUL,GNAO1,GRIA2,GRIA3,GRIN1,GRIN2B,H2AFX,KCNA2,MOG,ATP1A3,ATP2A2,ATP2B2,ATP5A1,PLP1,ADAM22,CKMT1A,PPP3CA,PPP3CB,MAPK1,SLC17A7,ACTB,SH3GL2,SLC1A2,SLC3A2,SLC6A1,STX1A,TKT,VDAC1,TUBA1A,ALDH5A1,ACTN4,CAMK2B,SLC4A4,SYNGAP1,LGI1	0.26974		0.426888	DLG4,DSP,GRIA2,GRIA3,GRIN1,H2AFX,ADAM22,SLC17A7,SYNGAP1	0.58449		0.654581	DLG1,HSPA4L,ATP1A3,LGI1
MP:0000889	abnormal cerebellar molecular layer	0.02428		0.160832	MAP1A,ATP2B2,CEND1
MP:0001423	abnormal liquid preference	0.02482		0.163793	GRIN1,SLC6A1	0.05296		0.151406	GRIN1
MP:0001650	abnormal seizure response to electrical ...	0.02482		0.163182	GNAO1,GRIN2A	0.05296		0.150798	GRIN2A
MP:0008527	embryonic lethality at implantation	0.02482		0.162576	PKM,ACTB					0.02838		0.1907	PKM
MP:0000743	muscle spasm	0.02518		0.164323	GPM6B,PLP1,ALDH5A1
MP:0002106	abnormal muscle physiology	0.02522		0.163977	DLG1,DSP,GPM6B,SLC25A4,MOG,ATP1A1,ATP1A2,ATP1A3,ATP1B1,ATP2A2,PLP1,MAPK1,ACTB,ALDH5A1	0.8443		0.911124	DSP	0.05772		0.22397	DLG1,ATP1A2,ATP1A3
MP:0001035	abnormal submandibular ganglion morpholo...	0.02611		0.169139	DLG2	0.0058		0.0345563	DLG2
MP:0001448	abnormal huddling behavior	0.02611		0.168519	GRIN1	0.0058		0.0342683	GRIN1
MP:0001500	reduced kindling response	0.02611		0.167904	GRIN2A	0.0058		0.0339851	GRIN2A
MP:0001909	reduced NMDA receptor mediated synaptic ...	0.02611		0.167294	GRIN1	0.0058		0.0334325	GRIN1
MP:0003267	constipation	0.02611		0.166688	SLC4A4
MP:0003535	absent vagina	0.02611		0.166086	DLG1					0.00308		0.15428	DLG1
MP:0009478	coiled cecum	0.02611		0.165489	SLC4A4
MP:0010014	hippocampus pyramidal cell degeneration	0.02611		0.164895	SLC1A2
MP:0010469	ascending aorta hypoplasia	0.02611		0.164306	ATP2A2
MP:0010546	abnormal subendocardium layer morphology	0.02611		0.163722	DSP	0.0058		0.0331629	DSP
MP:0011171	increased number of Heinz bodies	0.02611		0.163141	PRDX2
MP:0011919	abnormal R wave	0.02611		0.162565	DSP	0.0058		0.0328976	DSP
MP:0012269	nuchal edema	0.02611		0.161992	MAPK1
MP:0014026	abnormal respiratory epithelial transmem...	0.02611		0.161424	ATP1B1
MP:0002920	decreased paired-pulse facilitation	0.02651		0.163324	VDAC1,CAMK2A	0.0548		0.15118	CAMK2A
MP:0004812	abnormal linear vestibular evoked potent...	0.02651		0.162755	MBP,ATP2B2	0.0548		0.150012	MBP
MP:0001625	cardiac hypertrophy	0.02757		0.168675	SLC25A4,ATP1A2,ATP1B1,ATP2A2,MAPK1					0.18243		0.322176	ATP1A2
MP:0013189	abnormal exploration in a new environmen...	0.02785		0.169798	GRIA2,GRIN1,ATP1A1,CKMT1A	0.02601		0.0950572	GRIA2,GRIN1
MP:0009046	muscle twitch	0.02798		0.170003	GPM6B,PLP1,ALDH5A1
MP:0001847	brain inflammation	0.02824		0.170993	MOG,PLP1
MP:0003393	decreased cardiac output	0.02824		0.170407	ATP2A2,MAPK1
MP:0003858	enhanced coordination	0.02824		0.169826	ATP1A3,CAMK2A	0.05664		0.153274	CAMK2A	0.03038		0.183949	ATP1A3
MP:0001504	abnormal posture	0.02855		0.171106	GPM6B,GRIA2,KCNA2,ATP2B2,PLP1,SLC17A7	0.09187		0.203549	GRIA2,SLC17A7
MP:0001377	abnormal mating frequency	0.03002		0.179306	GRIA2,GRIN1	0.00159		0.0131083	GRIA2,GRIN1
MP:0003863	decreased aggression towards mice	0.03002		0.1787	GRIA2,GRIN1	0.00159		0.0129576	GRIA2,GRIN1
MP:0002082	postnatal lethality	0.03041		0.180412	STX1B,DLG4,GLUL,GNAO1,GRIA2,GRIA3,GRIN1,GRIN2B,KCNA2,ATP1B1,PLP1,ADAM22,ACTB,SLC1A2,ALDH5A1,SLC4A4,SYNGAP1,LGI1	0.0302		0.103941	DLG4,GRIA2,GRIA3,GRIN1,ADAM22,SYNGAP1	0.76447		0.799285	LGI1
MP:0008686	abnormal interleukin-2 secretion	0.03065		0.181226	DLG1,MBP,MOG,PPP3CA	0.232		0.384318	MBP	0.13037		0.293199	DLG1
MP:0003878	abnormal ear physiology	0.03073		0.181091	GPM6B,MAP1A,MBP,ATP2B2,CLDN11,PLP1,CKMT1A,ACTB	0.56704		0.724381	MBP	0.35787		0.478608	CLDN11
MP:0011942	decreased fluid intake	0.03184		0.187007	GRIA3,GRIN1	0.0017		0.0133922	GRIA3,GRIN1
MP:0002566	abnormal sexual interaction	0.03197		0.187147	GRIA2,GRIN1,TKT	0.00998		0.0498297	GRIA2,GRIN1
MP:0005265	abnormal blood urea nitrogen level	0.03264		0.190436	HSPA4L,GNAO1,SLC25A4,PPP3CA,ACTN4					0.19012		0.331507	HSPA4L
MP:0005445	abnormal neurotransmitter secretion	0.03301		0.191959	DLG4,SLC6A1,STXBP1	0.14438		0.274438	DLG4
MP:0001525	impaired balance	0.03361		0.194805	DLG4,GRIN2A,ATP2B2,CAMK2B	0.02903		0.10139	DLG4,GRIN2A
MP:0000879	increased Purkinje cell number	0.03467		0.20029	ATP2B2
MP:0002959	increased urine microalbumin level	0.03467		0.199636	ACTN4
MP:0003584	bifid ureter	0.03467		0.198985	DLG1					0.0041		0.188258	DLG1
MP:0004365	abnormal strial basal cell morphology	0.03467		0.198339	CLDN11					0.0041		0.173777	CLDN11
MP:0004438	abnormal vestibular hair cell physiology	0.03467		0.197698	ATP2B2
MP:0008795	abnormal lens fiber apoptosis	0.03467		0.19706	DLG1					0.0041		0.161364	DLG1
MP:0008796	increased lens fiber apoptosis	0.03467		0.196426	DLG1					0.0041		0.150607	DLG1
MP:0010166	increased response to stress-induced hyp...	0.03467		0.195797	DLG4	0.00773		0.0400042	DLG4
MP:0010733	abnormal axon initial segment morphology	0.03467		0.195171	MAP1A
MP:0011484	abnormal ureter urothelium morphology	0.03467		0.194549	DLG1					0.0041		0.141194	DLG1
MP:0011864	abnormal podocyte adhesion	0.03467		0.193932	ACTN4
MP:0011869	detached podocyte	0.03467		0.193318	ACTN4
MP:0012289	abnormal non-rapid eye movement sleep pa...	0.03467		0.192708	ATP1A3					0.0041		0.132888	ATP1A3
MP:0012723	abnormal nuchal region morphology	0.03467		0.192102	MAPK1
MP:0013894	abnormal behavioral response to amphetam...	0.03467		0.1915	MAP6
MP:0003484	abnormal channel response	0.03562		0.196133	GNAO1,KCNA2
MP:0008725	enlarged heart atrium	0.03756		0.20617	DSP,MYO18B	0.06578		0.170212	DSP
MP:0009711	abnormal conditioned place preference be...	0.03756		0.20553	GRIN1,ATP1A3	0.06578		0.169593	GRIN1	0.03537		0.196857	ATP1A3
MP:0020158	abnormal behavioral response to cocaine	0.03756		0.204894	DLG4,GRIN1	0.00203		0.0153114	DLG4,GRIN1
MP:0005369	muscle phenotype	0.03888		0.21144	DLG1,DSP,GPM6B,SLC25A4,MOG,ATP1A1,ATP1A2,ATP1A3,ATP1B1,ATP2A2,PLP1,PPP3CA,PPP3CB,MAPK1,ACTB,ALDH5A1,MYO18B,SLC4A4	0.94022		0.961928	DSP	0.14629		0.307656	DLG1,ATP1A2,ATP1A3
MP:0000753	paralysis	0.03917		0.212362	GRIA2,MBP,MOG,PLP1	0.03179		0.107843	GRIA2,MBP
MP:0008911	induced hyperactivity	0.03955		0.213764	MAP6,SLC6A1
MP:0009644	uremia	0.04026		0.216936	HSPA4L,GNAO1,SLC25A4,PPP3CA,SLC4A4					0.20028		0.3406	HSPA4L
MP:0004077	abnormal striatum morphology	0.04079		0.219122	DLG4,GRIN1,DLGAP3	0.00058		0.00623061	DLG4,GRIN1,DLGAP3
MP:0004484	altered response of heart to induced str...	0.04079		0.218456	ATP1B1,ATP2A2,PPP3CB
MP:0006334	abnormal susceptibility to hearing loss	0.04158		0.222012	ATP2B2,ACTB
MP:0009409	abnormal skeletal muscle fiber type rati...	0.04158		0.221341	PPP3CA,PPP3CB
MP:0001765	abnormal ion homeostasis	0.04257		0.225929	HSPA4L,GLUL,SLC25A4,ATP2A2,ATP2B2,PPP3CA,PRDX2,SLC4A4,SLC9A3R1					0.43077		0.535788	HSPA4L
MP:0000862	absent barrels in primary somatosensory ...	0.04315		0.228319	GRIN1	0.00966		0.048921	GRIN1
MP:0001490	abnormal vibrissae reflex	0.04315		0.227636	ATP2B2
MP:0002629	hyperactivity elicited by ethanol admini...	0.04315		0.226956	SLC6A1
MP:0003277	increased esophageal papilloma incidence	0.04315		0.226281	ATP2A2
MP:0003752	increased oral papilloma incidence	0.04315		0.225609	ATP2A2
MP:0004210	abnormal bitter taste sensitivity	0.04315		0.224942	SLC6A1
MP:0004750	syndromic hearing loss	0.04315		0.224278	ATP2B2
MP:0009477	small cecum	0.04315		0.223619	SLC4A4
MP:0011298	ureter hypoplasia	0.04315		0.222963	DLG1					0.00512		0.14848	DLG1
MP:0011480	impaired ureteric peristalsis	0.04315		0.222311	DLG1					0.00512		0.141056	DLG1
MP:0011863	abnormal podocyte physiology	0.04315		0.221663	ACTN4
MP:0011976	sweet preference	0.04315		0.221018	SLC6A1
MP:0012515	abnormal heart apex morphology	0.04315		0.220378	DSP	0.00966		0.048574	DSP
MP:0001441	increased grooming behavior	0.04364		0.222236	DLG4,DLGAP3	0.00239		0.0172909	DLG4,DLGAP3
MP:0002919	enhanced paired-pulse facilitation	0.04364		0.221596	DLG4,STX1A	0.07122		0.177175	DLG4
MP:0004215	abnormal myocardial fiber physiology	0.04524		0.22906	GNAO1,ATP1B1,ATP2A2,MAPK1
MP:0001415	increased exploration in new environment	0.04575		0.230979	GRIA2,GRIN1	0.00251		0.0179757	GRIA2,GRIN1
MP:0008235	increased susceptibility to neuronal exc...	0.04788		0.241042	GRIA2,MBP	0.00264		0.0181724	GRIA2,MBP
MP:0002989	small kidney	0.04889		0.245425	DLG1,HSPA4L,TKT,ACTN4,SLC4A4					0.0213		0.192398	DLG1,HSPA4L
MP:0000136	abnormal microglial cell morphology	0.04941		0.247331	GPM6B,ATP1A3,PLP1					0.09247		0.263995	ATP1A3
MP:0001475	reduced long term depression	0.05006		0.249875	GRIN2B,CAMK2A	0.07664		0.182341	CAMK2A
MP:0002736	abnormal nociception after inflammation	0.05006		0.249169	DLG4,GRIA2	0.00277		0.0188839	DLG4,GRIA2
MP:0004485	increased response of heart to induced s...	0.05006		0.248467	ATP1B1,ATP2A2
MP:0004738	abnormal auditory brainstem response	0.05095		0.252174	GPM6B,MBP,ATP2B2,CLDN11,PLP1,ACTB	0.45245		0.622887	MBP	0.27292		0.396778	CLDN11
MP:0000126	brittle teeth	0.05155		0.254429	SLC4A4
MP:0000466	esophageal epithelium hyperplasia	0.05155		0.253718	ATP2A2
MP:0001908	abnormal somatosensory cortex physiology	0.05155		0.253011	GRIN1	0.01158		0.0558518	GRIN1
MP:0003030	acidemia	0.05155		0.252309	SLC4A4
MP:0003387	aorta coarctation	0.05155		0.25161	ATP2A2
MP:0003908	decreased stereotypic behavior	0.05155		0.250915	DLG4	0.01158		0.0554745	DLG4
MP:0004301	absent organ of Corti supporting cells	0.05155		0.250223	ATP2B2
MP:0004312	absent pillar cells	0.05155		0.249536	ATP2B2
MP:0004871	premaxilla hypoplasia	0.05155		0.248852	DLG1					0.00614		0.147093	DLG1
MP:0006330	syndromic hearing impairment	0.05155		0.248172	ATP2B2
MP:0009405	increased skeletal muscle fiber number	0.05155		0.247496	PPP3CB
MP:0011854	cerebral edema	0.05155		0.246824	SLC1A2
MP:0009956	abnormal cerebellar layer morphology	0.05161		0.246441	MAP1A,ATP2B2,CEND1,PLP1,STXBP1,LGI1					0.27369		0.395809	LGI1
MP:0000460	mandible hypoplasia	0.05452		0.259633	DLG1,MAPK1					0.04329		0.207416	DLG1
MP:0001627	abnormal cardiac output	0.05452		0.258933	ATP2A2,MAPK1
MP:0003460	decreased fear-related response	0.05452		0.258237	ARC,GRIN1	0.08023		0.186502	GRIN1
MP:0001417	decreased exploration in new environment	0.05471		0.258442	GRIA2,ATP1A1,CKMT1A	0.17404		0.312391	GRIA2
MP:0001970	abnormal pain threshold	0.05521		0.260107	DLG4,GNAO1,GRIA2,GRIA3,GRIN2A	0.00091		0.00871878	DLG4,GRIA2,GRIA3,GRIN2A
MP:0002059	abnormal seminal vesicle morphology	0.05607		0.263454	DLG1,ACTB,ATP6V0D1					0.09717		0.265053	DLG1
MP:0000781	decreased corpus callosum size	0.0568		0.266174	GPM6B,PLP1
MP:0002735	abnormal chemical nociception	0.0568		0.265468	GRIA2,GRIN2A	0.00319		0.0213369	GRIA2,GRIN2A
MP:0005599	increased cardiac muscle contractility	0.0568		0.264766	ATP1A1,ATP1A2					0.04428		0.205028	ATP1A2
MP:0005316	abnormal response to tactile stimuli	0.05885		0.273598	DLG2,ATP1A2,SLC17A7	0.01596		0.0689978	DLG2,SLC17A7	0.09904		0.264908	ATP1A2
MP:0008569	lethality at weaning	0.05885		0.272878	PLP1,SLC17A7,STX1A	0.17889		0.317877	SLC17A7
MP:0012079	abnormal spinal reflex	0.05885		0.272162	DLG2,ATP1A2,SLC17A7	0.01596		0.0685796	DLG2,SLC17A7	0.09904		0.263628	ATP1A2
MP:0005565	increased blood urea nitrogen level	0.05887		0.271542	HSPA4L,GNAO1,SLC25A4,PPP3CA					0.15896		0.31966	HSPA4L
MP:0003998	decreased thermal nociceptive threshold	0.05911		0.271937	GNAO1,GRIN2A	0.08381		0.192302	GRIN2A
MP:0000256	echinocytosis	0.05988		0.274762	PRDX2
MP:0000973	abnormal cutaneous/subcutaneous mechanor...	0.05988		0.274048	CAMK2A	0.01349		0.0621066	CAMK2A
MP:0001993	abnormal blinking	0.05988		0.273338	ATP2B2
MP:0002923	increased post-tetanic potentiation	0.05988		0.272632	STX1A
MP:0002946	delayed axon extension	0.05988		0.271929	DSP	0.01349		0.0617059	DSP
MP:0002952	ventricular cardiomyopathy	0.05988		0.27123	DSP	0.01349		0.0613103	DSP
MP:0003585	large ureter	0.05988		0.270535	DLG1					0.00716		0.157806	DLG1
MP:0004586	pillar cell degeneration	0.05988		0.269843	ATP2B2
MP:0008113	abnormal macrophage differentiation	0.05988		0.269154	SLC3A2
MP:0008579	abnormal Purkinje cell differentiation	0.05988		0.26847	ATP2B2
MP:0008793	abnormal lens epithelium apoptosis	0.05988		0.267788	DLG1					0.00716		0.151737	DLG1
MP:0008794	increased lens epithelium apoptosis	0.05988		0.26711	DLG1					0.00716		0.146117	DLG1
MP:0009342	enlarged gallbladder	0.05988		0.266436	ACTB
MP:0009422	decreased gastrocnemius weight	0.05988		0.265765	SLC4A4
MP:0010165	abnormal response to stress-induced hype...	0.05988		0.265097	DLG4	0.01349		0.0601535	DLG4
MP:0011365	small metanephros	0.05988		0.264432	DLG1					0.00716		0.140899	DLG1
MP:0012719	abnormal neck morphology	0.05988		0.263771	MAPK1
MP:0013438	dysmyelination	0.05988		0.263114	PLP1
MP:0006335	abnormal hearing electrophysiology	0.06153		0.269691	GPM6B,MBP,ATP2B2,CLDN11,PLP1,ACTB	0.46873		0.635429	MBP	0.28444		0.407082	CLDN11
MP:0001413	abnormal response to new environment	0.06312		0.275974	GRIA2,GRIN1,ATP1A1,CKMT1A	0.04243		0.131942	GRIA2,GRIN1
MP:0005598	decreased ventricle muscle contractility	0.06314		0.275378	DSP,ATP1B1,ATP2A2	0.18371		0.324006	DSP
MP:0000861	disorganized barrel cortex	0.06814		0.296451	GRIN2B
MP:0001717	absent ectoplacental cone	0.06814		0.295721	MAPK1
MP:0002583	absent extraembryonic ectoderm	0.06814		0.294994	MAPK1
MP:0003151	absent tunnel of Corti	0.06814		0.294271	ATP2B2
MP:0004329	vestibular saccular degeneration	0.06814		0.293552	ATP2B2
MP:0004530	absent outer hair cell stereocilia	0.06814		0.292836	ATP2B2
MP:0010160	increased oligodendrocyte number	0.06814		0.292123	PLP1
MP:0011160	dermal-epidermal separation	0.06814		0.291414	DSP	0.01541		0.0670288	DSP
MP:0011727	ectopic ovary	0.06814		0.290709	DLG1					0.00818		0.150239	DLG1
MP:0011753	decreased podocyte number	0.06814		0.290006	ACTN4
MP:0005449	abnormal food intake	0.06976		0.296186	DLG1,GLUL,GRIN1,GRIN2B,SLC17A7,SH3GL2,LGI1	0.18949		0.331724	GRIN1,SLC17A7	0.06395		0.223016	DLG1,LGI1
MP:0009750	impaired behavioral response to addictiv...	0.07114		0.301319	DLG4,GRIN1	0.0041		0.0257248	DLG4,GRIN1
MP:0003203	increased neuron apoptosis	0.07328		0.309639	GRIA2,MBP,MOG,SYNGAP1	0.00468		0.0291063	GRIA2,MBP,SYNGAP1
MP:0003202	abnormal neuron apoptosis	0.07396		0.311764	GRIA2,GRIN1,MBP,MOG,SYNGAP1	0.00125		0.0109414	GRIA2,GRIN1,MBP,SYNGAP1
MP:0006082	CNS inflammation	0.07615		0.32023	MOG,PLP1
MP:0002035	increased leiomyosarcoma incidence	0.07633		0.320223	ACTB
MP:0002990	short ureter	0.07633		0.319462	DLG1					0.0092		0.158413	DLG1
MP:0003589	abnormal ureter physiology	0.07633		0.318705	DLG1					0.0092		0.153612	DLG1
MP:0004325	absent vestibular hair cells	0.07633		0.317951	ATP2B2
MP:0008431	abnormal short term spatial reference me...	0.07633		0.317202	CAMK2A	0.01732		0.0735322	CAMK2A
MP:0010505	abnormal T wave	0.07633		0.316455	DSP	0.01732		0.0730945	DSP
MP:0011159	abnormal epidermal-dermal junction morph...	0.07633		0.315712	DSP	0.01732		0.072662	DSP
MP:0013808	abnormal tunnel of Corti morphology	0.07633		0.314973	ATP2B2
MP:0006325	impaired hearing	0.07805		0.321318	GPM6B,ATP2B2,CLDN11,PLP1					0.1738		0.322437	CLDN11
MP:0004097	abnormal cerebellar cortex morphology	0.07841		0.322048	MAP1A,ATP2B2,CEND1,PLP1,STXBP1,LGI1					0.30029		0.421017	LGI1
MP:0003360	abnormal depression-related behavior	0.07844		0.321422	GRIN2A,SLC17A7,STX1A	0.02006		0.0812717	GRIN2A,SLC17A7
MP:0001745	increased circulating corticosterone lev...	0.0787		0.321739	DLG4,ATP1A1	0.098		0.212483	DLG4
MP:0002410	decreased susceptibility to viral infect...	0.0787		0.320994	MBP,PLP1	0.098		0.211835	MBP
MP:0003367	increased circulating glucocorticoid lev...	0.0787		0.320253	DLG4,ATP1A1	0.098		0.210552	DLG4
MP:0001505	hunched posture	0.08005		0.324996	GPM6B,PLP1,SLC17A7	0.20116		0.345333	SLC17A7
MP:0005465	abnormal T-helper 1 physiology	0.08128		0.329231	DLG1,MOG					0.05409		0.220767	DLG1
MP:0008687	increased interleukin-2 secretion	0.08388		0.338983	MBP,MOG	0.10152		0.2168	MBP
MP:0002833	increased heart weight	0.08422		0.339578	SLC25A4,ATP1A2,ATP1B1,ATP2A2					0.17813		0.321802	ATP1A2
MP:0000314	schistocytosis	0.08445		0.339728	PRDX2
MP:0002454	abnormal macrophage antigen presentation	0.08445		0.338954	SLC3A2
MP:0002635	reduced sensorimotor gating	0.08445		0.338184	SLC6A1
MP:0005493	stomach epithelial hyperplasia	0.08445		0.337417	ATP2A2
MP:0008462	abnormal medium spiny neuron morphology	0.08445		0.336654	GRIN1	0.01923		0.0792678	GRIN1
MP:0009713	enhanced conditioned place preference be...	0.08445		0.335894	ATP1A3					0.01022		0.165624	ATP1A3
MP:0009978	abnormal cerebellum white matter morphol...	0.08445		0.335137	PLP1
MP:0010161	decreased brain cholesterol level	0.08445		0.334384	MBP	0.01923		0.0788097	MBP
MP:0011426	abnormal ureter smooth muscle morphology	0.08445		0.333634	DLG1					0.01022		0.160892	DLG1
MP:0012227	decreased brain sterol level	0.08445		0.332888	MBP	0.01923		0.0783567	MBP
MP:0012490	abnormal cochlear VIII nucleus morpholog...	0.08445		0.332145	ATP2B2
MP:0014121	increased pancreatic islet cell apoptosi...	0.08445		0.331405	ATF6					0.01022		0.156423	ATF6
MP:0004857	abnormal heart weight	0.08606		0.336973	SLC25A4,ATP1A2,ATP1B1,ATP2A2,TKT					0.2438		0.377342	ATP1A2
MP:0011947	abnormal fluid intake	0.08833		0.345094	GRIA3,GRIN1,SLC6A1	0.02208		0.0869707	GRIA3,GRIN1
MP:0001394	circling	0.09003		0.350958	GNAO1,MAP6,ATP2B2
MP:0006007	abnormal basal ganglion morphology	0.09174		0.356834	DLG4,GRIN1,DLGAP3	0.00155		0.0129288	DLG4,GRIN1,DLGAP3
MP:0004742	abnormal vestibular system physiology	0.09184		0.356436	MBP,ATP2B2	0.10676		0.222626	MBP
MP:0011186	abnormal visceral endoderm morphology	0.09184		0.355653	ARC,MAPK1
MP:0000525	renal tubular acidosis	0.0925		0.357423	SLC4A4
MP:0000818	abnormal amygdala morphology	0.0925		0.356641	ATP1A2					0.01124		0.16298	ATP1A2
MP:0001034	abnormal parasympathetic ganglion morpho...	0.0925		0.355862	DLG2	0.02113		0.0846394	DLG2
MP:0001396	unidirectional circling	0.0925		0.355087	GNAO1
MP:0002997	enlarged seminal vesicle	0.0925		0.354315	ACTB
MP:0003027	abnormal blood pH regulation	0.0925		0.353547	SLC4A4
MP:0003171	phenotypic reversion	0.0925		0.352781	MBP	0.02113		0.0841639	MBP
MP:0003808	increased atrioventricular cushion size	0.0925		0.352019	MAPK1
MP:0004497	decreased organ of Corti supporting cell...	0.0925		0.351261	ATP2B2
MP:0005665	increased circulating noradrenaline leve...	0.0925		0.350505	ATP2A2
MP:0008099	abnormal plasma cell differentiation	0.0925		0.349753	SLC3A2
MP:0008233	abnormal pro-B cell differentiation	0.0925		0.349004	MAPK1
MP:0008727	enlarged heart right atrium	0.0925		0.348259	MYO18B
MP:0009594	abnormal corneocyte envelope morphology	0.0925		0.347516	DSP	0.02113		0.0836937	DSP
MP:0010181	decreased susceptibility to weight loss	0.0925		0.346777	SLC3A2
MP:0008874	decreased physiological sensitivity to x...	0.09358		0.350081	ATF6,GRIN1,GRIN2B,ATP1B1,SLC3A2	0.41848		0.59104	GRIN1	0.24939		0.378551	ATF6
MP:0001529	abnormal vocalization	0.09454		0.352923	DLG4,PLP1	0.10851		0.223644	DLG4
MP:0008762	embryonic lethality	0.09519		0.354598	STX1B,DSP,ARC,GLUL,H2AFX,HSP90AB1,ATP2A2,NSF,SLC25A3,PKM,ATP6V0A1,MAPK1,ACTB,SDHA,SLC3A2,STX1A,TKT,VDAC1,MYO18B,ATP6V0D1	0.8695		0.914652	DSP,H2AFX	0.54473		0.62661	HSP90AB1,PKM
MP:0020148	abnormal sensitivity to induced morbidit...	0.09657		0.35898	DSP,HSPA4L,ATF6,H2AFX,ATP1B1,ATP2A2,SLC3A2	0.21382		0.362676	DSP,H2AFX	0.07358		0.233003	HSPA4L,ATF6
MP:0000886	abnormal cerebellar granule layer morpho...	0.09696		0.359671	ATP2B2,PLP1,LGI1					0.12126		0.284316	LGI1
MP:0008220	abnormal ventral commissure morphology	0.09727		0.360062	GPM6B,PLP1
MP:0008225	abnormal anterior commissure morphology	0.09727		0.359308	GPM6B,PLP1
MP:0005202	lethargy	0.09872		0.363901	GRIA2,ATP2A2,ATP2B2	0.21827		0.36934	GRIA2
MP:0009967	abnormal neuron proliferation	0.09872		0.363141	CRMP1,GNB1,CEND1
MP:0011118	abnormal susceptibility to weight loss	0.10001		0.36712	HSPA4L,SLC3A2					0.06091		0.228309	HSPA4L
MP:0001987	alcohol preference	0.10048		0.368079	SLC6A1
MP:0002969	impaired social transmission of food pre...	0.10048		0.367315	GRIN1	0.02303		0.0897158	GRIN1
MP:0003017	decreased circulating bicarbonate level	0.10048		0.366554	SLC4A4
MP:0004716	abnormal cochlear nerve morphology	0.10048		0.365797	ATP2B2
MP:0004807	abnormal paired-pulse inhibition	0.10048		0.365043	STX1B
MP:0005639	hemosiderosis	0.10048		0.364292	PRDX2
MP:0012296	impaired discrimination learning	0.10048		0.363544	GRIN1	0.02303		0.0892255	GRIN1
MP:0012575	increased noradrenaline level	0.10048		0.362799	ATP2A2
MP:0012779	abnormal brain cholesterol level	0.10048		0.362057	MBP	0.02303		0.0887406	MBP
MP:0013188	abnormal gastrocnemius weight	0.10048		0.361318	SLC4A4
MP:0004736	abnormal distortion product otoacoustic ...	0.10278		0.368836	ATP2B2,CLDN11					0.06188		0.228831	CLDN11
MP:0004970	kidney atrophy	0.10278		0.368086	HSPA4L,SLC4A4					0.06188		0.227306	HSPA4L
MP:0009937	abnormal neuron differentiation	0.10362		0.370342	DSP,GNB1,GPM6A,GRIA2,ATP2B2,MAPK1	0.1581		0.293437	DSP,GRIA2
MP:0005332	abnormal amino acid level	0.10373		0.369984	GLUL,GNAO1,SLC25A4,PPP3CA,ALDH5A1
MP:0002988	decreased urine osmolality	0.10557		0.375787	PPP3CA,SLC4A4
MP:0003918	decreased kidney weight	0.10557		0.375029	TKT,SLC4A4
MP:0006336	abnormal otoacoustic response	0.10557		0.374274	ATP2B2,CLDN11					0.06285		0.221989	CLDN11
MP:0008262	abnormal hippocampus region morphology	0.10557		0.373523	GRIA2,SLC1A2	0.11545		0.236572	GRIA2
MP:0003983	decreased cholesterol level	0.10606		0.374504	GPM6B,MBP,NSF,PLP1,ACTB	0.43116		0.605332	MBP
MP:0012225	decreased sterol level	0.10606		0.373755	GPM6B,MBP,NSF,PLP1,ACTB	0.43116		0.604135	MBP
MP:0000746	weakness	0.10774		0.378918	GRIA2,PLP1,SYNGAP1	0.02601		0.0955497	GRIA2,SYNGAP1
MP:0011083	complete lethality at weaning	0.10838		0.380409	PLP1,SLC17A7	0.11718		0.238053	SLC17A7
MP:0000805	abnormal visual cortex morphology	0.10839		0.379688	TUBA1A
MP:0001752	abnormal hypothalamus secretion	0.10839		0.378935	STX1A
MP:0002803	abnormal operant conditioning behavior	0.10839		0.378185	GRIN2B
MP:0003642	absent seminal vesicle	0.10839		0.377437	DLG1					0.01327		0.178336	DLG1
MP:0003812	abnormal hair medulla	0.10839		0.376693	DSP	0.02493		0.0950289	DSP
MP:0003867	increased defecation amount	0.10839		0.375951	CKMT1A
MP:0003894	abnormal Purkinje cell innervation	0.10839		0.375213	ATP2B2
MP:0004220	abnormal peripheral nervous system regen...	0.10839		0.374477	DSP	0.02493		0.0945207	DSP
MP:0004431	abnormal hair cell mechanoelectric trans...	0.10839		0.373744	ATP2B2
MP:0004496	abnormal organ of Corti supporting cell ...	0.10839		0.373014	ATP2B2
MP:0004597	increased susceptibility to noise-induce...	0.10839		0.372287	ATP2B2
MP:0008504	abnormal adrenal chromaffin cell morphol...	0.10839		0.371563	STX1B
MP:0009488	abnormal pancreatic islet cell apoptosis	0.10839		0.370841	ATF6					0.01327		0.17409	ATF6
MP:0009732	ventricular premature beat	0.10839		0.370122	DSP	0.02493		0.0935205	DSP
MP:0009905	absent tongue	0.10839		0.369407	MAPK1
MP:0010506	prolonged RR interval	0.10839		0.368693	DSP	0.02493		0.0925412	DSP
MP:0013405	increased circulating lactate level	0.10839		0.367983	SLC25A4
MP:0020147	abnormal defecation amount	0.10839		0.367275	CKMT1A
MP:0006009	abnormal neuronal migration	0.10958		0.370595	CRMP1,CEND1,TUBA1A
MP:0005377	hearing/vestibular/ear phenotype	0.11004		0.371438	GPM6B,MAP1A,MBP,ATP2B2,CLDN11,PLP1,CKMT1A,MAPK1,ACTB	0.72686		0.844826	MBP	0.49678		0.586137	CLDN11
MP:0005458	increased percent body fat	0.11121		0.374669	GPM6A,CAMK2B
MP:0005551	abnormal eye electrophysiology	0.11121		0.373954	GNAO1,GPM6B,CLDN11,PLP1					0.19521		0.33508	CLDN11
MP:0008699	increased interleukin-4 secretion	0.11405		0.382774	DLG1,MBP	0.12062		0.2409	MBP	0.06576		0.223665	DLG1
MP:0008698	abnormal interleukin-4 secretion	0.11518		0.385831	DLG1,MBP,PPP3CA	0.232		0.383422	MBP	0.13037		0.292008	DLG1
MP:0001033	abnormal parasympathetic system morpholo...	0.11623		0.38861	DLG2	0.02682		0.0970172	DLG2
MP:0002553	preference for addictive substance	0.11623		0.387874	SLC6A1
MP:0009314	increased colon adenocarcinoma incidence	0.11623		0.38714	H2AFX	0.02682		0.0965248	H2AFX
MP:0009401	increased skeletal muscle fiber diameter	0.11623		0.38641	PPP3CA
MP:0010234	abnormal vibrissa follicle morphology	0.11623		0.385682	DSP	0.02682		0.0960373	DSP
MP:0011925	abnormal heart echocardiography feature	0.11623		0.384957	DSP	0.02682		0.0955547	DSP
MP:0008476	increased spleen red pulp amount	0.11692		0.386516	PRDX2,SLC4A4
MP:0008572	abnormal Purkinje cell dendrite morpholo...	0.11692		0.385792	MAP1A,CEND1
MP:0005165	increased susceptibility to injury	0.11707		0.385565	ATP1B1,ATP2A2,CAMK2A	0.23351		0.38502	CAMK2A
MP:0003566	abnormal cell adhesion	0.11981		0.393853	DSP,ACTN4	0.12405		0.24431	DSP
MP:0004799	increased susceptibility to experimental...	0.11981		0.39312	MBP,MOG	0.12405		0.243633	MBP
MP:0005403	abnormal nerve conduction	0.11981		0.392389	DSP,PLP1	0.12405		0.24296	DSP
MP:0012315	impaired learning	0.11981		0.391661	GRIA2,GRIN1	0.00747		0.0389429	GRIA2,GRIN1
MP:0000972	abnormal mechanoreceptor morphology	0.12148		0.396385	ATP2B2,CLDN11,ACTB,CAMK2A	0.3458		0.520535	CAMK2A	0.20112		0.33993	CLDN11
MP:0004098	abnormal cerebellar granule cell morphol...	0.12271		0.399658	ATP2B2,LGI1					0.06865		0.227868	LGI1
MP:0000804	abnormal occipital lobe morphology	0.124		0.403114	TUBA1A
MP:0002812	spherocytosis	0.124		0.402372	PRDX2
MP:0003194	abnormal frequency of paradoxical sleep	0.124		0.401632	ATP1A3					0.0153		0.191598	ATP1A3
MP:0003819	increased left ventricle diastolic press...	0.124		0.400895	ATP2A2
MP:0003822	decreased left ventricle systolic pressu...	0.124		0.400161	ATP2A2
MP:0003923	abnormal heart left atrium morphology	0.124		0.39943	ATP2A2
MP:0005171	absent coat pigmentation	0.124		0.398701	LGI1					0.0153		0.18734	LGI1
MP:0010050	hypermyelination	0.124		0.397974	DLG1					0.0153		0.183267	DLG1
MP:0010069	increased serotonin level	0.124		0.397251	STX1A
MP:0011523	thin placenta labyrinth	0.124		0.39653	MAPK1
MP:0011804	increased cell migration	0.124		0.395812	ACTN4
MP:0002987	abnormal urine osmolality	0.12857		0.409657	PPP3CA,SLC4A4
MP:0001422	abnormal drinking behavior	0.13063		0.415469	GRIA3,GRIN1,SLC6A1	0.03059		0.104774	GRIA3,GRIN1
MP:0001432	abnormal food preference	0.1317		0.418118	SLC6A1
MP:0001986	abnormal taste sensitivity	0.1317		0.417366	SLC6A1
MP:0002901	increased urine phosphate level	0.1317		0.416617	SLC9A3R1
MP:0003586	dilated ureter	0.1317		0.41587	DLG1					0.01631		0.187225	DLG1
MP:0003996	clonic seizures	0.1317		0.415126	LGI1					0.01631		0.183404	LGI1
MP:0004412	abnormal cochlear microphonics	0.1317		0.414385	ATP2B2
MP:0009310	increased large intestine adenocarcinoma...	0.1317		0.413646	H2AFX	0.03059		0.104271	H2AFX
MP:0009350	decreased urine pH	0.1317		0.41291	SLC4A4
MP:0009751	enhanced behavioral response to alcohol	0.1317		0.412177	SLC6A1
MP:0009971	decreased hippocampus pyramidal cell num...	0.1317		0.411446	TUBA1A
MP:0012288	abnormal paradoxical sleep pattern	0.1317		0.410718	ATP1A3					0.01631		0.179736	ATP1A3
MP:0000877	abnormal Purkinje cell morphology	0.13369		0.416187	MAP1A,ATP2B2,CEND1,STXBP1
MP:0001565	abnormal circulating phosphate level	0.13449		0.417939	SLC25A4,SLC9A3R1
MP:0013330	abnormal male accessory sex gland morpho...	0.1346		0.417544	DLG1,ACTB,ATP6V0D1					0.13939		0.303573	DLG1
MP:0011100	complete preweaning lethality	0.13608		0.421394	GNAO1,ATP1A1,ATP1A3,ATP2A2,NSF,SLC25A3,ATP6V0A1,ACTB,SDHA,SLC6A11					0.56333		0.642639	ATP1A3
MP:0001056	abnormal cranial nerve morphology	0.1384		0.427826	GRIN1,MOG,ATP2B2,PLP1	0.35996		0.536159	GRIN1
MP:0002204	abnormal neurotransmitter level	0.13934		0.429977	ATP1A2					0.01732		0.183525	ATP1A2
MP:0002917	decreased synaptic depression	0.13934		0.429226	STX1A
MP:0002978	absent otoliths	0.13934		0.428477	ATP2B2
MP:0003240	loss of hippocampal neurons	0.13934		0.42773	GRIA2	0.03248		0.109659	GRIA2
MP:0003862	decreased aggression towards males	0.13934		0.426986	GRIA2	0.03248		0.109139	GRIA2
MP:0004328	decreased vestibular hair cell number	0.13934		0.426245	ATP2B2
MP:0004411	decreased endocochlear potential	0.13934		0.425506	CLDN11					0.01732		0.180063	CLDN11
MP:0004524	short cochlear hair cell stereocilia	0.13934		0.42477	ACTB
MP:0006332	abnormal cochlear potential	0.13934		0.424036	ATP2B2
MP:0010556	thin ventricle myocardium compact layer	0.13934		0.423305	ATP2A2
MP:0011952	decreased cardiac stroke volume	0.13934		0.422577	ATP2A2
MP:0005423	abnormal somatic nervous system physiolo...	0.14048		0.425302	ATP1A2,ATP2B2					0.07442		0.234317	ATP1A2
MP:0002733	abnormal thermal nociception	0.14064		0.425056	GNAO1,GRIA3,GRIN2A	0.03259		0.10848	GRIA3,GRIN2A
MP:0001406	abnormal gait	0.14074		0.42463	PGAM5,KCNA2,ATP1A3,ATP2B2,CEND1,PLP1					0.34459		0.471139	ATP1A3
MP:0004404	cochlear outer hair cell degeneration	0.14349		0.432187	ATP2B2,CLDN11					0.07538		0.234658	CLDN11
MP:0002081	perinatal lethality	0.14488		0.435629	DLG1,DLG4,GNAO1,GNB1,GRIN1,GRIN2B,MAP6,ATP1A2,ATP1A3,ATP2A2,ADAM22,MAPK1,SH3GL2,STXBP1,ACTN4	0.46058		0.630408	DLG4,GRIN1,ADAM22	0.13197		0.293208	DLG1,ATP1A2,ATP1A3
MP:0005406	abnormal heart size	0.14571		0.437378	DSP,SLC25A4,ATP1A2,ATP1B1,ATP2A2,PPP3CB,MAPK1,TKT	0.69491		0.818424	DSP	0.46645		0.56611	ATP1A2
MP:0000872	abnormal cerebellum external granule cel...	0.14652		0.439062	CEND1,LGI1					0.07633		0.233655	LGI1
MP:0002445	abnormal mononuclear cell differentiatio...	0.14691		0.439483	SLC3A2
MP:0003015	abnormal circulating bicarbonate level	0.14691		0.438738	SLC4A4
MP:0003352	increased circulating renin level	0.14691		0.437996	SLC4A4
MP:0003826	abnormal Mullerian duct morphology	0.14691		0.437256	DLG1					0.01833		0.183633	DLG1
MP:0005308	abnormal circulating ammonia level	0.14691		0.436518	GLUL
MP:0005309	increased circulating ammonia level	0.14691		0.435784	GLUL
MP:0011617	abnormal habituation	0.14691		0.435051	ATP1A3					0.01833		0.180354	ATP1A3
MP:0011968	decreased threshold for auditory brainst...	0.14691		0.434321	ATP2B2
MP:0012556	increased cell death	0.14789		0.436486	DLG1,DSP,GPM6B,GRIA2,H2AFX,MBP,MOG,PLP1,MAPK1,SYNGAP1	0.01411		0.0625249	DSP,GRIA2,H2AFX,MBP,SYNGAP1	0.57016		0.643767	DLG1
MP:0001522	impaired swimming	0.14956		0.440677	GRIN2B,ATP2B2
MP:0008083	decreased single-positive T cell number	0.14956		0.439941	PPP3CB,ACTB
MP:0008872	abnormal physiological response to xenob...	0.15067		0.442468	ATF6,GRIA2,GRIN1,GRIN2B,MBP,ATP1B1,SLC3A2,SLC9A3R1	0.10432		0.220128	GRIA2,GRIN1,MBP	0.46938		0.567168	ATF6
MP:0000939	decreased motor neuron number	0.15262		0.447448	GRIA2,SLC1A2	0.1427		0.273444	GRIA2
MP:0001380	reduced male mating frequency	0.15442		0.451973	GRIN1	0.03623		0.117293	GRIN1
MP:0001385	pup cannibalization	0.15442		0.451224	GRIN1	0.03623		0.116759	GRIN1
MP:0002627	increased teratoma incidence	0.15442		0.450477	H2AFX	0.03623		0.116231	H2AFX
MP:0002916	increased synaptic depression	0.15442		0.449732	SH3GL2
MP:0005579	absent outer ear	0.15442		0.44899	MAPK1
MP:0009429	decreased embryo weight	0.15442		0.44825	DLG1					0.01934		0.186953	DLG1
MP:0009977	abnormal cerebellar granule cell migrati...	0.15442		0.447513	CEND1
MP:0011471	decreased urine creatinine level	0.15442		0.446778	PPP3CA
MP:0011616	abnormal nonassociative learning	0.15442		0.446046	ATP1A3					0.01934		0.18373	ATP1A3
MP:0002706	abnormal kidney size	0.15501		0.447017	DLG1,HSPA4L,TKT,ACTN4,SLC4A4					0.04125		0.202935	DLG1,HSPA4L
MP:0000878	abnormal Purkinje cell number	0.15568		0.448216	ATP2B2,STXBP1
MP:0003651	abnormal axon extension	0.15568		0.447485	DSP,GPM6A	0.14438		0.275176	DSP
MP:0011090	partial perinatal lethality	0.15642		0.44888	DLG4,GNB1,GRIN1,MAPK1,ACTN4	0.12931		0.25187	DLG4,GRIN1
MP:0002764	short tibia	0.15717		0.450298	PGAM5,SH3GL2,ATP6V0D1
MP:0008688	decreased interleukin-2 secretion	0.15876		0.454115	DLG1,PPP3CA					0.08015		0.240014	DLG1
MP:0000192	abnormal mineral level	0.15888		0.453722	HSPA4L,SLC25A4,PPP3CA,PRDX2,SLC4A4,SLC9A3R1					0.35509		0.479546	HSPA4L
MP:0001072	abnormal vestibulocochlear nerve morphol...	0.16186		0.461484	ATP2B2
MP:0001985	abnormal gustatory system physiology	0.16186		0.460739	SLC6A1
MP:0002683	delayed fertility	0.16186		0.459996	ACTB
MP:0002900	abnormal urine phosphate level	0.16186		0.459255	SLC9A3R1
MP:0004182	abnormal spermiation	0.16186		0.458517	HSPA4L					0.02035		0.190048	HSPA4L
MP:0005345	abnormal circulating corticosterone leve...	0.16807		0.475344	DLG4,ATP1A1	0.15106		0.284089	DLG4
MP:0000705	athymia	0.16923		0.477858	MAPK1
MP:0003270	intestinal obstruction	0.16923		0.477093	SLC4A4
MP:0003825	abnormal pillar cell morphology	0.16923		0.476331	ATP2B2
MP:0004405	absent cochlear hair cells	0.16923		0.475571	ATP2B2
MP:0002175	decreased brain weight	0.17119		0.480313	CKMT1A,TKT
MP:0005636	abnormal mineral homeostasis	0.17281		0.484088	HSPA4L,SLC25A4,PPP3CA,PRDX2,SLC4A4,SLC9A3R1					0.3627		0.481561	HSPA4L
MP:0000849	abnormal cerebellum morphology	0.1741		0.486927	MAP1A,ATP2B2,CEND1,PLP1,STXBP1,LGI1					0.36339		0.481317	LGI1
MP:0009850	embryonic lethality between implantation...	0.1741		0.486156	DSP,ARC,GLUL,ATP2A2,MAPK1,ACTB	0.57404		0.732004	DSP
MP:0010293	increased integument system tumor incide...	0.17428		0.485888	ATP2A2,PKM,ACTB					0.15631		0.315483	PKM
MP:0003866	abnormal defecation	0.17432		0.485232	CKMT1A,SLC4A4
MP:0004521	abnormal cochlear hair cell stereociliar...	0.17432		0.484467	ATP2B2,ACTB
MP:0009747	impaired behavioral response to xenobiot...	0.17432		0.483704	DLG4,GRIN1	0.01175		0.0555383	DLG4,GRIN1
MP:0001982	decreased chemically-elicited antinocice...	0.17654		0.489094	GRIN2A	0.04184		0.131259	GRIN2A
MP:0002921	abnormal post-tetanic potentiation	0.17654		0.488326	STX1A
MP:0003440	decreased glycerol level	0.17654		0.48756	SLC25A4
MP:0003442	decreased circulating glycerol level	0.17654		0.486797	SLC25A4
MP:0003750	increased mouth tumor incidence	0.17654		0.486037	ATP2A2
MP:0003827	abnormal Wolffian duct morphology	0.17654		0.485278	DLG1					0.02236		0.189544	DLG1
MP:0004326	abnormal vestibular hair cell number	0.17654		0.484523	ATP2B2
MP:0005634	decreased circulating sodium level	0.17654		0.483769	SLC4A4
MP:0010913	abnormal neuroendocrine cell morphology	0.17654		0.483018	STX1B
MP:0011104	partial embryonic lethality before impla...	0.17654		0.482269	GLUL
MP:0013403	abnormal circulating lactate level	0.17654		0.481522	SLC25A4
MP:0005094	abnormal T cell proliferation	0.17658		0.480887	MBP,MOG,PPP3CA,PPP3CB,MAPK1	0.48869		0.650059	MBP
MP:0000875	abnormal cerebellar Purkinje cell layer	0.17662		0.480254	MAP1A,ATP2B2,CEND1,STXBP1
MP:0003366	abnormal circulating glucocorticoid leve...	0.17746		0.481794	DLG4,ATP1A1	0.15603		0.291119	DLG4
MP:0009763	increased sensitivity to induced morbidi...	0.17954		0.486692	DSP,HSPA4L,ATF6,ATP1B1,ATP2A2	0.49075		0.651576	DSP	0.04529		0.206238	HSPA4L,ATF6
MP:0001502	abnormal circadian rhythm	0.18377		0.497393	GRIA2,ATP1A3	0.15933		0.294948	GRIA2	0.08775		0.253143	ATP1A3
MP:0004362	cochlear hair cell degeneration	0.18377		0.49663	ATP2B2,CLDN11					0.08775		0.251824	CLDN11
MP:0004816	abnormal class switch recombination	0.18377		0.495869	H2AFX,SLC3A2	0.15933		0.293416	H2AFX
MP:0004948	abnormal neuronal precursor proliferatio...	0.18377		0.495111	CRMP1,GNB1
MP:0011097	complete embryonic lethality between som...	0.18377		0.494355	GLUL,ATP2A2
MP:0003082	abnormal gastrocnemius morphology	0.18379		0.493655	SLC4A4
MP:0003244	loss of dopaminergic neurons	0.18379		0.492904	PGAM5
MP:0004086	absent heartbeat	0.18379		0.492155	HSP90AB1					0.02337		0.192192	HSP90AB1
MP:0004858	abnormal nervous system regeneration	0.18379		0.491408	DSP	0.0437		0.135298	DSP
MP:0004870	small premaxilla	0.18379		0.490664	DLG1					0.02337		0.189366	DLG1
MP:0005631	decreased lung weight	0.18379		0.489921	DLG1					0.02337		0.186621	DLG1
MP:0006267	abnormal intercalated disc morphology	0.18379		0.489181	DSP	0.0437		0.13471	DSP
MP:0008406	increased cellular sensitivity to hydrog...	0.18379		0.488443	PRDX2
MP:0011469	abnormal urine creatinine level	0.18379		0.487708	PPP3CA
MP:0000274	enlarged heart	0.18458		0.489068	DSP,SLC25A4,ATP1A2,ATP1B1,ATP2A2,MAPK1	0.58094		0.736827	DSP	0.36886		0.483909	ATP1A2
MP:0002640	reticulocytosis	0.18694		0.494577	PRDX2,SLC4A4
MP:0005463	abnormal CD4-positive, alpha-beta T cell...	0.18745		0.495183	DLG1,MOG,PPP3CB					0.16159		0.315731	DLG1
MP:0002630	abnormal endocochlear potential	0.19098		0.503753	CLDN11					0.02437		0.189125	CLDN11
MP:0003544	abnormal vascular endothelial cell migra...	0.19098		0.503	ATP2A2
MP:0003672	abnormal ureter development	0.19098		0.502249	DLG1					0.02437		0.186498	DLG1
MP:0004415	abnormal cochlear nerve compound action ...	0.19098		0.5015	ATP2B2
MP:0004434	abnormal cochlear outer hair cell physio...	0.19098		0.500754	ATP2B2
MP:0005267	abnormal olfactory cortex morphology	0.19098		0.50001	ATP1A2					0.02437		0.183943	ATP1A2
MP:0005663	abnormal circulating noradrenaline level	0.19098		0.499268	ATP2A2
MP:0006390	abnormal cochlear endolymph	0.19098		0.498529	CLDN11					0.02437		0.181458	CLDN11
MP:0008289	abnormal adrenal medulla morphology	0.19098		0.497791	STX1B
MP:0009247	meteorism	0.19098		0.497056	DLG1					0.02437		0.179038	DLG1
MP:0009754	enhanced behavioral response to cocaine	0.19098		0.496323	DLG4	0.04556		0.138635	DLG4
MP:0010283	decreased classified tumor incidence	0.19098		0.495592	MAPK1
MP:0011290	decreased nephron number	0.19098		0.494863	DLG1					0.02437		0.176682	DLG1
MP:0011110	partial preweaning lethality	0.19126		0.494861	BAIAP2,GNAO1,MAPK1,ACTB,SLC3A2,ACTN4	0.5852		0.739584	BAIAP2
MP:0003963	abnormal corticosterone level	0.1933		0.499406	DLG4,ATP1A1	0.16426		0.299384	DLG4
MP:0005103	abnormal retinal pigmentation	0.1933		0.498674	NSF,ACTN4
MP:0002058	neonatal lethality	0.1946		0.501294	DLG1,GNAO1,GRIN1,GRIN2B,MAP6,ATP1A2,ATP1A3,ATP2A2,ADAM22,SH3GL2,STXBP1	0.55524		0.714456	GRIN1,ADAM22	0.06229		0.224325	DLG1,ATP1A2,ATP1A3
MP:0010831	partial lethality	0.19787		0.508974	BAIAP2,GNAO1,SLC1A2,CAMK2A	0.0901		0.202155	BAIAP2,CAMK2A
MP:0002666	increased circulating aldosterone level	0.1981		0.508822	SLC4A4
MP:0003373	increased circulating mineralocorticoid ...	0.1981		0.508082	SLC4A4
MP:0008702	increased interleukin-5 secretion	0.1981		0.507343	DLG1					0.02538		0.179287	DLG1
MP:0009808	decreased oligodendrocyte number	0.1981		0.506607	PLP1
MP:0011289	abnormal nephron number	0.1981		0.505873	DLG1					0.02538		0.177017	DLG1
MP:0011941	increased fluid intake	0.19969		0.509195	GRIN1,SLC6A1	0.16753		0.302236	GRIN1
MP:0011096	complete embryonic lethality between imp...	0.20149		0.513042	DSP,ARC,MAPK1,ACTB	0.40553		0.583206	DSP
MP:0000774	decreased brain size	0.20513		0.521557	GNB1,CKMT1A,TKT,SYNGAP1	0.40791		0.585442	SYNGAP1
MP:0000304	abnormal cardiac stroke volume	0.20516		0.520882	ATP2A2
MP:0000754	paresis	0.20516		0.520132	MBP	0.04927		0.147394	MBP
MP:0000764	abnormal tongue epithelium morphology	0.20516		0.519385	DSP	0.04927		0.146775	DSP
MP:0005645	abnormal hypothalamus physiology	0.20516		0.51864	STX1A
MP:0008267	abnormal hippocampus CA3 region morpholo...	0.20516		0.517897	GRIA2	0.04927		0.144948	GRIA2
MP:0001776	abnormal circulating sodium level	0.20932		0.527642	HSPA4L,SLC4A4					0.09529		0.263843	HSPA4L
MP:0002591	decreased mean corpuscular volume	0.20932		0.526888	SEPT8,ATP6V0D1
MP:0010299	increased mammary gland tumor incidence	0.20932		0.526137	PKM,ACTB					0.09529		0.262524	PKM
MP:0010124	decreased bone mineral content	0.20994		0.526943	GNAO1,SH3GL2,SLC9A3R1
MP:0006357	abnormal circulating mineral level	0.21173		0.53068	HSPA4L,SLC25A4,PPP3CA,SLC4A4,SLC9A3R1					0.31583		0.43945	HSPA4L
MP:0000468	abnormal esophageal epithelium morpholog...	0.21216		0.531003	ATP2A2
MP:0003037	increased myocardial infarction size	0.21216		0.53025	MAPK1
MP:0003349	abnormal circulating renin level	0.21216		0.529498	SLC4A4
MP:0006316	increased urine sodium level	0.21216		0.52875	SLC4A4
MP:0008432	abnormal long term spatial reference mem...	0.21216		0.528003	GRIA2	0.05111		0.149123	GRIA2
MP:0009406	decreased skeletal muscle fiber number	0.21216		0.527258	PPP3CA
MP:0009712	impaired conditioned place preference be...	0.21216		0.526515	GRIN1	0.05111		0.147906	GRIN1
MP:0010290	increased muscle tumor incidence	0.21216		0.525775	ACTB
MP:0004800	decreased susceptibility to experimental...	0.21254		0.525977	MOG,ACTB
MP:0005553	increased circulating creatinine level	0.21577		0.533221	GNAO1,PPP3CA
MP:0011967	increased or absent threshold for audito...	0.21616		0.533437	MBP,ATP2B2,CLDN11,ACTB	0.41497		0.589607	MBP	0.247		0.3791	CLDN11
MP:0000847	abnormal metencephalon morphology	0.21889		0.539418	MAP1A,ATP2B2,CEND1,PLP1,STXBP1,LGI1					0.38571		0.498888	LGI1
MP:0000811	hippocampal neuron degeneration	0.2191		0.539182	GRIA2	0.05296		0.152019	GRIA2
MP:0004029	spontaneous chromosome breakage	0.2191		0.53843	H2AFX	0.05296		0.149596	H2AFX
MP:0004885	abnormal endolymph	0.2191		0.53768	CLDN11					0.02838		0.193054	CLDN11
MP:0005084	abnormal gallbladder morphology	0.2191		0.536932	ACTB
MP:0005441	increased urine calcium level	0.2191		0.536186	SLC4A4
MP:0006359	absent startle reflex	0.2191		0.535443	ATP2B2
MP:0006398	increased long bone epiphyseal plate siz...	0.2191		0.534701	SLC4A4
MP:0010504	abnormal RR interval	0.2191		0.533962	DSP	0.05296		0.148414	DSP
MP:0011364	abnormal metanephros morphology	0.2191		0.533224	DLG1					0.02838		0.188402	DLG1
MP:0012307	impaired spatial learning	0.2191		0.532489	GRIA2	0.05296		0.14725	GRIA2
MP:0001324	abnormal eye pigmentation	0.22142		0.537386	NSF,ACTN4,LGI1					0.17467		0.322964	LGI1
MP:0001967	deafness	0.22223		0.53861	ATP2B2,CLDN11					0.09904		0.267505	CLDN11
MP:0002080	prenatal lethality	0.22365		0.541307	STX1B,DSP,ATF6,ARC,GLUL,GNB1,H2AFX,HSP90AB1,ATP2A2,NSF,SLC25A3,PKM,ATP6V0A1,MAPK1,ACTB,SDHA,SLC3A2,STX1A,TKT,VDAC1,MYO18B,ATP6V0D1,SLC9A3R1	0.95446		0.973687	DSP,H2AFX	0.41355		0.522629	ATF6,HSP90AB1,PKM
MP:0002622	abnormal cochlear hair cell morphology	0.22373		0.540758	ATP2B2,CLDN11,ACTB					0.17553		0.32239	CLDN11
MP:0006254	thin cerebral cortex	0.22547		0.544217	GNB1,MAPK1
MP:0011913	abnormal reticulocyte cell number	0.22547		0.543472	PRDX2,SLC4A4
MP:0000087	absent mandible	0.22598		0.543957	MAPK1
MP:0001404	no spontaneous movement	0.22598		0.543215	ATP1A2					0.02938		0.188237	ATP1A2
MP:0002001	blindness	0.22598		0.542475	SLC17A7	0.0548		0.15177	SLC17A7
MP:0004000	impaired passive avoidance behavior	0.22598		0.541737	GRIN1	0.0548		0.150594	GRIN1
MP:0005187	abnormal penis morphology	0.22598		0.541001	ATP2A2
MP:0005323	dystonia	0.22598		0.540267	ATP1A3					0.02938		0.183959	ATP1A3
MP:0006060	increased cerebral infarction size	0.22598		0.539535	CAMK2A	0.0548		0.149435	CAMK2A
MP:0005253	abnormal eye physiology	0.22744		0.542286	DLG1,GNAO1,GPM6B,CLDN11,PLP1,SLC17A7	0.60669		0.757294	SLC17A7	0.07976		0.242805	DLG1,CLDN11
MP:0001828	abnormal T cell activation	0.23093		0.549863	MBP,MOG,PPP3CA,PPP3CB,MAPK1	0.52364		0.68752	MBP
MP:0000536	hydroureter	0.2328		0.553568	DLG1					0.03038		0.188083	DLG1
MP:0001980	abnormal chemically-elicited antinocicep...	0.2328		0.552822	GRIN2A	0.05664		0.153861	GRIN2A
MP:0002894	abnormal otolith morphology	0.2328		0.552078	ATP2B2
MP:0002947	increased hemangioma incidence	0.2328		0.551335	ACTB
MP:0003922	abnormal heart right atrium morphology	0.2328		0.550595	MYO18B
MP:0004860	dilated kidney collecting duct	0.2328		0.549857	DLG1					0.03038		0.18195	DLG1
MP:0008458	abnormal cortical ventricular zone morph...	0.2328		0.549121	GNB1
MP:0009348	abnormal urine pH	0.2328		0.548387	SLC4A4
MP:0009867	abnormal ascending aorta morphology	0.2328		0.547655	ATP2A2
MP:0001657	abnormal induced morbidity/mortality	0.23539		0.55301	DSP,HSPA4L,ATF6,H2AFX,ATP1B1,ATP2A2,SLC3A2	0.30544		0.469755	DSP,H2AFX	0.11273		0.276063	HSPA4L,ATF6
MP:0001943	abnormal respiration	0.23539		0.552273	DLG1,GNB1,GRIN1,KCNA2,ATP1A2,ATP1A3,SH3GL2	0.68263		0.81342	GRIN1	0.01724		0.18626	DLG1,ATP1A2,ATP1A3
MP:0011088	partial neonatal lethality	0.23744		0.556342	GNAO1,MAP6,ATP2A2,ADAM22,SH3GL2	0.52748		0.690006	ADAM22
MP:0011091	complete prenatal lethality	0.23744		0.555603	ATF6,ATP2A2,PKM,MAPK1,ACTB					0.05457		0.221089	ATF6,PKM
MP:0003308	abnormal cochlear sensory epithelium mor...	0.23769		0.555451	ATP2B2,CLDN11,ACTB					0.18071		0.324336	CLDN11
MP:0009389	abnormal extracutaneous pigmentation	0.23769		0.554715	NSF,ACTN4,LGI1					0.18071		0.323283	LGI1
MP:0000277	abnormal heart shape	0.23955		0.558316	ATP2A2
MP:0000494	abnormal cecum morphology	0.23955		0.557579	SLC4A4
MP:0001658	increased mortality induced by gamma-irr...	0.23955		0.556843	H2AFX	0.05847		0.157027	H2AFX
MP:0002861	abnormal tail bud morphology	0.23955		0.556109	SLC25A3
MP:0004737	absent distortion product otoacoustic em...	0.23955		0.555378	ATP2B2
MP:0008539	decreased susceptibility to induced coli...	0.23955		0.554648	SLC3A2
MP:0010144	abnormal tumor vascularization	0.23955		0.55392	H2AFX	0.05847		0.156435	H2AFX
MP:0011346	renal tubule atrophy	0.23955		0.553194	SLC4A4
MP:0012312	impaired avoidance learning behavior	0.23955		0.55247	GRIN1	0.05847		0.155847	GRIN1
MP:0000042	abnormal organ of Corti morphology	0.24003		0.552853	ATP2B2,CLDN11,ACTB					0.18157		0.32377	CLDN11
MP:0000045	abnormal hair cell morphology	0.24003		0.552132	ATP2B2,CLDN11,ACTB					0.18157		0.322726	CLDN11
MP:0000762	abnormal tongue morphology	0.24172		0.555294	DSP,MAPK1	0.18851		0.331647	DSP
MP:0001326	retinal degeneration	0.24172		0.554571	GPM6B,PLP1
MP:0006042	increased apoptosis	0.24472		0.560724	DLG1,DSP,GPM6B,GRIA2,MBP,MOG,PLP1,MAPK1,SYNGAP1	0.05826		0.157058	DSP,GRIA2,MBP,SYNGAP1	0.56822		0.642894	DLG1
MP:0002424	abnormal reticulocyte morphology	0.24498		0.560591	PRDX2,SLC4A4
MP:0002895	abnormal otolithic membrane morphology	0.24625		0.562766	ATP2B2
MP:0003988	disorganized embryonic tissue	0.24625		0.562037	ARC
MP:0005307	head tossing	0.24625		0.56131	ATP2B2
MP:0008263	abnormal hippocampus CA1 region morpholo...	0.24625		0.560585	SLC1A2
MP:0008875	abnormal xenobiotic pharmacokinetics	0.24625		0.559861	ATP1A3					0.03238		0.189802	ATP1A3
MP:0010957	abnormal aerobic respiration	0.24625		0.55914	SLC25A4
MP:0011400	complete lethality	0.24625		0.55842	GNAO1
MP:0000519	hydronephrosis	0.24823		0.562187	DLG1,HSPA4L					0.00521		0.1367	DLG1,HSPA4L
MP:0002052	decreased tumor incidence	0.24944		0.564202	ATP5A1,MAPK1,SLC3A2
MP:0000198	decreased circulating phosphate level	0.2529		0.571295	SLC9A3R1
MP:0000420	ruffled hair	0.2529		0.570563	DSP	0.06213		0.164366	DSP
MP:0001585	hemolytic anemia	0.2529		0.569834	PRDX2
MP:0003237	abnormal lens epithelium morphology	0.2529		0.569106	DLG1					0.03338		0.191587	DLG1
MP:0003630	abnormal urothelium morphology	0.2529		0.56838	DLG1					0.03338		0.189612	DLG1
MP:0008236	decreased susceptibility to neuronal exc...	0.2529		0.567656	GRIN1	0.06213		0.163149	GRIN1
MP:0006205	embryonic lethality between implantation...	0.25404		0.569489	DSP,ARC,MAPK1,ACTB	0.43797		0.607673	DSP
MP:0003447	decreased tumor growth/size	0.25476		0.570378	H2AFX,SLC3A2	0.19486		0.336965	H2AFX
MP:0000243	myoclonus	0.25948		0.580208	ALDH5A1
MP:0000579	abnormal nail morphology	0.25948		0.579472	ATP2A2
MP:0002286	cryptorchism	0.25948		0.578739	DLG1					0.03437		0.193244	DLG1
MP:0003031	acidosis	0.25948		0.578007	SLC4A4
MP:0003990	decreased neurotransmitter release	0.25948		0.577277	DLG4	0.06396		0.166719	DLG4
MP:0004084	abnormal cardiac muscle relaxation	0.25948		0.57655	ATP2A2
MP:0004179	transmission ratio distortion	0.25948		0.575823	MAPK1
MP:0004432	abnormal cochlear hair cell physiology	0.25948		0.575099	ATP2B2
MP:0004486	decreased response of heart to induced s...	0.25948		0.574377	PPP3CB
MP:0004740	sensorineural hearing loss	0.25948		0.573656	ATP2B2
MP:0004783	abnormal cardinal vein morphology	0.25948		0.572937	MYO18B
MP:0004919	abnormal positive T cell selection	0.25948		0.57222	MAPK1
MP:0006329	sensorineural hearing impairment	0.25948		0.571505	ATP2B2
MP:0009114	decreased pancreatic beta cell mass	0.25948		0.570791	GNAO1
MP:0012775	abnormal brain weight	0.26129		0.574056	CKMT1A,TKT
MP:0001330	abnormal optic nerve morphology	0.26455		0.580495	MOG,PLP1
MP:0001290	delayed eyelid opening	0.26601		0.582972	PLP1
MP:0002573	behavioral despair	0.26601		0.582248	SLC17A7	0.06578		0.170835	SLC17A7
MP:0010984	abnormal metanephric mesenchyme morpholo...	0.26601		0.581526	DLG1					0.03537		0.194889	DLG1
MP:0006206	embryonic lethality between somite forma...	0.26782		0.584757	GLUL,ATP2A2
MP:0005292	improved glucose tolerance	0.26843		0.585363	GNAO1,SLC25A4,ACTB
MP:0002327	abnormal respiratory function	0.27075		0.589693	DLG1,GRIN1,KCNA2,ATP1A3,SH3GL2	0.54629		0.7055	GRIN1	0.05986		0.227468	DLG1,ATP1A3
MP:0000184	abnormal circulating HDL cholesterol lev...	0.27081		0.589095	GRM3,NSF,ACTB	0.33266		0.505045	GRM3
MP:0002705	dilated renal tubules	0.27108		0.588956	ACTN4,SLC4A4
MP:0002038	increased carcinoma incidence	0.27154		0.589228	H2AFX,ATP2A2,MAPK1,ACTB	0.44803		0.619207	H2AFX
MP:0001409	increased stereotypic behavior	0.27248		0.590541	SYNGAP1	0.0676		0.173027	SYNGAP1
MP:0003890	abnormal embryonic-extraembryonic bounda...	0.27248		0.589815	ARC
MP:0004091	abnormal Z lines	0.27248		0.589092	DSP	0.0676		0.171786	DSP
MP:0005657	abnormal neural plate morphology	0.27248		0.58837	GNB1
MP:0008178	decreased germinal center B cell number	0.27248		0.58765	SLC3A2
MP:0008478	increased spleen white pulp amount	0.27248		0.586931	SLC4A4
MP:0008487	abnormal mesonephros morphology	0.27248		0.586215	DLG1					0.03636		0.196415	DLG1
MP:0009141	increased prepulse inhibition	0.27248		0.5855	GRIN2B
MP:0005095	decreased T cell proliferation	0.2756		0.591483	PPP3CA,PPP3CB,MAPK1
MP:0001353	increased aggression towards mice	0.27889		0.597815	MAPK1
MP:0002575	increased circulating ketone body level	0.27889		0.597089	ACTB
MP:0002985	abnormal urine calcium level	0.27889		0.596364	SLC4A4
MP:0003076	increased susceptibility to ischemic bra...	0.27889		0.595641	CAMK2A	0.06941		0.173893	CAMK2A
MP:0004151	decreased circulating iron level	0.27889		0.59492	SLC25A4
MP:0009399	increased skeletal muscle fiber size	0.27889		0.594201	PPP3CA
MP:0012316	enhanced conditioning behavior	0.27889		0.593483	ATP1A3					0.03735		0.197883	ATP1A3
MP:0013278	decreased fasted circulating glucose lev...	0.27889		0.592767	GNAO1
MP:0004686	decreased length of long bones	0.27939		0.593115	PGAM5,SH3GL2,SLC4A4,ATP6V0D1
MP:0005076	abnormal cell differentiation	0.27955		0.59274	DSP,GNB1,GPM6A,GRIA2,ATP2A2,ATP2B2,MAPK1,SLC3A2	0.4034		0.581322	DSP,GRIA2
MP:0008081	abnormal single-positive T cell number	0.28088		0.594844	PPP3CB,ACTB
MP:0001770	abnormal iron level	0.28414		0.601026	SLC25A4,PRDX2
MP:0002643	poikilocytosis	0.28525		0.60265	PRDX2
MP:0003372	abnormal circulating mineralocorticoid l...	0.28525		0.601929	SLC4A4
MP:0005346	abnormal circulating aldosterone level	0.28525		0.601209	SLC4A4
MP:0011973	abnormal circulating glycerol level	0.28525		0.60049	SLC25A4
MP:0013241	embryo tissue necrosis	0.28525		0.599774	HSP90AB1					0.03834		0.201194	HSP90AB1
MP:0003947	abnormal cholesterol level	0.29007		0.609182	GPM6B,GRM3,MBP,NSF,PLP1,ACTB	0.25978		0.414829	GRM3,MBP
MP:0001065	abnormal trigeminal nerve morphology	0.29155		0.611561	GRIN1	0.07303		0.180412	GRIN1
MP:0001382	abnormal nursing	0.29155		0.610834	MAPK1
MP:0003085	abnormal egg cylinder morphology	0.29155		0.610108	DSP	0.07303		0.179786	DSP
MP:0003411	abnormal vein development	0.29155		0.609384	MYO18B
MP:0004003	abnormal vascular endothelial cell physi...	0.29155		0.608662	ATP2A2
MP:0004101	abnormal brain interneuron morphology	0.29155		0.607942	GRIA2	0.07303		0.179164	GRIA2
MP:0000278	abnormal myocardial fiber morphology	0.2924		0.608994	DSP,ATP2A2,MYO18B	0.34449		0.520775	DSP
MP:0003105	abnormal heart atrium morphology	0.2924		0.608275	DSP,ATP2A2,MYO18B	0.34449		0.519667	DSP
MP:0000186	decreased circulating HDL cholesterol le...	0.29392		0.610716	NSF,ACTB
MP:0004087	abnormal muscle fiber morphology	0.29641		0.615164	DSP,ATP2A2,PPP3CA,PPP3CB,MYO18B	0.55992		0.719173	DSP
MP:0003674	oxidative stress	0.29718		0.616037	PGAM5,GLUL
MP:0000479	abnormal enterocyte morphology	0.2978		0.616596	DLG1					0.04033		0.202017	DLG1
MP:0001183	overexpanded pulmonary alveoli	0.2978		0.615873	GRIN1	0.07484		0.182342	GRIN1
MP:0001874	acanthosis	0.2978		0.615151	DSP	0.07484		0.181718	DSP
MP:0002051	increased skin papilloma incidence	0.2978		0.61443	ATP2A2
MP:0004263	abnormal limb posture	0.2978		0.613712	GRIA2	0.07484		0.181097	GRIA2
MP:0004893	decreased adiponectin level	0.2978		0.612995	ACTB
MP:0005032	abnormal ectoplacental cone morphology	0.2978		0.61228	MAPK1
MP:0006281	abnormal tail development	0.2978		0.611566	SLC25A3
MP:0010392	prolonged QRS complex duration	0.2978		0.610854	DSP	0.07484		0.180481	DSP
MP:0010985	abnormal kidney mesenchyme morphology	0.2978		0.610144	DLG1					0.04033		0.200197	DLG1
MP:0012056	abnormal polar trophectoderm morphology	0.2978		0.609435	MAPK1
MP:0000841	abnormal hindbrain morphology	0.29933		0.611856	MAP1A,ATP2B2,CEND1,PLP1,STXBP1,LGI1					0.42074		0.525686	LGI1
MP:0005637	abnormal iron homeostasis	0.30044		0.613413	SLC25A4,PRDX2
MP:0005278	abnormal cholesterol homeostasis	0.30088		0.6136	GPM6B,GRM3,MBP,NSF,PLP1,ACTB	0.26493		0.420213	GRM3,MBP
MP:0003169	abnormal scala media morphology	0.30203		0.615233	ATP2B2,CLDN11,ACTB					0.20364		0.341051	CLDN11
MP:0004426	abnormal cochlear labyrinth morphology	0.30203		0.614523	ATP2B2,CLDN11,ACTB					0.20364		0.340017	CLDN11
MP:0008770	decreased survivor rate	0.30203		0.613814	BAIAP2,SLC1A2,CAMK2A	0.06602		0.169595	BAIAP2,CAMK2A
MP:0000313	abnormal cell death	0.30358		0.616253	DLG1,DSP,ATF6,GPM6B,GRIA2,GRIN1,H2AFX,MBP,MOG,ATP2B2,PLP1,MAPK1,PRDX2,SYNGAP1	0.037		0.118167	DSP,GRIA2,GRIN1,H2AFX,MBP,SYNGAP1	0.41884		0.525697	DLG1,ATF6
MP:0000048	abnormal stria vascularis morphology	0.31013		0.628825	CLDN11					0.0423		0.206259	CLDN11
MP:0003879	abnormal hair cell physiology	0.31013		0.628102	ATP2B2
MP:0008283	small hippocampus	0.31013		0.627381	CKMT1A
MP:0008412	increased cellular sensitivity to oxidat...	0.31013		0.626662	PRDX2
MP:0008852	retinal neovascularization	0.31013		0.625944	H2AFX	0.07844		0.186	H2AFX
MP:0009395	increased nucleated erythrocyte cell num...	0.31013		0.625228	SLC4A4
MP:0009611	epidermis stratum spinosum hyperplasia	0.31013		0.624513	DSP	0.07844		0.18538	DSP
MP:0010107	abnormal renal reabsorbtion	0.31013		0.6238	SLC4A4
MP:0010560	intraventricular block	0.31013		0.623089	DSP	0.07844		0.184764	DSP
MP:0010636	bundle branch block	0.31013		0.622379	DSP	0.07844		0.184152	DSP
MP:0011635	abnormal mitochondrial crista morphology	0.31013		0.621671	PGAM5
MP:0000558	abnormal tibia morphology	0.31169		0.624088	PGAM5,SH3GL2,ATP6V0D1
MP:0010292	increased alimentary system tumor incide...	0.31344		0.62688	H2AFX,ATP2A2	0.22287		0.375332	H2AFX
MP:0002623	abnormal vestibular hair cell morphology	0.31622		0.631723	ATP2B2
MP:0002957	increased intestinal adenocarcinoma inci...	0.31622		0.631008	H2AFX	0.08023		0.187115	H2AFX
MP:0003542	abnormal vascular endothelial cell devel...	0.31622		0.630294	ATP2A2
MP:0003828	pulmonary edema	0.31622		0.629582	ATP2A2
MP:0004969	pale kidney	0.31622		0.628871	ACTN4
MP:0006358	absent pinna reflex	0.31622		0.628162	ATP2B2
MP:0009402	decreased skeletal muscle fiber diameter	0.31622		0.627455	PPP3CB
MP:0009767	decreased sensitivity to xenobiotic indu...	0.31622		0.626749	SLC3A2
MP:0009885	abnormal palatal shelf elevation	0.31622		0.626045	DLG1					0.04329		0.205627	DLG1
MP:0011084	partial lethality at weaning	0.31622		0.625342	STX1A
MP:0011402	renal cast	0.31622		0.624641	ACTN4
MP:0011634	abnormal mitochondrial inner membrane mo...	0.31622		0.623941	PGAM5
MP:0012224	abnormal sterol level	0.31648		0.623756	GPM6B,GRM3,MBP,NSF,PLP1,ACTB	0.27229		0.428057	GRM3,MBP
MP:0004194	abnormal kidney pelvis morphology	0.31668		0.623453	DLG1,HSPA4L					0.00733		0.13927	DLG1,HSPA4L
MP:0000771	abnormal brain size	0.31714		0.623661	GNB1,CKMT1A,TKT,SYNGAP1	0.47299		0.639981	SYNGAP1
MP:0005333	decreased heart rate	0.31992		0.628427	DSP,ATP2A2	0.22592		0.37867	DSP
MP:0000740	impaired smooth muscle contractility	0.32225		0.632299	DLG1					0.04428		0.206765	DLG1
MP:0001566	increased circulating phosphate level	0.32225		0.631596	SLC25A4
MP:0003058	increased insulin secretion	0.32225		0.630894	GNAO1
MP:0004057	thin myocardium compact layer	0.32225		0.630194	ATP2A2
MP:0004956	decreased thymus weight	0.32225		0.629495	PPP3CB
MP:0005655	increased aggression	0.32225		0.628798	MAPK1
MP:0008814	decreased nerve conduction velocity	0.32225		0.628102	DSP	0.08202		0.19004	DSP
MP:0008883	abnormal enterocyte proliferation	0.32225		0.627408	SLC3A2
MP:0011415	abnormal aldosterone level	0.32225		0.626716	SLC4A4
MP:0012397	abnormal nucleated erythrocyte cell numb...	0.32225		0.626025	SLC4A4
MP:0005311	abnormal circulating amino acid level	0.32378		0.628304	GNAO1,SLC25A4,PPP3CA
MP:0008948	decreased neuron number	0.32598		0.631878	GRIA2,ATP2B2,SLC1A2,STXBP1,TUBA1A	0.57491		0.731797	GRIA2
MP:0002707	abnormal kidney weight	0.32639		0.631977	TKT,SLC4A4
MP:0000714	increased thymocyte number	0.32823		0.634842	ACTB
MP:0003439	abnormal glycerol level	0.32823		0.634146	SLC25A4
MP:0003992	increased mortality induced by ionizing ...	0.32823		0.633452	H2AFX	0.08381		0.192926	H2AFX
MP:0008140	podocyte foot process effacement	0.32823		0.632758	ACTN4
MP:0013501	increased fibroblast apoptosis	0.32823		0.632067	MAPK1
MP:0000780	abnormal corpus callosum morphology	0.32961		0.634031	GPM6B,PLP1
MP:0003231	abnormal placenta vasculature	0.32961		0.63334	HSP90AB1,MAPK1					0.12946		0.292346	HSP90AB1
MP:0010771	integument phenotype	0.33099		0.635299	DLG2,DLG4,DSP,GNAO1,GRIA2,GRIA3,GRIN2A,ATP1A2,ATP2A2,PKM,MAPK1,SLC17A7,DLGAP3,ACTB,CAMK2A,SLC4A4,LGI1	0.00218		0.0161002	DLG2,DLG4,DSP,GRIA2,GRIA3,GRIN2A,SLC17A7,DLGAP3,CAMK2A	0.25035		0.377926	ATP1A2,PKM,LGI1
MP:0001951	abnormal breathing pattern	0.33118		0.634972	DLG1,GRIN1,KCNA2,SH3GL2	0.48038		0.645056	GRIN1	0.29278		0.415778	DLG1
MP:0002032	increased sarcoma incidence	0.33284		0.637461	H2AFX,ACTB	0.232		0.385218	H2AFX
MP:0001410	head bobbing	0.33416		0.639294	ATP2B2
MP:0003604	single kidney	0.33416		0.638601	DLG1					0.04625		0.208883	DLG1
MP:0004043	abnormal pH regulation	0.33416		0.637909	SLC4A4
MP:0004300	abnormal organ of Corti supporting cell ...	0.33416		0.637219	ATP2B2
MP:0010754	abnormal heart left ventricle pressure	0.33416		0.63653	ATP2A2
MP:0011521	decreased placental labyrinth size	0.33416		0.635842	MAPK1
MP:0002446	abnormal macrophage morphology	0.33475		0.636278	GPM6B,ATP1A3,ATP2A2,PLP1,SLC3A2					0.3675		0.484432	ATP1A3
MP:0000031	abnormal cochlea morphology	0.33587		0.637719	ATP2B2,CLDN11,ACTB					0.2153		0.347889	CLDN11
MP:0002133	abnormal respiratory system physiology	0.33744		0.64001	DLG1,GNB1,GRIN1,KCNA2,ATP1A2,ATP1A3,ATP1B1,ATP2A2,SH3GL2	0.82619		0.897042	GRIN1	0.04987		0.213011	DLG1,ATP1A2,ATP1A3
MP:0008219	abnormal dorsal telencephalic commissure...	0.33928		0.642808	GPM6B,PLP1
MP:0002651	abnormal sciatic nerve morphology	0.34004		0.643556	DSP	0.08738		0.198565	DSP
MP:0002820	abnormal premaxilla morphology	0.34004		0.642865	DLG1					0.04723		0.211575	DLG1
MP:0004505	decreased renal glomerulus number	0.34004		0.642176	DLG1					0.04723		0.209869	DLG1
MP:0004917	abnormal T cell selection	0.34004		0.641489	MAPK1
MP:0009199	abnormal external male genitalia morphol...	0.34004		0.640803	ATP2A2
MP:0011468	abnormal urine amino acid level	0.34004		0.640118	PPP3CA
MP:0011087	complete neonatal lethality	0.34164		0.642444	DLG1,GRIN1,GRIN2B,ATP1A2,ATP1A3,SH3GL2,STXBP1	0.72914		0.843328	GRIN1	0.02408		0.189544	DLG1,ATP1A2,ATP1A3
MP:0005391	vision/eye phenotype	0.34298		0.644276	DLG1,GNAO1,GPM6B,H2AFX,MOG,NSF,CLDN11,PLP1,MAPK1,SLC17A7,TKT,ACTN4,SLC4A4,LGI1	0.78075		0.864925	H2AFX,SLC17A7	0.16223		0.314749	DLG1,CLDN11,LGI1
MP:0002184	abnormal innervation	0.34313		0.643871	DLG4,GRIN1,ATP2B2	0.07524		0.180831	DLG4,GRIN1
MP:0001106	abnormal Schwann cell morphology	0.34586		0.648304	ADAM22	0.08916		0.20132	ADAM22
MP:0003243	abnormal dopaminergic neuron morphology	0.34586		0.647615	PGAM5
MP:0006264	decreased systemic arterial systolic blo...	0.34586		0.646927	ATP2A2
MP:0020149	abnormal mortality induced by ionizing r...	0.34586		0.646241	H2AFX	0.08916		0.200681	H2AFX
MP:0002356	abnormal spleen red pulp morphology	0.3489		0.651231	PRDX2,SLC4A4
MP:0003186	abnormal redox activity	0.3489		0.650542	PGAM5,GLUL
MP:0004592	small mandible	0.3489		0.649854	DLG1,MAPK1					0.13489		0.296113	DLG1
MP:0009643	abnormal urine homeostasis	0.3506		0.652331	PPP3CA,ALDH5A1,ACTN4,SLC4A4,SLC9A3R1
MP:0000471	abnormal stomach epithelium morphology	0.35164		0.653576	ATP2A2
MP:0001105	abnormal PNS glial cell morphology	0.35164		0.652887	ADAM22	0.09093		0.203373	ADAM22
MP:0002799	abnormal passive avoidance behavior	0.35164		0.6522	GRIN1	0.09093		0.202734	GRIN1
MP:0004408	decreased cochlear hair cell number	0.35164		0.651514	ATP2B2
MP:0008281	abnormal hippocampus size	0.35164		0.650829	CKMT1A
MP:0008701	abnormal interleukin-5 secretion	0.35164		0.650147	DLG1					0.0492		0.213458	DLG1
MP:0001954	respiratory distress	0.35521		0.656059	DLG1,GRIN1,SH3GL2	0.37758		0.555403	GRIN1	0.2219		0.353373	DLG1
MP:0005348	increased T cell proliferation	0.35528		0.655501	MBP,MOG	0.24253		0.394389	MBP
MP:0000195	decreased circulating calcium level	0.35736		0.658649	PPP3CA
MP:0001675	abnormal ectoderm development	0.35736		0.657961	DSP	0.09271		0.204135	DSP
MP:0005643	decreased dopamine level	0.35736		0.657274	PGAM5
MP:0009112	abnormal pancreatic beta cell mass	0.35736		0.656588	GNAO1
MP:0010180	increased susceptibility to weight loss	0.35736		0.655905	HSPA4L					0.05018		0.211062	HSPA4L
MP:0012734	abnormal response to radiation	0.35736		0.655222	H2AFX	0.09271		0.202875	H2AFX
MP:0003857	abnormal hindlimb zeugopod morphology	0.35762		0.655017	PGAM5,SH3GL2,ATP6V0D1
MP:0010122	abnormal bone mineral content	0.35762		0.654337	GNAO1,SH3GL2,SLC9A3R1
MP:0011380	enlarged brain ventricles	0.35847		0.655212	GPM6B,PLP1
MP:0013229	abnormal brain ventricle size	0.35847		0.654533	GPM6B,PLP1
MP:0005457	abnormal percent body fat	0.36165		0.659656	GPM6A,CAMK2B
MP:0000043	organ of Corti degeneration	0.36304		0.661506	ATP2B2
MP:0000751	myopathy	0.36304		0.660823	SLC25A4
MP:0001511	disheveled coat	0.36304		0.660141	DSP	0.09447		0.205458	DSP
MP:0005091	increased double-positive T cell number	0.36304		0.65946	MAPK1
MP:0011519	abnormal placenta labyrinth size	0.36304		0.658781	MAPK1
MP:0004952	increased spleen weight	0.36483		0.661348	PRDX2,SLC4A4
MP:0009398	abnormal skeletal muscle fiber size	0.36483		0.660669	PPP3CA,PPP3CB
MP:0011479	abnormal catecholamine level	0.368		0.665725	PGAM5,ATP2A2
MP:0000097	short maxilla	0.36866		0.666235	MAPK1
MP:0001485	abnormal pinna reflex	0.36866		0.665552	ATP2B2
MP:0011348	abnormal renal glomerulus basement membr...	0.36866		0.664871	ACTN4
MP:0001696	failure to gastrulate	0.37424		0.674244	ARC
MP:0002804	abnormal motor learning	0.37424		0.673556	GRIN1	0.098		0.211191	GRIN1
MP:0003457	abnormal circulating ketone body level	0.37424		0.672868	ACTB
MP:0004398	cochlear inner hair cell degeneration	0.37424		0.672182	ATP2B2
MP:0006089	abnormal vestibular saccule morphology	0.37424		0.671498	ATP2B2
MP:0009640	abnormal renal tubule epithelium morphol...	0.37424		0.670815	SLC4A4
MP:0008022	dilated heart ventricle	0.37432		0.670276	DSP,ATP2A2	0.25144		0.405161	DSP
MP:0011977	abnormal sodium ion homeostasis	0.37432		0.669596	HSPA4L,SLC4A4					0.14208		0.305805	HSPA4L
MP:0001547	abnormal lipid level	0.37531		0.670686	DLG4,GPM6B,SLC25A4,GRM3,MBP,ATP1A1,NSF,PLP1,ACTB,SLC4A4	0.30246		0.466183	DLG4,GRM3,MBP
MP:0001922	reduced male fertility	0.37688		0.672809	HSPA4L,GRIA3,GRIN1	0.08314		0.192007	GRIA3,GRIN1	0.22926		0.360921	HSPA4L
MP:0004399	abnormal cochlear outer hair cell morpho...	0.37747		0.67318	ATP2B2,CLDN11					0.14298		0.306545	CLDN11
MP:0005031	abnormal trophoblast layer morphology	0.37747		0.6725	HSP90AB1,MAPK1					0.14298		0.305357	HSP90AB1
MP:0004207	increased squamous cell carcinoma incide...	0.37977		0.675914	ATP2A2
MP:0000035	abnormal membranous labyrinth morphology	0.38169		0.678646	ATP2B2,CLDN11,ACTB					0.23089		0.362451	CLDN11
MP:0000854	abnormal cerebellum development	0.38376		0.681638	CEND1,LGI1					0.14477		0.307986	LGI1
MP:0005502	abnormal renal/urinary system physiology	0.38415		0.681644	DLG1,HSPA4L,PPP3CA,ALDH5A1,ACTN4,SLC4A4,SLC9A3R1					0.1493		0.310431	DLG1,HSPA4L
MP:0000848	abnormal pons morphology	0.38525		0.682908	ATP2B2
MP:0001883	increased mammary adenocarcinoma inciden...	0.38525		0.682222	ACTB
MP:0004777	abnormal phospholipid level	0.38525		0.681537	PLP1
MP:0004936	impaired branching involved in ureteric ...	0.38525		0.680853	DLG1					0.05507		0.219881	DLG1
MP:0001240	abnormal epidermis stratum corneum morph...	0.38689		0.683066	DSP,ATP2A2	0.25733		0.413712	DSP
MP:0005328	abnormal circulating creatinine level	0.39001		0.687886	GNAO1,PPP3CA
MP:0001182	lung hemorrhage	0.39068		0.688378	GRIN1	0.10327		0.219875	GRIN1
MP:0001685	abnormal endoderm development	0.39068		0.68769	DSP	0.10327		0.219217	DSP
MP:0001798	impaired macrophage phagocytosis	0.39068		0.687004	SLC3A2
MP:0002840	abnormal lens fiber morphology	0.39068		0.686319	DLG1					0.05605		0.220597	DLG1
MP:0005572	abnormal pulmonary respiratory rate	0.39068		0.685636	GRIN1	0.10327		0.218562	GRIN1
MP:0009289	decreased epididymal fat pad weight	0.39068		0.684953	ACTB
MP:0008873	increased physiological sensitivity to x...	0.39604		0.693661	ATF6,GRIA2,MBP	0.08776		0.198792	GRIA2,MBP	0.23575		0.369029	ATF6
MP:0003222	increased cardiomyocyte apoptosis	0.39606		0.693007	MAPK1
MP:0003964	abnormal noradrenaline level	0.39606		0.692319	ATP2A2
MP:0001231	abnormal epidermis stratum basale morpho...	0.4014		0.700958	DSP	0.10676		0.223943	DSP
MP:0001937	abnormal sexual maturation	0.4014		0.700264	ACTB
MP:0002074	abnormal hair texture	0.4014		0.699572	DSP	0.10676		0.223283	DSP
MP:0002754	dilated heart right ventricle	0.4014		0.69888	ATP2A2
MP:0002953	thick ventricular wall	0.4014		0.69819	ATP2A2
MP:0006274	abnormal urine sodium level	0.4014		0.697502	SLC4A4
MP:0010379	decreased respiratory quotient	0.4014		0.696815	GNAO1
MP:0000455	abnormal maxilla morphology	0.40245		0.69795	DLG1,MAPK1					0.15011		0.310942	DLG1
MP:0005201	abnormal retinal pigment epithelium morp...	0.40245		0.697263	NSF,ACTN4
MP:0020185	altered susceptibility to viral infectio...	0.40245		0.696578	MBP,PLP1	0.26462		0.420663	MBP
MP:0004085	abnormal heartbeat	0.40557		0.70129	DSP,HSP90AB1,ATP2A2	0.40315		0.583333	DSP	0.23898		0.373025	HSP90AB1
MP:0002014	increased papilloma incidence	0.40669		0.702537	ATP2A2
MP:0004954	abnormal thymus weight	0.40669		0.701849	PPP3CB
MP:0002018	increased malignant tumor incidence	0.41165		0.709714	H2AFX,ATP2A2,MAPK1,ACTB	0.52073		0.684968	H2AFX
MP:0000032	cochlear degeneration	0.41194		0.709519	ATP2B2
MP:0001539	decreased caudal vertebrae number	0.41194		0.708826	SH3GL2
MP:0002899	fatigue	0.41194		0.708135	ATP2A2
MP:0003944	abnormal T cell subpopulation ratio	0.41194		0.707445	MAPK1
MP:0006346	small pharyngeal arch	0.41194		0.706756	MAPK1
MP:0013887	abnormal T cell compartment	0.41194		0.706068	MAPK1
MP:0008946	abnormal neuron number	0.41601		0.712351	GRIA2,ATP2B2,SLC1A2,STXBP1,TUBA1A	0.61704		0.762163	GRIA2
MP:0004527	abnormal outer hair cell stereociliary b...	0.41713		0.713576	ATP2B2
MP:0004564	enlarged myocardial fiber	0.41713		0.712884	ATP2A2
MP:0008059	abnormal podocyte foot process morpholog...	0.41713		0.712193	ACTN4
MP:0011320	abnormal glomerular capillary morphology	0.41713		0.711503	ACTN4
MP:0010288	increased gland tumor incidence	0.41978		0.715331	H2AFX,PKM,ACTB	0.41027		0.586454	H2AFX	0.2438		0.376285	PKM
MP:0002199	abnormal brain commissure morphology	0.42088		0.716513	GPM6B,PLP1
MP:0010329	abnormal lipoprotein level	0.42214		0.717964	GRM3,NSF,ACTB	0.41145		0.586958	GRM3
MP:0010330	abnormal circulating lipoprotein level	0.42214		0.717272	GRM3,NSF,ACTB	0.41145		0.585779	GRM3
MP:0002332	abnormal exercise endurance	0.42229		0.716835	SLC25A4
MP:0002857	cochlear ganglion degeneration	0.42229		0.716145	ATP2B2
MP:0004425	abnormal otolith organ morphology	0.42229		0.715457	ATP2B2
MP:0008176	abnormal germinal center B cell morpholo...	0.42229		0.714769	SLC3A2
MP:0010055	abnormal sensory neuron physiology	0.42229		0.714083	ATP2B2
MP:0010981	abnormal branching involved in ureteric ...	0.42229		0.713399	DLG1					0.06188		0.224315	DLG1
MP:0011082	abnormal gastrointestinal motility	0.42229		0.712715	SLC4A4
MP:0013680	abnormal germinal center B cell number	0.42229		0.712033	SLC3A2
MP:0001544	abnormal cardiovascular system physiolog...	0.4248		0.715581	DSP,GNAO1,GRIN1,H2AFX,HSP90AB1,ATP1A1,ATP1A2,ATP1B1,ATP2A2,PPP3CB,MAPK1,ACTB,MYO18B,SLC4A4	0.56533		0.7235	DSP,GRIN1,H2AFX	0.46401		0.56942	HSP90AB1,ATP1A2
MP:0001139	abnormal vagina morphology	0.4274		0.719273	DLG1					0.06285		0.224872	DLG1
MP:0003446	renal hypoplasia	0.4274		0.718587	DLG1					0.06285		0.223422	DLG1
MP:0004036	abnormal muscle relaxation	0.4274		0.717902	ATP2A2
MP:0004967	abnormal kidney epithelium morphology	0.4274		0.717218	SLC4A4
MP:0011310	abnormal kidney capillary morphology	0.4274		0.716535	ACTN4
MP:0001145	abnormal male reproductive system morpho...	0.4284		0.717529	DLG1,H2AFX,ATP2A2,CLDN11,ACTB,TKT,ATP6V0D1	0.76075		0.857507	H2AFX	0.16024		0.31646	DLG1,CLDN11
MP:0009198	abnormal male genitalia morphology	0.4284		0.716848	DLG1,H2AFX,ATP2A2,CLDN11,ACTB,TKT,ATP6V0D1	0.76075		0.856146	H2AFX	0.16024		0.315329	DLG1,CLDN11
MP:0010639	altered tumor pathology	0.43155		0.721434	H2AFX,PKM,SLC3A2	0.41614		0.590087	H2AFX	0.24779		0.379256	PKM
MP:0003898	abnormal QRS complex	0.43246		0.72227	DSP	0.11718		0.238737	DSP
MP:0004754	abnormal kidney collecting duct morpholo...	0.43246		0.721586	DLG1					0.06382		0.22398	DLG1
MP:0004907	abnormal seminal vesicle size	0.43246		0.720903	ACTB
MP:0008775	abnormal heart ventricle pressure	0.43246		0.720222	ATP2A2
MP:0000534	abnormal ureter morphology	0.433		0.72044	DLG1,HSPA4L					0.01188		0.167843	DLG1,HSPA4L
MP:0006204	embryonic lethality before implantation	0.43602		0.72478	GLUL,TKT
MP:0009765	abnormal xenobiotic induced morbidity/mo...	0.43602		0.724097	ATF6,SLC3A2					0.15984		0.317949	ATF6
MP:0008559	abnormal interferon-gamma secretion	0.43623		0.723764	DLG1,MBP,PPP3CA	0.41848		0.59222	MBP	0.24939		0.379596	DLG1
MP:0001407	short stride length	0.43748		0.725155	PGAM5
MP:0001683	absent mesoderm	0.43748		0.724473	ARC
MP:0003606	kidney failure	0.43748		0.723793	ACTN4
MP:0004874	abnormal timing of postnatal eyelid open...	0.43748		0.723114	PLP1
MP:0005466	abnormal T-helper 2 physiology	0.43748		0.722437	DLG1					0.06479		0.224524	DLG1
MP:0005629	abnormal lung weight	0.43748		0.72176	DLG1					0.06479		0.223121	DLG1
MP:0013500	abnormal fibroblast apoptosis	0.43748		0.721085	MAPK1
MP:0002118	abnormal lipid homeostasis	0.43825		0.721679	DLG4,GPM6B,SLC25A4,GRM3,MBP,ATP1A1,NSF,PLP1,ACTB,SLC4A4	0.3309		0.503451	DLG4,GRM3,MBP
MP:0008943	increased sensitivity to induced cell de...	0.43902		0.722272	ATF6,PRDX2					0.16072		0.315148	ATF6
MP:0001636	irregular heartbeat	0.44245		0.727236	DSP	0.12062		0.243646	DSP
MP:0003051	curly tail	0.44245		0.726558	DLG1					0.06576		0.225054	DLG1
MP:0003718	maternal effect	0.44245		0.725882	DLG4	0.12062		0.242953	DLG4
MP:0004028	chromosome breakage	0.44245		0.725206	H2AFX	0.12062		0.242265	H2AFX
MP:0004540	small maxilla	0.44245		0.724532	MAPK1
MP:0004891	abnormal adiponectin level	0.44245		0.72386	ACTB
MP:0005395	other phenotype	0.44245		0.723188	DLG4	0.12062		0.241581	DLG4
MP:0005608	cardiac interstitial fibrosis	0.44245		0.722518	ATP2A2
MP:0000026	abnormal inner ear morphology	0.44323		0.723122	ATP2B2,CLDN11,ACTB					0.25177		0.379031	CLDN11
MP:0004056	abnormal myocardium compact layer morpho...	0.44739		0.729233	ATP2A2
MP:0004406	abnormal cochlear hair cell number	0.44739		0.728559	ATP2B2
MP:0009308	increased adenocarcinoma incidence	0.44798		0.728847	H2AFX,ACTB	0.28611		0.448788	H2AFX
MP:0002409	decreased susceptibility to infection	0.45095		0.733002	MBP,PLP1	0.28753		0.450019	MBP
MP:0005350	increased susceptibility to autoimmune d...	0.45095		0.732326	MBP,MOG	0.28753		0.449028	MBP
MP:0008567	decreased interferon-gamma secretion	0.45095		0.731652	DLG1,PPP3CA					0.16422		0.314185	DLG1
MP:0005560	decreased circulating glucose level	0.45135		0.731627	GLUL,GNAO1,PPP3CA,ACTB
MP:0000681	abnormal thyroid gland morphology	0.45228		0.732461	MAPK1
MP:0001236	abnormal epidermis stratum spinosum morp...	0.45228		0.731788	DSP	0.12405		0.24499	DSP
MP:0001786	skin edema	0.45228		0.731117	MAPK1
MP:0003140	dilated heart atrium	0.45228		0.730447	ATP2A2
MP:0001524	impaired limb coordination	0.45712		0.737587	ATP2B2
MP:0011019	abnormal adaptive thermogenesis	0.45712		0.736913	DLG4	0.12576		0.24563	DLG4
MP:0003091	abnormal cell migration	0.45807		0.737769	CRMP1,ATP2A2,CEND1,TUBA1A,ACTN4
MP:0002625	heart left ventricle hypertrophy	0.46193		0.743307	ATP2A2
MP:0003449	abnormal intestinal goblet cell morpholo...	0.46193		0.742628	SLC9A3R1
MP:0008008	early cellular replicative senescence	0.46193		0.741951	MAPK1
MP:0001953	respiratory failure	0.46274		0.742575	GNB1,ATP1A2					0.16772		0.317573	ATP1A2
MP:0003141	cardiac fibrosis	0.46274		0.7419	DSP,ATP2A2	0.29315		0.456799	DSP
MP:0003861	abnormal nervous system development	0.46522		0.745198	DSP,GNB1,GPM6A,GRIA2,ATP2B2,CEND1,SLC25A3,PLP1,MAPK1,LGI1,SLC9A3R1	0.68798		0.817048	DSP,GRIA2	0.72779		0.766754	LGI1
MP:0000937	abnormal motor neuron morphology	0.46566		0.745225	GRIA2,SLC1A2	0.29454		0.456956	GRIA2
MP:0001835	abnormal antigen presentation	0.46669		0.746196	SLC3A2
MP:0003221	abnormal cardiomyocyte apoptosis	0.46669		0.745519	MAPK1
MP:0005545	abnormal lens development	0.46669		0.744844	DLG1					0.07058		0.232872	DLG1
MP:0004152	abnormal circulating iron level	0.47141		0.751696	SLC25A4
MP:0001716	abnormal placenta labyrinth morphology	0.47148		0.751128	HSP90AB1,MAPK1					0.17033		0.320313	HSP90AB1
MP:0005164	abnormal response to injury	0.47366		0.75392	ATP1B1,ATP2A2,PPP3CB,MAPK1,CAMK2A	0.64217		0.779621	CAMK2A
MP:0006032	abnormal ureteric bud morphology	0.47609		0.757103	DLG1					0.0725		0.234985	DLG1
MP:0008882	abnormal enterocyte physiology	0.47609		0.756421	SLC3A2
MP:0011092	complete embryonic lethality	0.47674		0.756771	STX1B,GLUL,SLC3A2,STX1A
MP:0002874	decreased hemoglobin content	0.47726		0.756915	PRDX2,SLC4A4
MP:0001258	decreased body length	0.47772		0.756963	DLG1,MAPK1,SH3GL2					0.26359		0.387302	DLG1
MP:0001120	abnormal uterus morphology	0.48014		0.760114	DLG1,ACTB					0.17294		0.321925	DLG1
MP:0001272	increased metastatic potential	0.48073		0.760365	PKM					0.07346		0.236704	PKM
MP:0001314	corneal opacity	0.48073		0.759683	SLC4A4
MP:0002416	abnormal proerythroblast morphology	0.48073		0.759002	PRDX2
MP:0002784	abnormal Sertoli cell morphology	0.48073		0.758323	CLDN11					0.07346		0.235328	CLDN11
MP:0005083	abnormal biliary tract morphology	0.48073		0.757644	ACTB
MP:0005322	abnormal serotonin level	0.48073		0.756967	STX1A
MP:0005633	increased circulating sodium level	0.48073		0.756291	HSPA4L					0.07346		0.233968	HSPA4L
MP:0000467	abnormal esophagus morphology	0.48533		0.762847	ATP2A2
MP:0001299	abnormal eye distance/ position	0.48533		0.762167	MAPK1
MP:0008174	decreased follicular B cell number	0.48533		0.761488	ACTB
MP:0000183	decreased circulating LDL cholesterol le...	0.48988		0.767944	ACTB
MP:0002212	abnormal secondary sex determination	0.48988		0.767261	ACTB
MP:0010559	heart block	0.48988		0.76658	DSP	0.13765		0.26665	DSP
MP:0000880	decreased Purkinje cell number	0.4944		0.772966	STXBP1
MP:0002023	increased B cell derived lymphoma incide...	0.4944		0.772281	H2AFX	0.13934		0.269188	H2AFX
MP:0002295	abnormal pulmonary circulation	0.4944		0.771597	GRIN1	0.13934		0.268457	GRIN1
MP:0002871	albuminuria	0.4944		0.770914	ACTN4
MP:0005326	abnormal podocyte morphology	0.4944		0.770232	ACTN4
MP:0011497	abnormal glomerular capsule visceral lay...	0.4944		0.769552	ACTN4
MP:0003448	abnormal tumor morphology	0.49721		0.773243	H2AFX,SLC3A2	0.30976		0.474341	H2AFX
MP:0000876	Purkinje cell degeneration	0.49888		0.775156	MAP1A
MP:0003809	abnormal hair shaft morphology	0.49888		0.774473	DSP	0.14102		0.270957	DSP
MP:0000208	decreased hematocrit	0.50002		0.775559	PRDX2,SLC4A4
MP:0005351	decreased susceptibility to autoimmune d...	0.50002		0.774877	MOG,ACTB
MP:0008489	slow postnatal weight gain	0.50002		0.774196	SLC1A2,CAMK2B
MP:0011086	partial postnatal lethality	0.50133		0.775543	DLG4,GNAO1,GRIA2,GRIA3,GRIN1,ACTB,SYNGAP1	0.01216		0.0570956	DLG4,GRIA2,GRIA3,GRIN1,SYNGAP1
MP:0002188	small heart	0.50282		0.777166	PPP3CB,TKT
MP:0000034	abnormal inner ear vestibule morphology	0.50332		0.777257	ATP2B2
MP:0005264	glomerulosclerosis	0.50332		0.776576	ACTN4
MP:0008700	decreased interleukin-4 secretion	0.50332		0.775897	PPP3CA
MP:0002090	abnormal vision	0.50772		0.781995	SLC17A7	0.14438		0.275918	SLC17A7
MP:0010052	increased grip strength	0.50772		0.781312	DLG4	0.14438		0.273704	DLG4
MP:0010502	ventricle myocardium hypoplasia	0.50772		0.780631	ATP2A2
MP:0002444	abnormal T cell physiology	0.50816		0.780626	DLG1,MBP,MOG,PPP3CA,PPP3CB,MAPK1	0.72914		0.844706	MBP	0.49901		0.586257	DLG1
MP:0001648	abnormal apoptosis	0.50863		0.780667	DLG1,DSP,ATF6,GPM6B,GRIA2,GRIN1,MBP,MOG,PLP1,MAPK1,SYNGAP1	0.07527		0.180292	DSP,GRIA2,GRIN1,MBP,SYNGAP1	0.36136		0.48094	DLG1,ATF6
MP:0011089	complete perinatal lethality	0.51123		0.783975	DLG4,GRIN1,GRIN2B	0.11834		0.239723	DLG4,GRIN1
MP:0003204	decreased neuron apoptosis	0.51208		0.784596	GRIN1	0.14605		0.276132	GRIN1
MP:0005367	renal/urinary system phenotype	0.51553		0.789195	DLG1,HSPA4L,ATP2A2,PPP3CA,TKT,ALDH5A1,ACTN4,SLC4A4,ATP6V0D1,SLC9A3R1					0.31792		0.441244	DLG1,HSPA4L
MP:0003075	altered response to CNS ischemic injury	0.51641		0.789856	CAMK2A	0.14772		0.278546	CAMK2A
MP:0004502	decreased incidence of tumors by chemica...	0.51641		0.789171	SLC3A2
MP:0008007	abnormal cellular replicative senescence	0.51641		0.788487	MAPK1
MP:0010792	abnormal stomach mucosa morphology	0.51641		0.787805	ATP2A2
MP:0002425	altered susceptibility to autoimmune dis...	0.5178		0.789242	MBP,MOG,ACTB	0.45902		0.629488	MBP
MP:0006108	abnormal hindbrain development	0.51942		0.791027	CEND1,LGI1					0.185		0.324634	LGI1
MP:0002439	abnormal plasma cell morphology	0.52069		0.792276	SLC3A2
MP:0004022	abnormal cone electrophysiology	0.52069		0.791593	GNAO1
MP:0008716	increased lung non-small cell carcinoma ...	0.52069		0.79091	MAPK1
MP:0000778	abnormal nervous system tract morphology	0.52487		0.796573	GPM6B,PLP1
MP:0010783	abnormal stomach wall morphology	0.52494		0.795993	ATP2A2
MP:0008555	abnormal interferon secretion	0.52649		0.797657	DLG1,MBP,PPP3CA	0.46336		0.632991	MBP	0.28062		0.40266	DLG1
MP:0002019	abnormal tumor incidence	0.52698		0.797714	H2AFX,ATP2A2,ATP5A1,PKM,MAPK1,ACTB,SLC3A2	0.79286		0.874242	H2AFX	0.56529		0.643543	PKM
MP:0002079	increased circulating insulin level	0.52758		0.797936	GNAO1,ACTB
MP:0001932	abnormal spermiogenesis	0.52915		0.799625	HSPA4L					0.08396		0.24872	HSPA4L
MP:0000458	abnormal mandible morphology	0.53028		0.800646	DLG1,MAPK1					0.18842		0.329585	DLG1
MP:0005017	decreased B cell number	0.53172		0.802132	H2AFX,MAPK1,ACTB,SLC3A2	0.5775		0.733777	H2AFX
MP:0000440	domed cranium	0.53333		0.803873	DLG1					0.08491		0.250189	DLG1
MP:0001153	small seminiferous tubules	0.53333		0.803186	H2AFX	0.15438		0.289565	H2AFX
MP:0003949	abnormal circulating lipid level	0.53683		0.807766	DLG4,SLC25A4,GRM3,ATP1A1,NSF,ACTB,SLC4A4	0.45561		0.626022	DLG4,GRM3
MP:0013325	abnormal male reproductive gland morphol...	0.53713		0.807528	DLG1,H2AFX,CLDN11,ACTB,TKT,ATP6V0D1	0.73973		0.848655	H2AFX	0.1457		0.307589	DLG1,CLDN11
MP:0000955	abnormal spinal cord morphology	0.53723		0.80699	GRIA2,MOG,SLC1A2	0.46873		0.636647	GRIA2
MP:0004427	abnormal vestibular labyrinth morphology	0.53746		0.806648	ATP2B2
MP:0008705	increased interleukin-6 secretion	0.53746		0.805961	MOG
MP:0010300	increased skin tumor incidence	0.53746		0.805276	ATP2A2
MP:0008026	abnormal brain white matter morphology	0.53832		0.805879	GPM6B,PLP1
MP:0002752	abnormal somatic nervous system morpholo...	0.53942		0.80684	DSP,GRIN1,MOG,ATP2B2,CLDN11,PLP1,ACTB,CAMK2A	0.24988		0.404486	DSP,GRIN1,CAMK2A	0.62237		0.683119	CLDN11
MP:0003402	decreased liver weight	0.54157		0.809369	TKT
MP:0004200	decreased fetal size	0.54363		0.811759	DLG1,STX1A					0.19267		0.334893	DLG1
MP:0005329	abnormal myocardium layer morphology	0.54459		0.812504	DSP,ATP2A2,MAPK1,MYO18B	0.5835		0.738753	DSP
MP:0000343	altered response to myocardial infarctio...	0.54563		0.813367	MAPK1
MP:0001783	decreased white adipose tissue amount	0.54563		0.81268	TKT
MP:0002751	abnormal autonomic nervous system morpho...	0.54563		0.811993	DLG2	0.15933		0.29418	DLG2
MP:0002834	decreased heart weight	0.54563		0.811308	TKT
MP:0000226	abnormal mean corpuscular volume	0.54626		0.81156	SEPT8,ATP6V0D1
MP:0002166	altered tumor susceptibility	0.54661		0.811396	H2AFX,ATP2A2,ATP5A1,PKM,MAPK1,ACTB,SLC3A2	0.79895		0.878226	H2AFX	0.5721		0.644636	PKM
MP:0005621	abnormal cell physiology	0.54785		0.812552	CRMP1,DLG1,DSP,PGAM5,ATF6,GLUL,GNB1,GPM6A,GPM6B,GRIA2,GRIN1,SLC25A4,H2AFX,MBP,MOG,ATP2A2,ATP2B2,CEND1,PLP1,MAPK1,SLC1A2,SLC3A2,PRDX2,TUBA1A,ACTN4,SYNGAP1	0.53994		0.699849	DSP,GRIA2,GRIN1,H2AFX,MBP,SYNGAP1	0.86393		0.884806	DLG1,ATF6
MP:0000297	abnormal atrioventricular cushion morpho...	0.54966		0.814551	MAPK1
MP:0006307	abnormal seminiferous tubule size	0.54966		0.813866	H2AFX	0.16098		0.295686	H2AFX
MP:0008396	abnormal osteoclast differentiation	0.54966		0.813183	ATP2A2
MP:0002144	abnormal B cell differentiation	0.54995		0.812929	H2AFX,MAPK1,SLC3A2	0.47511		0.641625	H2AFX
MP:0001629	abnormal heart rate	0.55151		0.814552	DSP,ATP2A2	0.33663		0.50998	DSP
MP:0003084	abnormal skeletal muscle fiber morpholog...	0.55151		0.81387	PPP3CA,PPP3CB
MP:0000530	abnormal kidney blood vessel morphology	0.55366		0.816359	ACTN4
MP:0002633	persistent truncus arteriosis	0.55366		0.815676	MAPK1
MP:0008498	decreased IgG3 level	0.55366		0.814995	SLC3A2
MP:0002102	abnormal ear morphology	0.55367		0.814329	ATP2B2,CLDN11,MAPK1,ACTB					0.3743		0.487563	CLDN11
MP:0010630	abnormal cardiac muscle tissue morpholog...	0.55414		0.814341	DSP,ATP2A2,MYO18B	0.47722		0.642028	DSP
MP:0000416	sparse hair	0.55762		0.818772	DSP	0.16426		0.300931	DSP
MP:0002855	abnormal cochlear ganglion morphology	0.55762		0.81809	ATP2B2
MP:0003711	pathological neovascularization	0.55762		0.81741	H2AFX	0.16426		0.300156	H2AFX
MP:0010650	abnormal aorticopulmonary septum morphol...	0.55762		0.81673	MAPK1
MP:0010651	aorticopulmonary septal defect	0.55762		0.816052	MAPK1
MP:0010545	abnormal heart layer morphology	0.55908		0.81751	DSP,ATP2A2,MAPK1,MYO18B	0.59025		0.743317	DSP
MP:0002534	abnormal type IV hypersensitivity reacti...	0.56154		0.820426	ACTB
MP:0003658	abnormal capillary morphology	0.56154		0.819746	ACTN4
MP:0008182	decreased marginal zone B cell number	0.56154		0.819067	ACTB
MP:0009400	decreased skeletal muscle fiber size	0.56154		0.81839	PPP3CB
MP:0005376	homeostasis/metabolism phenotype	0.5644		0.821878	DLG1,DLG4,PGAM5,HSPA4L,ATF6,GLUL,GNAO1,GPM6B,GRIA2,GRIN1,GRIN2B,SLC25A4,GRM3,H2AFX,MBP,ATP1A1,ATP1A3,ATP1B1,ATP2A2,NSF,ATP2B2,PLP1,PPP3CA,PPP3CB,MAPK1,ACTB,SLC1A2,SLC3A2,STX1A,PRDX2,ALDH5A1,ACTN4,CAMK2A,MYO18B,SLC4A4,SLC9A3R1	0.76525		0.855776	DLG4,GRIA2,GRIN1,GRM3,H2AFX,MBP,CAMK2A	0.68452		0.726725	DLG1,HSPA4L,ATF6,ATP1A3
MP:0000647	abnormal sebaceous gland morphology	0.56543		0.822698	DLG4	0.16753		0.303782	DLG4
MP:0001270	distended abdomen	0.56543		0.82202	DLG1					0.09247		0.262634	DLG1
MP:0005602	decreased angiogenesis	0.56543		0.821342	ATP2A2
MP:0006138	congestive heart failure	0.56543		0.820665	ATP2A2
MP:0008172	abnormal follicular B cell morphology	0.56543		0.81999	ACTB
MP:0010403	atrial septal defect	0.56543		0.819316	ATP2A2
MP:0013543	abnormal holocrine gland morphology	0.56543		0.818642	DLG4	0.16753		0.301469	DLG4
MP:0004198	abnormal fetal size	0.56699		0.820227	DLG1,STX1A					0.20028		0.341654	DLG1
MP:0009205	abnormal internal male genitalia morphol...	0.56834		0.821505	DLG1,H2AFX,CLDN11,ACTB,TKT,ATP6V0D1	0.75097		0.8519	H2AFX	0.15329		0.312825	DLG1,CLDN11
MP:0004201	fetal growth retardation	0.56929		0.822204	DLG1					0.09341		0.259944	DLG1
MP:0006107	abnormal fetal atrioventricular canal mo...	0.56929		0.821531	MAPK1
MP:0003961	decreased lean body mass	0.57207		0.824867	ATP5A1,SH3GL2
MP:0001256	abnormal body length	0.57274		0.825158	DLG1,MAPK1,SH3GL2					0.2973		0.418957	DLG1
MP:0001654	hepatic necrosis	0.57311		0.825016	MAPK1
MP:0001905	abnormal dopamine level	0.5769		0.829794	PGAM5
MP:0010500	myocardium hypoplasia	0.5769		0.829117	ATP2A2
MP:0013277	abnormal fasted circulating glucose leve...	0.5769		0.828442	GNAO1
MP:0001513	limb grasping	0.5771		0.828054	KCNA2,ATP2B2
MP:0010025	decreased total body fat amount	0.57883		0.82986	ATP6V0A1,SH3GL2,LGI1					0.29955		0.421051	LGI1
MP:0001785	edema	0.58036		0.831377	ATP2A2,MAPK1,SLC1A2,SLC4A4
MP:0002652	thin myocardium	0.58066		0.831132	MAPK1
MP:0008714	increased lung carcinoma incidence	0.58066		0.830457	MAPK1
MP:0008803	abnormal placental labyrinth vasculature...	0.58066		0.829783	MAPK1
MP:0001556	increased circulating HDL cholesterol le...	0.58438		0.834423	GRM3	0.17566		0.314502	GRM3
MP:0001973	increased thermal nociceptive threshold	0.58438		0.833747	GRIA3	0.17566		0.31371	GRIA3
MP:0005289	increased oxygen consumption	0.58438		0.833072	ACTB
MP:0005195	abnormal posterior eye segment morpholog...	0.58574		0.834336	GPM6B,H2AFX,MOG,NSF,PLP1,ACTN4	0.75719		0.856216	H2AFX
MP:0000436	abnormal head movements	0.58807		0.836978	ATP2B2
MP:0002024	increased T cell derived lymphoma incide...	0.58807		0.836303	H2AFX	0.17728		0.315808	H2AFX
MP:0002053	decreased incidence of induced tumors	0.58807		0.835628	SLC3A2
MP:0008503	abnormal spinal cord grey matter morphol...	0.58951		0.837	GRIA2,SLC1A2	0.35613		0.532692	GRIA2
MP:0002200	abnormal brain ventricular system morpho...	0.59086		0.838241	GPM6B,PLP1,SLC9A3R1
MP:0008195	abnormal professional antigen presenting...	0.59091		0.837638	GPM6B,H2AFX,ATP1A3,ATP2A2,PLP1,MAPK1,ACTB,SLC3A2	0.85442		0.906862	H2AFX	0.6393		0.693414	ATP1A3
MP:0000282	abnormal interatrial septum morphology	0.59173		0.838126	ATP2A2
MP:0002417	abnormal megakaryocyte morphology	0.59173		0.837452	SLC4A4
MP:0006319	abnormal epididymal fat pad morphology	0.59173		0.83678	ACTB
MP:0010365	increased thymus tumor incidence	0.59173		0.836109	H2AFX	0.17889		0.317083	H2AFX
MP:0001921	reduced fertility	0.59373		0.838263	HSPA4L,GRIA3,GRIN1,TKT,SLC9A3R1	0.31647		0.483572	GRIA3,GRIN1	0.46409		0.568252	HSPA4L
MP:0004951	abnormal spleen weight	0.59439		0.838523	PRDX2,SLC4A4
MP:0002092	abnormal eye morphology	0.59471		0.838303	DLG1,GPM6B,H2AFX,MOG,NSF,PLP1,MAPK1,TKT,ACTN4,SLC4A4,LGI1	0.93375		0.959462	H2AFX	0.39166		0.503041	DLG1,LGI1
MP:0008209	decreased pre-B cell number	0.59536		0.838549	MAPK1
MP:0010274	increased organ/body region tumor incide...	0.59681		0.83992	H2AFX,ATP2A2,PKM,MAPK1,ACTB	0.69364		0.819651	H2AFX	0.46527		0.567176	PKM
MP:0010402	ventricular septal defect	0.59682		0.839263	ATP2A2,MAPK1
MP:0001726	abnormal allantois morphology	0.59895		0.841587	SLC25A3
MP:0002702	decreased circulating free fatty acid le...	0.59895		0.840916	ACTB
MP:0011750	abnormal seminiferous tubule epithelium ...	0.59895		0.840247	CLDN11					0.10091		0.266035	CLDN11
MP:0005277	abnormal brainstem morphology	0.59923		0.839971	GRIN1,ATP2B2	0.36124		0.536937	GRIN1
MP:0002759	abnormal caudal vertebrae morphology	0.60251		0.843897	SH3GL2
MP:0010454	abnormal truncus arteriosus septation	0.60251		0.843227	MAPK1
MP:0008248	abnormal mononuclear phagocyte morpholog...	0.60295		0.843173	GPM6B,ATP1A3,ATP2A2,PLP1,SLC3A2					0.46762		0.566283	ATP1A3
MP:0002753	dilated heart left ventricle	0.60605		0.846836	ATP2A2
MP:0008947	increased neuron number	0.60605		0.846165	ATP2B2
MP:0009764	decreased sensitivity to induced morbidi...	0.60605		0.845495	SLC3A2
MP:0010563	increased heart right ventricle size	0.60605		0.844826	ATP2A2
MP:0013151	abnormal incidence of induced tumors	0.60642		0.844674	H2AFX,SLC3A2	0.36504		0.541451	H2AFX
MP:0008568	abnormal interleukin secretion	0.60783		0.845969	DLG1,MBP,MOG,PPP3CA	0.61309		0.761262	MBP	0.39497		0.504938	DLG1
MP:0005668	decreased circulating leptin level	0.60955		0.847693	ACTB
MP:0009703	decreased birth body size	0.61116		0.849262	SH3GL2,SLC4A4
MP:0000003	abnormal adipose tissue morphology	0.61127		0.848745	GPM6A,ATP6V0A1,ACTB,SH3GL2,TKT,CAMK2B,LGI1					0.59472		0.660667	LGI1
MP:0000812	abnormal dentate gyrus morphology	0.61302		0.850505	TUBA1A
MP:0004129	abnormal respiratory quotient	0.61302		0.849836	GNAO1
MP:0005432	abnormal pro-B cell morphology	0.61302		0.849168	MAPK1
MP:0008866	chromosomal instability	0.61302		0.848501	H2AFX	0.18851		0.330826	H2AFX
MP:0013660	abnormal bone marrow hematopoietic cell ...	0.61302		0.847835	SLC4A4
MP:0000352	decreased cell proliferation	0.6162		0.851564	ATF6,GNB1,H2AFX,MAPK1	0.61704		0.763493	H2AFX	0.39825		0.50678	ATF6
MP:0010094	abnormal chromosome stability	0.61646		0.851256	H2AFX	0.1901		0.331157	H2AFX
MP:0013152	abnormal organ/body region tumor inciden...	0.61657		0.850741	H2AFX,ATP2A2,PKM,MAPK1,ACTB	0.70182		0.823825	H2AFX	0.47287		0.570134	PKM
MP:0009701	abnormal birth body size	0.61818		0.852295	SH3GL2,SLC4A4
MP:0005093	decreased B cell proliferation	0.61987		0.853957	SLC3A2
MP:0000521	abnormal kidney cortex morphology	0.61997		0.853427	DLG1,HSPA4L,ACTN4					0.05022		0.20963	DLG1,HSPA4L
MP:0000230	abnormal systemic arterial blood pressur...	0.6205		0.85349	ATP1A2,ATP2A2					0.21861		0.351178	ATP1A2
MP:0000527	abnormal kidney development	0.62325		0.856604	DLG1					0.10743		0.272783	DLG1
MP:0001177	atelectasis	0.62325		0.855936	GRIN1	0.19328		0.33505	GRIN1
MP:0005650	abnormal limb bud morphology	0.62325		0.85527	SLC25A3
MP:0010579	increased heart left ventricle size	0.62325		0.854604	ATP2A2
MP:0001242	hyperkeratosis	0.6266		0.85853	ATP2A2
MP:0003638	abnormal response/metabolism to endogeno...	0.6266		0.857863	SLC9A3R1
MP:0000488	abnormal intestinal epithelium morpholog...	0.6274		0.858291	DLG1,SLC9A3R1					0.22108		0.354114	DLG1
MP:0005563	abnormal hemoglobin content	0.6274		0.857625	PRDX2,SLC4A4
MP:0000260	abnormal angiogenesis	0.6275		0.857097	H2AFX,ATP2A2,MYO18B	0.51487		0.679782	H2AFX
MP:0011098	complete embryonic lethality during orga...	0.62768		0.856679	H2AFX,HSP90AB1,ATP2A2,MAPK1,ACTB,MYO18B	0.7721		0.862077	H2AFX	0.54276		0.62565	HSP90AB1
MP:0010865	prenatal growth retardation	0.62846		0.857079	DLG1,ARC,MAPK1,ACTB,STX1A					0.47751		0.574472	DLG1
MP:0000627	abnormal mammary gland morphology	0.62968		0.858079	PKM,ACTB					0.2219		0.354397	PKM
MP:0008942	abnormal induced cell death	0.62968		0.857416	ATF6,PRDX2					0.2219		0.352354	ATF6
MP:0011109	partial lethality throughout fetal growt...	0.62968		0.856754	GNB1,STX1A
MP:0013554	abnormal apocrine gland morphology	0.62968		0.856093	PKM,ACTB					0.2219		0.351342	PKM
MP:0002843	decreased systemic arterial blood pressu...	0.62992		0.855759	ATP2A2
MP:0003641	small lung	0.62992		0.855099	DLG1					0.10928		0.276208	DLG1
MP:0009655	abnormal secondary palate development	0.62992		0.854441	DLG1					0.10928		0.274946	DLG1
MP:0010499	abnormal ventricle myocardium morphology	0.62992		0.853784	ATP2A2
MP:0005375	adipose tissue phenotype	0.63177		0.855633	GPM6A,ATP6V0A1,ACTB,SH3GL2,TKT,CAMK2B,LGI1					0.60202		0.66609	LGI1
MP:0002413	abnormal megakaryocyte progenitor cell m...	0.63321		0.856925	SLC4A4
MP:0002828	abnormal renal glomerular capsule morpho...	0.63321		0.856267	ACTN4
MP:0010279	increased gastrointestinal tumor inciden...	0.63321		0.85561	H2AFX	0.19802		0.341597	H2AFX
MP:0013296	abnormal susceptibility to induced colit...	0.63321		0.854955	SLC3A2
MP:0000516	abnormal renal/urinary system morphology	0.63806		0.860844	DLG1,HSPA4L,ATP2A2,TKT,ACTN4,SLC4A4,ATP6V0D1					0.21767		0.350691	DLG1,HSPA4L
MP:0002111	abnormal tail morphology	0.63861		0.860926	DLG1,SLC25A3,SH3GL2					0.3224		0.444106	DLG1
MP:0001575	cyanosis	0.63868		0.860363	DLG1,GRIN1	0.38253		0.560359	GRIN1	0.22518		0.355513	DLG1
MP:0002596	abnormal hematocrit	0.63868		0.859705	PRDX2,SLC4A4
MP:0008261	arrest of male meiosis	0.6397		0.860421	H2AFX	0.20116		0.344499	H2AFX
MP:0009653	abnormal palate development	0.6397		0.859765	DLG1					0.11206		0.275648	DLG1
MP:0001077	abnormal spinal nerve morphology	0.64291		0.86342	DSP	0.20273		0.346351	DSP
MP:0002725	abnormal vein morphology	0.64291		0.862763	MYO18B
MP:0004972	abnormal regulatory T cell number	0.64291		0.862106	ACTB
MP:0013663	increased myeloid cell number	0.64312		0.861732	PRDX2,SLC4A4
MP:0002006	tumorigenesis	0.64553		0.864304	H2AFX,ATP2A2,ATP5A1,PKM,MAPK1,ACTB,SLC3A2	0.82879		0.897118	H2AFX	0.60698		0.668892	PKM
MP:0001805	decreased IgG level	0.64752		0.86631	H2AFX,SLC3A2	0.38744		0.566381	H2AFX
MP:0004937	dilated heart	0.64752		0.865653	DSP,ATP2A2	0.38744		0.565216	DSP
MP:0004941	abnormal regulatory T cell morphology	0.64924		0.867294	ACTB
MP:0001191	abnormal skin condition	0.65187		0.870148	MAPK1,CAMK2A	0.38988		0.566445	CAMK2A
MP:0000639	abnormal adrenal gland morphology	0.65545		0.874264	STX1B
MP:0008211	decreased mature B cell number	0.65832		0.877428	ACTB,SLC3A2
MP:0004393	abnormal cochlear inner hair cell morpho...	0.65852		0.877031	ATP2B2
MP:0005028	abnormal trophectoderm morphology	0.65852		0.876369	MAPK1
MP:0000452	abnormal mouth morphology	0.65949		0.876997	DLG1,DSP,MAPK1,SLC4A4	0.63772		0.778216	DSP	0.41567		0.522909	DLG1
MP:0000585	kinked tail	0.66156		0.879087	DLG1					0.11851		0.281461	DLG1
MP:0011704	decreased fibroblast proliferation	0.66156		0.878424	MAPK1
MP:0003945	abnormal lymphocyte physiology	0.66171		0.877962	DLG1,H2AFX,MBP,MOG,PPP3CA,PPP3CB,MAPK1,SLC3A2	0.59201		0.744211	H2AFX,MBP	0.66305		0.713556	DLG1
MP:0001806	decreased IgM level	0.66457		0.881093	SLC3A2
MP:0010577	abnormal heart right ventricle size	0.66457		0.88043	ATP2A2
MP:0020179	abnormal IgG3 level	0.66457		0.879769	SLC3A2
MP:0000556	abnormal hindlimb morphology	0.66537		0.880167	PGAM5,SH3GL2,ATP6V0D1
MP:0002703	abnormal renal tubule morphology	0.66678		0.88137	ACTN4,SLC4A4
MP:0005179	decreased circulating cholesterol level	0.66678		0.880709	NSF,ACTB
MP:0004261	abnormal embryonic neuroepithelium morph...	0.66756		0.881079	GNB1
MP:0010578	abnormal heart left ventricle size	0.66756		0.88042	ATP2A2
MP:0001325	abnormal retina morphology	0.66833		0.880776	GPM6B,H2AFX,NSF,PLP1,ACTN4	0.72341		0.843582	H2AFX
MP:0003948	abnormal gas homeostasis	0.66866		0.880552	DLG1,GNAO1,GRIN1,ACTB	0.64217		0.780958	GRIN1	0.41948		0.525303	DLG1
MP:0003009	abnormal cytokine secretion	0.67107		0.883066	DLG1,MBP,MOG,PPP3CA,PPP3CB	0.72457		0.843547	MBP	0.49455		0.584758	DLG1
MP:0001844	autoimmune response	0.67227		0.883985	MBP,MOG,ACTB	0.53885		0.702288	MBP
MP:0000858	altered metastatic potential	0.67345		0.884876	PKM					0.12217		0.285236	PKM
MP:0005005	abnormal self tolerance	0.67568		0.887145	MBP,MOG,ACTB	0.54072		0.699581	MBP
MP:0008561	decreased tumor necrosis factor secretio...	0.67636		0.887376	DLG1					0.12308		0.286148	DLG1
MP:0002864	abnormal ocular fundus morphology	0.67787		0.888696	GPM6B,H2AFX,NSF,PLP1,ACTN4	0.72744		0.844116	H2AFX
MP:0002403	abnormal pre-B cell morphology	0.67925		0.889843	MAPK1
MP:0008180	abnormal marginal zone B cell morphology	0.67925		0.889182	ACTB
MP:0005312	pericardial effusion	0.6821		0.89225	MYO18B
MP:0008566	increased interferon-gamma secretion	0.6821		0.891588	MBP	0.22287		0.376226	MBP
MP:0014141	abnormal mesoderm morphology	0.6821		0.890927	ARC
MP:0000181	abnormal circulating LDL cholesterol lev...	0.68494		0.893974	ACTB
MP:0001212	skin lesions	0.68494		0.893312	DLGAP3	0.2244		0.377013	DLGAP3
MP:0008019	increased liver tumor incidence	0.68775		0.896313	PKM					0.12673		0.290951	PKM
MP:0009766	increased sensitivity to xenobiotic indu...	0.68775		0.895651	ATF6					0.12673		0.289744	ATF6
MP:0011518	abnormal cell chemotaxis	0.68775		0.894989	ACTN4
MP:0005000	abnormal immune tolerance	0.68906		0.896032	MBP,MOG,ACTB	0.54813		0.706589	MBP
MP:0005394	taste/olfaction phenotype	0.69053		0.897282	SLC6A1
MP:0010954	abnormal cellular respiration	0.69053		0.89662	SLC25A4
MP:0005266	abnormal metabolism	0.69249		0.898503	SLC25A4,H2AFX,ATP1A3,ALDH5A1,SLC9A3R1	0.73365		0.843044	H2AFX	0.50344		0.590203	ATP1A3
MP:0002177	abnormal outer ear morphology	0.69329		0.898879	MAPK1
MP:0010297	increased hepatobiliary system tumor inc...	0.69329		0.898218	PKM					0.12855		0.29269	PKM
MP:0000063	decreased bone mineral density	0.69508		0.899876	SH3GL2,SLC9A3R1
MP:0004197	abnormal fetal growth/weight/body size	0.69508		0.899215	DLG1,STX1A					0.247		0.380159	DLG1
MP:0011101	partial prenatal lethality	0.6956		0.899228	ATP2A2,VDAC1,SLC9A3R1
MP:0000445	short snout	0.69602		0.899111	DLG1					0.12946		0.293549	DLG1
MP:0004046	abnormal mitosis	0.69602		0.898452	MAPK1
MP:0005330	cardiomyopathy	0.69602		0.897794	DSP	0.23049		0.383609	DSP
MP:0003984	embryonic growth retardation	0.69804		0.899741	ARC,MAPK1,ACTB,STX1A
MP:0010468	abnormal thoracic aorta morphology	0.69873		0.899972	ATP2A2
MP:0002160	abnormal reproductive system morphology	0.69948		0.90028	DLG1,HSPA4L,H2AFX,ATP2A2,CLDN11,MAPK1,ACTB,TKT,ATP6V0D1	0.90936		0.945361	H2AFX	0.10377		0.269704	DLG1,HSPA4L,CLDN11
MP:0000350	abnormal cell proliferation	0.70096		0.901527	CRMP1,ATF6,GNB1,H2AFX,CEND1,MAPK1,SLC3A2	0.84531		0.910828	H2AFX	0.62752		0.686039	ATF6
MP:0001574	abnormal oxygen level	0.7028		0.903234	DLG1,GRIN1	0.41964		0.591501	GRIN1	0.25018		0.378707	DLG1
MP:0003953	abnormal hormone level	0.70319		0.903076	DLG4,GNAO1,ATP1A1,ATP2A2,ACTB,STX1A,SLC4A4	0.84598		0.908788	DLG4
MP:0002210	abnormal sex determination	0.7037		0.903073	H2AFX,CLDN11,ACTB,TKT	0.65947		0.797891	H2AFX	0.4345		0.539211	CLDN11
MP:0000245	abnormal erythropoiesis	0.70408		0.902903	PRDX2
MP:0008014	increased lung tumor incidence	0.70408		0.902247	MAPK1
MP:0010298	increased respiratory system tumor incid...	0.70408		0.901591	MAPK1
MP:0006207	embryonic lethality during organogenesis	0.7043		0.901218	H2AFX,HSP90AB1,ATP2A2,MAPK1,ACTB,VDAC1,MYO18B	0.84631		0.907767	H2AFX	0.6288		0.686077	HSP90AB1
MP:0002136	abnormal kidney physiology	0.70522		0.90174	HSPA4L,ACTN4,SLC4A4					0.35021		0.475285	HSPA4L
MP:0000111	cleft palate	0.7066		0.902849	DLG1,MAPK1					0.25177		0.377998	DLG1
MP:0005282	decreased fatty acid level	0.70672		0.902348	ACTB
MP:0000631	abnormal neuroendocrine gland morphology	0.70934		0.905038	STX1B
MP:0000694	spleen hypoplasia	0.70934		0.904383	ACTB
MP:0001674	abnormal germ layer development	0.70934		0.903729	DSP	0.23803		0.389754	DSP
MP:0003942	abnormal urinary system development	0.70934		0.903076	DLG1					0.13399		0.2965	DLG1
MP:0003723	abnormal long bone morphology	0.71066		0.904103	PGAM5,SH3GL2,SLC4A4,ATP6V0D1
MP:0001263	weight loss	0.71151		0.904531	MOG,ATP2A2,ACTN4
MP:0000284	double outlet right ventricle	0.71193		0.904413	MAPK1
MP:0004645	decreased vertebrae number	0.71193		0.903761	SH3GL2
MP:0011203	abnormal parietal yolk sac morphology	0.71193		0.903111	MAPK1
MP:0002088	abnormal embryonic growth/weight/body si...	0.71311		0.903957	DLG1,DSP,ARC,ATP2A2,MAPK1,ACTB,STX1A	0.84895		0.907852	DSP	0.63219		0.688412	DLG1
MP:0002135	abnormal kidney morphology	0.71345		0.903738	DLG1,HSPA4L,TKT,ACTN4,SLC4A4,ATP6V0D1					0.19444		0.334801	DLG1,HSPA4L
MP:0000852	small cerebellum	0.7145		0.904417	ATP2B2
MP:0001304	cataract	0.7145		0.903768	DLG1					0.13579		0.296906	DLG1
MP:0006035	abnormal mitochondrion morphology	0.7145		0.90312	PGAM5
MP:0005389	reproductive system phenotype	0.71486		0.902927	DLG1,HSPA4L,GNAO1,GRIA3,GRIN1,H2AFX,ATP2A2,ATP2B2,CLDN11,MAPK1,ACTB,TKT,ATP6V0D1,SLC9A3R1	0.69794		0.820629	GRIA3,GRIN1,H2AFX	0.26718		0.390494	DLG1,HSPA4L,CLDN11
MP:0005384	cellular phenotype	0.71517		0.902672	CRMP1,DLG1,DSP,PGAM5,ATF6,GLUL,GNB1,GPM6A,GPM6B,GRIA2,GRIN1,SLC25A4,H2AFX,MBP,MOG,ATP2A2,ATP2B2,CEND1,PLP1,MAPK1,SLC1A2,SLC3A2,PRDX2,TUBA1A,ACTN4,SYNGAP1	0.62267		0.767779	DSP,GRIA2,GRIN1,H2AFX,MBP,SYNGAP1	0.89384		0.905342	DLG1,ATF6
MP:0002108	abnormal muscle morphology	0.71529		0.902177	DSP,ATP2A2,PPP3CA,PPP3CB,ACTB,MYO18B,SLC4A4	0.8496		0.907178	DSP
MP:0005221	abnormal rostral-caudal axis patterning	0.71705		0.90375	MAPK1
MP:0010508	abnormal heart electrocardiography wavef...	0.71705		0.903104	DSP	0.24253		0.393487	DSP
MP:0005418	abnormal circulating hormone level	0.7192		0.905165	DLG4,GNAO1,ATP1A1,ATP2A2,ACTB,SLC4A4	0.80486		0.881987	DLG4
MP:0011094	complete embryonic lethality before impl...	0.71957		0.904984	TKT
MP:0000767	abnormal smooth muscle morphology	0.72208		0.907493	ACTB
MP:0001712	abnormal placenta development	0.72208		0.906846	MAPK1
MP:0020151	abnormal circulating non-HDL cholesterol...	0.72208		0.9062	ACTB
MP:0000822	abnormal brain ventricle morphology	0.72321		0.906972	GPM6B,PLP1
MP:0002693	abnormal pancreas physiology	0.72321		0.906327	ATF6,GNAO1					0.25888		0.383449	ATF6
MP:0011504	abnormal limb long bone morphology	0.72377		0.906384	PGAM5,SH3GL2,ATP6V0D1
MP:0002020	increased tumor incidence	0.72651		0.909169	H2AFX,ATP2A2,PKM,MAPK1,ACTB	0.74833		0.853	H2AFX	0.51812		0.602287	PKM
MP:0003358	abnormal hypaxial muscle morphology	0.72702		0.909162	SLC4A4
MP:0002792	abnormal retinal vasculature morphology	0.72945		0.911554	H2AFX	0.24996		0.403694	H2AFX
MP:0005217	abnormal pancreatic beta cell morphology	0.72945		0.910908	GNAO1
MP:0010273	increased classified tumor incidence	0.72954		0.910375	H2AFX,ATP2A2,MAPK1,ACTB	0.6726		0.809632	H2AFX
MP:0002161	abnormal fertility/fecundity	0.7297		0.90993	HSPA4L,GNAO1,GRIA3,GRIN1,ATP2A2,ATP2B2,CLDN11,ACTB,TKT,SLC9A3R1	0.74436		0.851212	GRIA3,GRIN1	0.3972		0.506614	HSPA4L,CLDN11
MP:0000454	abnormal jaw morphology	0.72976		0.909361	DLG1,MAPK1,SLC4A4					0.36132		0.482052	DLG1
MP:0000653	abnormal sex gland morphology	0.7316		0.91101	DLG1,H2AFX,CLDN11,ACTB,TKT,ATP6V0D1	0.8094		0.884229	H2AFX	0.20059		0.340077	DLG1,CLDN11
MP:0001891	hydroencephaly	0.73187		0.910703	SLC9A3R1
MP:0002968	increased circulating alkaline phosphata...	0.73187		0.91006	SLC25A4
MP:0003921	abnormal heart left ventricle morphology	0.73209		0.909692	DSP,ATP2A2	0.43797		0.61006	DSP
MP:0002128	abnormal blood circulation	0.73251		0.909572	GRIN1,ATP2A2,MAPK1,MYO18B,SLC4A4	0.75097		0.853266	GRIN1
MP:0005388	respiratory system phenotype	0.73516		0.91222	DLG1,GNB1,GRIN1,KCNA2,ATP1A2,ATP1A3,ATP1B1,ATP2A2,MAPK1,SH3GL2	0.9367		0.959711	GRIN1	0.14015		0.304026	DLG1,ATP1A2,ATP1A3
MP:0000759	abnormal skeletal muscle morphology	0.73564		0.912173	PPP3CA,PPP3CB,SLC4A4
MP:0002458	abnormal B cell number	0.73735		0.91365	H2AFX,MAPK1,ACTB,SLC3A2	0.67664		0.811739	H2AFX
MP:0020188	abnormal classified tumor incidence	0.73735		0.913008	H2AFX,ATP2A2,MAPK1,ACTB	0.67664		0.810368	H2AFX
MP:0002362	abnormal spleen marginal zone morphology	0.73899		0.914396	ACTB
MP:0008171	abnormal mature B cell morphology	0.74119		0.916475	H2AFX,MAPK1,ACTB,SLC3A2	0.67865		0.811404	H2AFX
MP:0002021	increased incidence of induced tumors	0.74132		0.915993	H2AFX	0.25733		0.412776	H2AFX
MP:0005169	abnormal male meiosis	0.74132		0.915351	H2AFX	0.25733		0.411844	H2AFX
MP:0009890	cleft secondary palate	0.74132		0.91471	DLG1					0.14566		0.308687	DLG1
MP:0010155	abnormal intestine physiology	0.74244		0.915451	SLC3A2,SLC4A4
MP:0000934	abnormal telencephalon development	0.74363		0.916277	GNB1
MP:0006126	abnormal cardiac outflow tract developme...	0.74363		0.915637	MAPK1
MP:0005150	cachexia	0.74592		0.917815	ATP2A2
MP:0005385	cardiovascular system phenotype	0.74636		0.917716	DSP,GNAO1,GRIN1,SLC25A4,H2AFX,HSP90AB1,ATP1A1,ATP1A2,ATP1B1,ATP2A2,ATP6V0A1,PPP3CB,MAPK1,ACTB,TKT,ACTN4,MYO18B,SLC4A4	0.85988		0.909933	DSP,GRIN1,H2AFX	0.72521		0.765499	HSP90AB1,ATP1A2
MP:0002816	colitis	0.74819		0.919324	SLC3A2
MP:0003043	hypoalgesia	0.74819		0.918683	GRIA3	0.26171		0.416972	GRIA3
MP:0005166	decreased susceptibility to injury	0.74819		0.918044	PPP3CB
MP:0005288	abnormal oxygen consumption	0.74819		0.917405	ACTB
MP:0002085	abnormal embryonic tissue morphology	0.74964		0.918544	DLG1,DSP,ARC,GNB1,HSP90AB1,SLC25A3,MAPK1	0.86001		0.908714	DSP	0.25682		0.381423	DLG1,HSP90AB1
MP:0006036	abnormal mitochondrial physiology	0.75044		0.918885	PGAM5
MP:0004264	abnormal extraembryonic tissue physiolog...	0.75245		0.920706	ARC,MAPK1
MP:0001186	pigmentation phenotype	0.7527		0.920373	NSF,ACTN4,LGI1					0.37227		0.487223	LGI1
MP:0002115	abnormal limb bone morphology	0.7527		0.919735	PGAM5,SH3GL2,ATP6V0D1
MP:0001147	small testis	0.75408		0.920782	H2AFX,CLDN11,TKT	0.58604		0.739328	H2AFX	0.37294		0.486943	CLDN11
MP:0003755	abnormal palate morphology	0.75409		0.920157	DLG1,MAPK1					0.27292		0.397828	DLG1
MP:0002873	normal phenotype	0.75807		0.924373	GRIA2,GRIN1,SLC25A4,GRM3,MBP,ATP1A2,ATP1B1,PKM,SLC17A7,ACTB,SH3GL2,SLC1A2,SLC6A1,STX1A	0.27011		0.426521	GRIA2,GRIN1,GRM3,MBP,SLC17A7	0.58831		0.654866	ATP1A2,PKM
MP:0003156	abnormal leukocyte migration	0.75925		0.925172	ACTN4
MP:0010038	abnormal placenta physiology	0.75925		0.924532	MAPK1
MP:0011702	abnormal fibroblast proliferation	0.75925		0.923894	MAPK1
MP:0005325	abnormal renal glomerulus morphology	0.76054		0.924825	DLG1,ACTN4					0.27601		0.398119	DLG1
MP:0013558	abnormal exocrine gland morphology	0.76114		0.924916	DLG1,DLG4,PKM,ACTB,ATP6V0D1	0.76376		0.856813	DLG4	0.16245		0.31407	DLG1,PKM
MP:0002962	increased urine protein level	0.7614		0.924595	ACTN4
MP:0003137	abnormal impulse conducting system condu...	0.7614		0.923958	DSP	0.27041		0.426046	DSP
MP:0002675	asthenozoospermia	0.76354		0.925917	HSPA4L					0.15455		0.314233	HSPA4L
MP:0000470	abnormal stomach morphology	0.76565		0.927837	ATP2A2
MP:0002884	abnormal pharyngeal arch morphology	0.76565		0.9272	MAPK1
MP:0006279	abnormal limb development	0.76565		0.926563	SLC25A3
MP:0001081	abnormal cranial ganglia morphology	0.76775		0.928466	ATP2B2
MP:0003304	large intestinal inflammation	0.76775		0.92783	SLC3A2
MP:0000281	abnormal interventricular septum morphol...	0.7684		0.927979	ATP2A2,MAPK1
MP:0001146	abnormal testis morphology	0.76928		0.928405	DLG1,H2AFX,CLDN11,TKT	0.69364		0.82102	H2AFX	0.11845		0.282537	DLG1,CLDN11
MP:0003797	abnormal compact bone morphology	0.76983		0.928433	SLC4A4
MP:0001698	decreased embryo size	0.77045		0.928545	DLG1,DSP,ATP2A2,MAPK1	0.69428		0.819042	DSP	0.46586		0.566642	DLG1
MP:0001634	internal hemorrhage	0.77301		0.930994	GRIN1,MYO18B	0.46551		0.634705	GRIN1
MP:0003564	abnormal insulin secretion	0.77393		0.931465	GNAO1
MP:0000477	abnormal intestine morphology	0.77537		0.932561	DLG1,SLC4A4,SLC9A3R1					0.38371		0.497469	DLG1
MP:0002148	abnormal hypersensitivity reaction	0.77595		0.932622	ACTB
MP:0002891	increased insulin sensitivity	0.77595		0.931986	ATF6					0.15984		0.319101	ATF6
MP:0002460	decreased immunoglobulin level	0.77604		0.931459	H2AFX,SLC3A2	0.46766		0.636413	H2AFX
MP:0003959	abnormal lean body mass	0.77754		0.932625	ATP5A1,SH3GL2
MP:0002084	abnormal developmental patterning	0.77792		0.932446	DSP,ARC,MAPK1	0.60101		0.754188	DSP
MP:0004643	abnormal vertebrae number	0.77796		0.93186	SH3GL2
MP:0014138	abnormal germ layer morphology	0.77796		0.931227	ARC
MP:0001784	abnormal fluid regulation	0.77825		0.930941	ATP2A2,MAPK1,SLC1A2,MYO18B,SLC4A4
MP:0001935	decreased litter size	0.77904		0.931254	ATP2A2,SLC9A3R1
MP:0000180	abnormal circulating cholesterol level	0.77919		0.930802	GRM3,NSF,ACTB	0.60183		0.752553	GRM3
MP:0009944	abnormal olfactory lobe morphology	0.77995		0.931079	ATP1A2					0.16159		0.314615	ATP1A2
MP:0003881	abnormal nephron morphology	0.78045		0.931045	DLG1,ACTN4,SLC4A4					0.38638		0.498584	DLG1
MP:0004881	abnormal lung size	0.78192		0.932167	DLG1					0.16247		0.31301	DLG1
MP:0005159	azoospermia	0.78387		0.93386	CLDN11					0.16335		0.313609	CLDN11
MP:0013550	abnormal secondary palate morphology	0.7858		0.935527	DLG1					0.16422		0.313098	DLG1
MP:0008704	abnormal interleukin-6 secretion	0.78772		0.937179	MOG
MP:0002216	abnormal seminiferous tubule morphology	0.78782		0.936666	H2AFX,CLDN11	0.47617		0.641834	H2AFX	0.28976		0.412552	CLDN11
MP:0000266	abnormal heart morphology	0.78812		0.936391	DSP,SLC25A4,ATP1A2,ATP1B1,ATP2A2,PPP3CB,MAPK1,TKT,MYO18B	0.92712		0.956809	DSP	0.74988		0.787017	ATP1A2
MP:0000715	decreased thymocyte number	0.78962		0.937541	MAPK1
MP:0002414	abnormal myeloblast morphology/developme...	0.78962		0.936909	SLC3A2
MP:0020135	abnormal heart ventricle wall thickness	0.78962		0.936279	ATP2A2
MP:0003920	abnormal heart right ventricle morpholog...	0.79151		0.937889	ATP2A2
MP:0002060	abnormal skin morphology	0.79166		0.937436	DSP,ATP2A2,MAPK1,DLGAP3,CAMK2A,SLC4A4	0.23597		0.387275	DSP,DLGAP3,CAMK2A
MP:0005291	abnormal glucose tolerance	0.79276		0.938108	GNAO1,SLC25A4,ACTB
MP:0003179	thrombocytopenia	0.79338		0.938212	GRIN1	0.29315		0.455797	GRIN1
MP:0004982	abnormal osteoclast morphology	0.79338		0.937583	ATP2A2
MP:0005153	abnormal B cell proliferation	0.79338		0.936954	SLC3A2
MP:0000706	small thymus	0.7935		0.936468	PPP3CB,MAPK1
MP:0001933	abnormal litter size	0.7935		0.935841	ATP2A2,SLC9A3R1
MP:0001711	abnormal placenta morphology	0.7949		0.936865	HSP90AB1,MAPK1					0.29354		0.415785	HSP90AB1
MP:0006315	abnormal urine protein level	0.79523		0.936628	ACTN4
MP:0002401	abnormal lymphopoiesis	0.79605		0.936967	H2AFX,PPP3CB,MAPK1,SLC3A2	0.70858		0.829015	H2AFX
MP:0004849	abnormal testis size	0.79634		0.936683	H2AFX,CLDN11,TKT	0.61309		0.762598	H2AFX	0.39497		0.506113	CLDN11
MP:0001297	microphthalmia	0.79706		0.936904	TKT
MP:0002694	abnormal pancreas secretion	0.79706		0.93628	GNAO1
MP:0001216	abnormal epidermal layer morphology	0.79768		0.936384	DSP,ATP2A2	0.48351		0.646809	DSP
MP:0002827	abnormal renal corpuscle morphology	0.79768		0.93576	DLG1,ACTN4					0.29504		0.416839	DLG1
MP:0000913	abnormal brain development	0.80026		0.938162	GNB1,CEND1,PLP1,LGI1,SLC9A3R1					0.5534		0.633936	LGI1
MP:0001663	abnormal digestive system physiology	0.80027		0.93755	DLG1,CKMT1A,SLC3A2,SLC4A4					0.48153		0.578046	DLG1
MP:0013701	abnormal mature B cell number	0.80042		0.937103	ACTB,SLC3A2
MP:0002421	abnormal cell-mediated immunity	0.80193		0.938247	DLG1,H2AFX,MBP,MOG,PPP3CA,PPP3CB,MAPK1,ACTB,SLC3A2,ACTN4	0.77819		0.863438	H2AFX,MBP	0.7896		0.81934	DLG1
MP:0001312	abnormal cornea morphology	0.80247		0.938256	SLC4A4
MP:0001930	abnormal meiosis	0.80247		0.937634	H2AFX	0.30011		0.464581	H2AFX
MP:0008470	abnormal spleen B cell follicle morpholo...	0.80247		0.937013	SLC4A4
MP:0000462	abnormal digestive system morphology	0.8029		0.936894	DLG1,DSP,H2AFX,ATP2A2,MAPK1,SLC4A4,SLC9A3R1	0.60174		0.75377	DSP,H2AFX	0.66963		0.717833	DLG1
MP:0001117	absent gametes	0.80424		0.937836	CLDN11					0.17294		0.323017	CLDN11
MP:0005274	abnormal viscerocranium morphology	0.8045		0.937519	DLG1,MAPK1,SLC4A4					0.39955		0.507263	DLG1
MP:0003055	abnormal long bone epiphyseal plate morp...	0.806		0.938646	SLC4A4
MP:0002357	abnormal spleen white pulp morphology	0.80714		0.939353	ACTB,SLC4A4
MP:0001553	abnormal circulating free fatty acids le...	0.80774		0.939431	ACTB
MP:0002674	abnormal sperm motility	0.80774		0.938811	HSPA4L					0.17467		0.321884	HSPA4L
MP:0000523	cortical renal glomerulopathies	0.80946		0.94019	ACTN4
MP:0003562	abnormal pancreatic beta cell physiology	0.80946		0.939571	GNAO1
MP:0008251	abnormal phagocyte morphology	0.80969		0.939219	GPM6B,ATP1A3,ATP2A2,PLP1,SLC3A2					0.55839		0.638325	ATP1A3
MP:0000966	decreased sensory neuron number	0.81117		0.940317	ATP2B2
MP:0001116	small gonad	0.81128		0.939826	H2AFX,CLDN11,TKT	0.62328		0.767197	H2AFX	0.40345		0.511037	CLDN11
MP:0005381	digestive/alimentary phenotype	0.81144		0.939394	DLG1,DSP,H2AFX,ATP2A2,CKMT1A,MAPK1,SLC3A2,SLC4A4,SLC9A3R1	0.7335		0.844239	DSP,H2AFX	0.75872		0.794781	DLG1
MP:0004939	abnormal B cell morphology	0.81251		0.940015	H2AFX,MAPK1,ACTB,SLC3A2	0.71816		0.838839	H2AFX
MP:0002723	abnormal immune serum protein physiology	0.8128		0.939733	DLG1,H2AFX,MBP,MOG,PPP3CA,PPP3CB,SLC3A2	0.60851		0.758231	H2AFX,MBP	0.6742		0.721329	DLG1
MP:0000202	abnormal circulating alkaline phosphatas...	0.81287		0.939198	SLC25A4
MP:0000443	abnormal snout morphology	0.81287		0.938583	DLG1					0.17726		0.322344	DLG1
MP:0001155	arrest of spermatogenesis	0.81287		0.937968	H2AFX	0.30839		0.473265	H2AFX
MP:0006208	lethality throughout fetal growth and de...	0.8135		0.93808	GNB1,MAPK1,STX1A
MP:0013661	abnormal myeloid cell number	0.8135		0.937467	GRIN1,PRDX2,SLC4A4	0.62483		0.767772	GRIN1
MP:0002086	abnormal extraembryonic tissue morpholog...	0.81547		0.939123	ARC,HSP90AB1,SLC25A3,MAPK1					0.49005		0.586995	HSP90AB1
MP:0005452	abnormal adipose tissue amount	0.81547		0.93851	ATP6V0A1,SH3GL2,TKT,LGI1					0.49005		0.584454	LGI1
MP:0010147	abnormal endocrine pancreas physiology	0.81621		0.938748	GNAO1
MP:0002420	abnormal adaptive immunity	0.81642		0.938377	DLG1,H2AFX,MBP,MOG,PPP3CA,PPP3CB,MAPK1,ACTB,SLC3A2,ACTN4	0.78544		0.86741	H2AFX,MBP	0.79468		0.823061	DLG1
MP:0000489	abnormal large intestine morphology	0.81786		0.939419	SLC4A4
MP:0010358	abnormal free fatty acids level	0.81949		0.940678	ACTB
MP:0001577	anemia	0.81998		0.940628	PRDX2,SLC4A4
MP:0004806	absent germ cells	0.82111		0.941312	CLDN11					0.18157		0.321688	CLDN11
MP:0005092	decreased double-positive T cell number	0.82111		0.940699	MAPK1
MP:0003795	abnormal bone structure	0.82144		0.940466	GNAO1,ATP2A2,SH3GL2,SLC4A4,SLC9A3R1
MP:0008217	abnormal B cell activation	0.82272		0.94132	SLC3A2
MP:0008772	increased heart ventricle size	0.82431		0.942527	ATP2A2
MP:0002109	abnormal limb morphology	0.82494		0.942636	PGAM5,SLC25A3,ADAM22,SH3GL2,ATP6V0D1	0.79418		0.874338	ADAM22
MP:0000550	abnormal forelimb morphology	0.82589		0.94311	ADAM22	0.31927		0.486801	ADAM22
MP:0001695	abnormal gastrulation	0.82732		0.944131	DSP,ARC	0.50696		0.670587	DSP
MP:0002211	abnormal primary sex determination	0.82841		0.944763	H2AFX,CLDN11,TKT	0.63548		0.77682	H2AFX	0.41375		0.521685	CLDN11
MP:0002697	abnormal eye size	0.83054		0.946579	TKT
MP:0010119	abnormal bone mineral density	0.83206		0.947699	SH3GL2,SLC9A3R1
MP:0000601	small liver	0.83206		0.947086	TKT
MP:0004957	abnormal blastocyst morphology	0.83206		0.946475	MAPK1
MP:0014137	abnormal preimplantation embryo morpholo...	0.83206		0.945864	MAPK1
MP:0001764	abnormal homeostasis	0.83433		0.947833	DLG1,DLG4,PGAM5,HSPA4L,ATF6,GLUL,GNAO1,GPM6B,GRIN1,SLC25A4,GRM3,MBP,ATP1A1,ATP2A2,NSF,ATP2B2,PLP1,PPP3CA,MAPK1,ACTB,SLC1A2,STX1A,PRDX2,ALDH5A1,ACTN4,MYO18B,SLC4A4,SLC9A3R1	0.96208		0.978644	DLG4,GRIN1,GRM3,MBP	0.78918		0.820449	DLG1,HSPA4L,ATF6
MP:0006113	abnormal heart septum morphology	0.83439		0.947291	ATP2A2,MAPK1
MP:0001823	thymus hypoplasia	0.83506		0.947441	PPP3CB
MP:0002100	abnormal tooth morphology	0.83506		0.946831	SLC4A4
MP:0003717	pallor	0.83506		0.946222	SLC4A4
MP:0006395	abnormal epiphyseal plate morphology	0.83506		0.945614	SLC4A4
MP:0000259	abnormal vascular development	0.83549		0.945494	H2AFX,ATP2A2,MYO18B	0.6407		0.780509	H2AFX
MP:0005018	decreased T cell number	0.83608		0.945554	H2AFX,PPP3CB,MAPK1,ACTB	0.73253		0.844494	H2AFX
MP:0002169	no abnormal phenotype detected	0.83754		0.946597	GRIA2,GRIN1,SLC25A4,GRM3,ATP1A2,ATP1B1,PKM,SLC17A7,ACTB,SH3GL2,SLC1A2,SLC6A1,STX1A	0.48301		0.647361	GRIA2,GRIN1,GRM3,SLC17A7	0.58664		0.654329	ATP1A2,PKM
MP:0001588	abnormal hemoglobin	0.83783		0.946318	PRDX2,SLC4A4
MP:0001858	intestinal inflammation	0.84092		0.9492	SLC3A2
MP:0003935	abnormal craniofacial development	0.8412		0.948908	DLG1,MAPK1					0.32095		0.443217	DLG1
MP:0010425	abnormal heart and great vessel attachme...	0.84235		0.949597	MAPK1
MP:0010426	abnormal heart and great artery attachme...	0.84235		0.94899	MAPK1
MP:0000511	abnormal intestinal mucosa morphology	0.84376		0.949971	SLC9A3R1
MP:0005016	decreased lymphocyte cell number	0.8449		0.950647	H2AFX,PPP3CB,MAPK1,ACTB,SLC3A2,SLC4A4	0.85379		0.908915	H2AFX
MP:0000188	abnormal circulating glucose level	0.84566		0.950895	GLUL,GNAO1,PPP3CA,ACTB
MP:0005319	abnormal enzyme/coenzyme level	0.84797		0.952885	SLC25A4,MAPK1,SLC4A4
MP:0004543	abnormal sperm physiology	0.84931		0.953782	HSPA4L					0.19775		0.338386	HSPA4L
MP:0000703	abnormal thymus morphology	0.84982		0.953747	PPP3CB,MAPK1,ACTB
MP:0004847	abnormal liver weight	0.85067		0.954093	TKT
MP:0005667	abnormal circulating leptin level	0.85067		0.953486	ACTB
MP:0001697	abnormal embryo size	0.85151		0.953821	DLG1,DSP,ATP2A2,MAPK1	0.74245		0.850399	DSP	0.51218		0.597905	DLG1
MP:0000160	kyphosis	0.85201		0.953775	PLP1
MP:0002673	abnormal sperm number	0.85305		0.954333	HSPA4L,CLDN11					0.05509		0.218378	HSPA4L,CLDN11
all	all	0.85309		0.953772	BAIAP2,STX1B,CRMP1,DLG1,DLG2,DLG4,DPYSL2,DSP,PGAM5,HSPA4L,ATF6,SEPT8,ARC,GLUL,GNAO1,GNB1,GPM6A,GPM6B,GRIA2,GRIA3,GRIN1,GRIN2A,GRIN2B,SLC25A4,GRM3,H2AFX,HSP90AB1,KCNA2,MAP1A,MAP6,MBP,MOG,ATP1A1,ATP1A2,ATP1A3,ATP1B1,ATP2A2,NSF,ATP2B2,ATP5A1,CLDN11,CEND1,SLC25A3,PKM,ATP6V0A1,PLP1,ADAM22,CKMT1A,PPP3CA,PPP3CB,MAPK1,SLC17A7,DLGAP3,ACTB,SDHA,SH3GL2,SLC1A2,SLC3A2,SLC6A1,SLC6A11,STX1A,STXBP1,PRDX2,TKT,VDA…	0.96564		0.97666	BAIAP2,DLG2,DLG4,DSP,GRIA2,GRIA3,GRIN1,GRIN2A,GRM3,H2AFX,MBP,ADAM22,SLC17A7,DLGAP3,CAMK2A,SYNGAP1,IQSEC1	0.98167		0.983455	DLG1,HSPA4L,ATF6,HSP90AB1,ATP1A2,ATP1A3,CLDN11,PKM,LGI1
MP:0000001	mammalian phenotype	0.85309		0.953167	BAIAP2,STX1B,CRMP1,DLG1,DLG2,DLG4,DPYSL2,DSP,PGAM5,HSPA4L,ATF6,SEPT8,ARC,GLUL,GNAO1,GNB1,GPM6A,GPM6B,GRIA2,GRIA3,GRIN1,GRIN2A,GRIN2B,SLC25A4,GRM3,H2AFX,HSP90AB1,KCNA2,MAP1A,MAP6,MBP,MOG,ATP1A1,ATP1A2,ATP1A3,ATP1B1,ATP2A2,NSF,ATP2B2,ATP5A1,CLDN11,CEND1,SLC25A3,PKM,ATP6V0A1,PLP1,ADAM22,CKMT1A,PPP3CA,PPP3CB,MAPK1,SLC17A7,DLGAP3,ACTB,SDHA,SH3GL2,SLC1A2,SLC3A2,SLC6A1,SLC6A11,STX1A,STXBP1,PRDX2,TKT,VDA…	0.96564		0.975269	BAIAP2,DLG2,DLG4,DSP,GRIA2,GRIA3,GRIN1,GRIN2A,GRM3,H2AFX,MBP,ADAM22,SLC17A7,DLGAP3,CAMK2A,SYNGAP1,IQSEC1	0.98167		0.98167	DLG1,HSPA4L,ATF6,HSP90AB1,ATP1A2,ATP1A3,CLDN11,PKM,LGI1
MP:0002270	abnormal pulmonary alveolus morphology	0.85466		0.954316	GRIN1	0.3458		0.519433	GRIN1
MP:0010678	abnormal skin adnexa morphology	0.85568		0.95485	DLG4,DSP,ATP2A2,PKM,ACTB,LGI1	0.56493		0.724295	DLG4,DSP	0.25483		0.37949	PKM,LGI1
MP:0002398	abnormal bone marrow cell morphology/dev...	0.85613		0.954748	SLC3A2,PRDX2,SLC4A4
MP:0010866	abnormal prenatal body size	0.85628		0.954311	DLG1,DSP,ATP2A2,MAPK1,STX1A	0.81062		0.884199	DSP	0.58543		0.654304	DLG1
MP:0002687	oligozoospermia	0.85855		0.956236	HSPA4L					0.20364		0.34209	HSPA4L
MP:0004196	abnormal prenatal growth/weight/body siz...	0.85875		0.955854	DLG1,DSP,ARC,ATP2A2,MAPK1,ACTB,STX1A	0.89548		0.93367	DSP	0.69731		0.73888	DLG1
MP:0003743	abnormal facial morphology	0.85876		0.955262	DLG1,DSP,MAPK1,SLC4A4	0.74727		0.853163	DSP	0.51704		0.602302	DLG1
MP:0009250	abnormal appendicular skeleton morpholog...	0.85876		0.954659	PGAM5,SH3GL2,SLC4A4,ATP6V0D1
MP:0005010	abnormal CD8-positive, alpha beta T cell...	0.85917		0.954513	PPP3CB,MAPK1
MP:0001919	abnormal reproductive system physiology	0.85937		0.954134	HSPA4L,GNAO1,GRIA3,GRIN1,ATP2A2,ATP2B2,CLDN11,ACTB,TKT,SLC9A3R1	0.80836		0.884456	GRIA3,GRIN1	0.46477		0.567823	HSPA4L,CLDN11
MP:0002075	abnormal coat/hair pigmentation	0.86109		0.955441	LGI1					0.20531		0.34177	LGI1
MP:0002442	abnormal leukocyte physiology	0.86146		0.95525	DLG1,H2AFX,MBP,MOG,PPP3CA,PPP3CB,MAPK1,SLC3A2,ACTN4	0.76388		0.855594	H2AFX,MBP	0.77963		0.813591	DLG1
MP:0000010	abnormal abdominal fat pad morphology	0.86234		0.955625	ACTB
MP:0000959	abnormal somatic sensory system morpholo...	0.86266		0.955378	ATP2B2,CLDN11,ACTB,CAMK2A	0.74992		0.85344	CAMK2A	0.51973		0.602887	CLDN11
MP:0004901	decreased male germ cell number	0.86312		0.955287	HSPA4L,CLDN11					0.05773		0.222442	HSPA4L,CLDN11
MP:0020174	abnormal IgG level	0.86312		0.954688	H2AFX,SLC3A2	0.53885		0.700999	H2AFX
MP:0000272	abnormal aorta morphology	0.86358		0.954597	ATP2A2
MP:0000249	abnormal blood vessel physiology	0.86409		0.954562	H2AFX,ATP2A2	0.53979		0.700936	H2AFX
MP:0002364	abnormal thymus size	0.86409		0.953964	PPP3CB,MAPK1
MP:0005215	abnormal pancreatic islet morphology	0.86481		0.954161	GNAO1
MP:0009165	abnormal endocrine pancreas morphology	0.86603		0.954909	GNAO1
MP:0005584	abnormal enzyme/coenzyme activity	0.86723		0.955634	ATP1A3					0.20949		0.343539	ATP1A3
MP:0001781	abnormal white adipose tissue amount	0.86962		0.957669	TKT
MP:0002628	hepatic steatosis	0.87079		0.958359	ATF6					0.21199		0.345581	ATF6
MP:0008556	abnormal tumor necrosis factor secretion	0.87079		0.95776	DLG1					0.21199		0.344562	DLG1
MP:0002408	abnormal double-positive T cell morpholo...	0.87196		0.958449	MAPK1
MP:0003232	abnormal forebrain development	0.87196		0.957851	GNB1
MP:0020180	abnormal IgM level	0.87196		0.957255	SLC3A2
MP:0011898	abnormal platelet cell number	0.87539		0.960422	GRIN1	0.36757		0.544065	GRIN1
MP:0005371	limbs/digits/tail phenotype	0.87545		0.95989	DLG1,PGAM5,SLC25A3,ADAM22,SH3GL2,ATP6V0D1	0.86744		0.913841	ADAM22	0.65675		0.709548	DLG1
MP:0001929	abnormal gametogenesis	0.87596		0.959852	HSPA4L,H2AFX,CLDN11,MAPK1	0.75923		0.857156	H2AFX	0.15914		0.318859	HSPA4L,CLDN11
MP:0001819	abnormal immune cell physiology	0.87673		0.960098	DLG1,H2AFX,MBP,MOG,PPP3CA,PPP3CB,MAPK1,SLC3A2,ACTN4	0.77412		0.861619	H2AFX,MBP	0.78675		0.819469	DLG1
MP:0005460	abnormal leukopoiesis	0.87877		0.961735	H2AFX,PPP3CB,MAPK1,SLC3A2	0.76125		0.855351	H2AFX
MP:0009209	abnormal internal female genitalia morph...	0.87883		0.961203	DLG1,ACTB					0.34811		0.473602	DLG1
MP:0000960	abnormal sensory ganglion morphology	0.88091		0.962881	ATP2B2
MP:0006043	decreased apoptosis	0.88305		0.964621	GRIN1	0.37634		0.555886	GRIN1
MP:0012431	increased lymphoma incidence	0.88305		0.964024	H2AFX	0.37634		0.55473	H2AFX
MP:0001560	abnormal circulating insulin level	0.88397		0.96443	GNAO1,ACTB
MP:0012555	decreased cell death	0.8841		0.963975	GRIN1	0.37758		0.554253	GRIN1
MP:0001156	abnormal spermatogenesis	0.88513		0.964502	HSPA4L,H2AFX,CLDN11	0.68131		0.813213	H2AFX	0.11206		0.278131	HSPA4L,CLDN11
MP:0001340	abnormal eyelid morphology	0.88515		0.963927	PLP1
MP:0002145	abnormal T cell differentiation	0.88564		0.963865	PPP3CB,MAPK1
MP:0003727	abnormal retinal layer morphology	0.88564		0.96327	NSF,ACTN4
MP:0009208	abnormal female genitalia morphology	0.88646		0.963567	DLG1,ACTB					0.3544		0.47979	DLG1
MP:0002078	abnormal glucose homeostasis	0.88737		0.963962	ATF6,GLUL,GNAO1,SLC25A4,PPP3CA,ACTB					0.66461		0.71384	ATF6
MP:0002127	abnormal cardiovascular system morpholog...	0.88779		0.963824	DSP,SLC25A4,H2AFX,HSP90AB1,ATP1A2,ATP1B1,ATP2A2,PPP3CB,MAPK1,TKT,ACTN4,MYO18B	0.88986		0.930547	DSP,H2AFX	0.57654		0.646993	HSP90AB1,ATP1A2
MP:0000288	abnormal pericardium morphology	0.88823		0.963708	MYO18B
MP:0001119	abnormal female reproductive system morp...	0.88891		0.963852	DLG1,ACTB					0.35648		0.479074	DLG1
MP:0013658	abnormal myeloid cell morphology	0.88948		0.963877	SEPT8,GPM6B,GRIN1,ATP1A3,ATP2A2,PLP1,SLC3A2,PRDX2,SLC4A4,ATP6V0D1	0.96242		0.976189	GRIN1	0.82382		0.848458	ATP1A3
MP:0004852	decreased testis weight	0.89124		0.96519	TKT
MP:0005280	abnormal fatty acid level	0.89124		0.964598	ACTB
MP:0002447	abnormal erythrocyte morphology	0.89199		0.964817	SEPT8,PRDX2,SLC4A4,ATP6V0D1
MP:0010911	abnormal pulmonary acinus morphology	0.89319		0.965522	GRIN1	0.38866		0.565831	GRIN1
MP:0002727	decreased circulating insulin level	0.89416		0.965978	ACTB
MP:0014134	abnormal embryo morphology	0.89565		0.966995	DLG1,DSP,ARC,GNB1,HSP90AB1,ATP2A2,SLC25A3,MAPK1	0.93299		0.960072	DSP	0.38967		0.501655	DLG1,HSP90AB1
MP:0008250	abnormal myeloid leukocyte morphology	0.89715		0.968021	GPM6B,ATP1A3,ATP2A2,PLP1,SLC3A2					0.61408		0.675365	ATP1A3
MP:0000914	exencephaly	0.89793		0.96827	GNB1
MP:0005178	increased circulating cholesterol level	0.89977		0.96966	GRM3	0.39715		0.575827	GRM3
MP:0008079	decreased CD8-positive, alpha-beta T cel...	0.89977		0.969068	MAPK1
MP:0002925	abnormal cardiovascular development	0.89991		0.968626	H2AFX,ATP2A2,MAPK1,MYO18B	0.77735		0.863858	H2AFX
MP:0011655	abnormal systemic artery morphology	0.90068		0.968863	ATP2A2
MP:0010899	abnormal pulmonary alveolar system morph...	0.90422		0.972078	GRIN1	0.40315		0.582145	GRIN1
MP:0008247	abnormal mononuclear cell morphology	0.90442		0.9717	GPM6B,H2AFX,ATP1A3,ATP2A2,PLP1,PPP3CB,MAPK1,ACTB,SLC3A2,SLC4A4	0.96523		0.97764	H2AFX	0.83093		0.852593	ATP1A3
MP:0002209	decreased germ cell number	0.90681		0.973674	HSPA4L,CLDN11					0.07242		0.23752	HSPA4L,CLDN11
MP:0013560	abnormal endocrine gland morphology	0.90737		0.973682	STX1B,GNAO1,PPP3CB,MAPK1,ACTB
MP:0004850	abnormal testis weight	0.90764		0.973379	TKT
MP:0001303	abnormal lens morphology	0.90848		0.973687	DLG1					0.243		0.378229	DLG1
MP:0005334	abnormal fat pad morphology	0.90931		0.973984	ACTB
MP:0005193	abnormal anterior eye segment morphology	0.91151		0.975748	DLG1,SLC4A4					0.37768		0.490806	DLG1
MP:0001570	abnormal circulating enzyme level	0.91281		0.976546	SLC25A4,SLC4A4
MP:0002123	abnormal definitive hematopoiesis	0.91384		0.977055	H2AFX,PPP3CB,MAPK1,SLC3A2,PRDX2	0.84564		0.909801	H2AFX
MP:0001124	abnormal gametes	0.91409		0.976729	HSPA4L,CLDN11					0.07562		0.232774	HSPA4L,CLDN11
MP:0001286	abnormal eye development	0.91413		0.97618	DLG1					0.24859		0.379427	DLG1
MP:0012382	abnormal blood cell physiology	0.91508		0.976603	DLG1,H2AFX,MBP,MOG,PPP3CA,PPP3CB,MAPK1,SLC3A2,ACTN4	0.80307		0.881388	H2AFX,MBP	0.80715		0.832846	DLG1
MP:0008075	decreased CD4-positive, alpha beta T cel...	0.91568		0.976651	MAPK1
MP:0002073	abnormal hair growth	0.91644		0.976871	DSP	0.4208		0.591959	DSP
MP:0000692	small spleen	0.9187		0.978688	ACTB
MP:0002429	abnormal blood cell morphology/developme...	0.91933		0.978767	H2AFX,PPP3CB,MAPK1,SLC3A2,PRDX2,SLC4A4	0.88978		0.931838	H2AFX
MP:0002432	abnormal CD4-positive, alpha beta T cell...	0.92025		0.979155	PPP3CB,MAPK1
MP:0002970	abnormal white adipose tissue morphology	0.92161		0.98001	TKT
MP:0013659	abnormal erythroid lineage cell morpholo...	0.9231		0.981003	SEPT8,PRDX2,SLC4A4,ATP6V0D1
MP:0004720	abnormal platelet morphology	0.92441		0.981803	GRIN1	0.43344		0.606132	GRIN1
MP:0010296	increased hemolymphoid system tumor inci...	0.9251		0.981943	H2AFX	0.43457		0.606516	H2AFX
MP:0013693	abnormal hemopoiesis	0.92522		0.98148	H2AFX,PPP3CB,MAPK1,SLC3A2,PRDX2	0.85379		0.907552	H2AFX
MP:0002113	abnormal skeleton development	0.92545		0.981133	ATP2A2,SLC4A4
MP:0003077	abnormal cell cycle	0.92578		0.980893	MAPK1
MP:0001126	abnormal ovary morphology	0.92645		0.981013	DLG1					0.26202		0.386024	DLG1
MP:0009931	abnormal skin appearance	0.92711		0.981122	DLGAP3,SLC4A4	0.61309		0.759931	DLGAP3
MP:0003982	increased cholesterol level	0.92712		0.980543	GRM3	0.43797		0.608864	GRM3
MP:0012226	increased sterol level	0.92712		0.979955	GRM3	0.43797		0.606486	GRM3
MP:0002221	abnormal lymph organ size	0.92816		0.980466	PPP3CB,MAPK1,ACTB,PRDX2,SLC4A4
MP:0001730	embryonic growth arrest	0.92909		0.980861	ARC
MP:0000438	abnormal cranium morphology	0.93053		0.981793	DLG1,MAPK1,SLC4A4					0.49846		0.586862	DLG1
MP:0004174	abnormal spine curvature	0.931		0.981701	PLP1
MP:0005294	abnormal heart ventricle morphology	0.93145		0.981588	DSP,ATP2A2,MAPK1	0.72971		0.842613	DSP
MP:0000691	enlarged spleen	0.93341		0.983065	PRDX2,SLC4A4
MP:0002163	abnormal gland morphology	0.93498		0.984131	STX1B,DLG1,DLG4,GNAO1,H2AFX,CLDN11,PKM,PPP3CB,MAPK1,ACTB,TKT,ATP6V0D1	0.9133		0.946681	DLG4,H2AFX	0.31187		0.435039	DLG1,CLDN11,PKM
MP:0011108	partial embryonic lethality during organ...	0.93528		0.983859	VDAC1
MP:0005015	increased T cell number	0.93588		0.983902	MAPK1,ACTB
MP:0002116	abnormal craniofacial bone morphology	0.93635		0.98381	DLG1,MAPK1,SLC4A4					0.50564		0.591524	DLG1
MP:0002490	abnormal immunoglobulin level	0.93637		0.983244	H2AFX,SLC3A2	0.62713		0.769265	H2AFX
MP:0005380	embryo phenotype	0.93704		0.983362	DLG1,DSP,ARC,GNB1,HSP90AB1,ATP2A2,SLC25A3,MAPK1,ACTB,STX1A	0.97193		0.978833	DSP	0.53124		0.613655	DLG1,HSP90AB1
MP:0002435	abnormal effector T cell morphology	0.93847		0.984276	PPP3CB,MAPK1,ACTB
MP:0001944	abnormal pancreas morphology	0.94093		0.986269	GNAO1
MP:0003698	abnormal male reproductive system physio...	0.94143		0.986207	HSPA4L,GRIA3,GRIN1,CLDN11	0.48719		0.650504	GRIA3,GRIN1	0.20639		0.342533	HSPA4L,CLDN11
MP:0001793	altered susceptibility to infection	0.94147		0.985663	MBP,PLP1	0.63548		0.778161	MBP
MP:0011099	complete lethality throughout fetal grow...	0.942		0.985632	MAPK1
MP:0001672	abnormal embryo development	0.94209		0.985141	DSP,ARC,MAPK1,ACTB,STX1A	0.86715		0.914895	DSP
MP:0005379	endocrine/exocrine gland phenotype	0.94237		0.984849	STX1B,DLG1,DLG4,ATF6,GNAO1,H2AFX,CLDN11,PKM,PPP3CB,MAPK1,ACTB,TKT,ATP6V0D1	0.93625		0.960639	DLG4,H2AFX	0.1411		0.304887	DLG1,ATF6,CLDN11,PKM
MP:0002498	abnormal acute inflammation	0.94357		0.985519	ACTB
MP:0006362	abnormal male germ cell morphology	0.94409		0.985478	HSPA4L,CLDN11					0.09294		0.261275	HSPA4L,CLDN11
MP:0000432	abnormal head morphology	0.94466		0.985489	DLG1,DSP,MAPK1,SLC4A4	0.81895		0.891913	DSP	0.59518		0.659847	DLG1
MP:0001614	abnormal blood vessel morphology	0.94573		0.986021	H2AFX,HSP90AB1,ATP2A2,MAPK1,ACTN4,MYO18B	0.90606		0.943314	H2AFX	0.71392		0.755029	HSP90AB1
MP:0013324	abnormal female reproductive gland morph...	0.9461		0.985824	DLG1					0.28824		0.411451	DLG1
MP:0001545	abnormal hematopoietic system physiology	0.94717		0.986356	DLG1,H2AFX,MBP,MOG,PPP3CA,PPP3CB,MAPK1,SLC3A2,ACTN4	0.83336		0.900689	H2AFX,MBP	0.82902		0.85222	DLG1
MP:0006387	abnormal T cell number	0.94839		0.987043	H2AFX,PPP3CB,MAPK1,ACTB	0.82317		0.895134	H2AFX
MP:0005559	increased circulating glucose level	0.94851		0.986585	ACTB
MP:0001800	abnormal humoral immune response	0.95315		0.990826	H2AFX,SLC3A2	0.65664		0.795825	H2AFX
MP:0000221	decreased leukocyte cell number	0.95321		0.990304	H2AFX,PPP3CB,MAPK1,ACTB,SLC3A2,SLC4A4	0.91136		0.946053	H2AFX
MP:0013662	decreased myeloid cell number	0.95554		0.99214	GRIN1	0.49587		0.657144	GRIN1
MP:0005025	abnormal response to infection	0.95596		0.991991	MBP,PLP1	0.66227		0.799914	MBP
MP:0002224	abnormal spleen size	0.9576		0.993108	ACTB,PRDX2,SLC4A4
MP:0001510	abnormal coat appearance	0.95829		0.993239	DSP,LGI1	0.66713		0.804414	DSP	0.44126		0.546369	LGI1
MP:0000717	abnormal lymphocyte cell number	0.95906		0.993453	H2AFX,PPP3CB,MAPK1,ACTB,SLC3A2,SLC4A4	0.91581		0.947897	H2AFX
MP:0008077	abnormal CD8-positive, alpha-beta T cell...	0.95907		0.99288	MAPK1
MP:0012765	decreased alpha-beta T cell number	0.95981		0.993062	MAPK1
MP:0001914	hemorrhage	0.96172		0.994455	GRIN1,MYO18B	0.67463		0.810699	GRIN1
MP:0000163	abnormal cartilage morphology	0.96197		0.99413	SLC4A4
MP:0003720	abnormal neural tube closure	0.96232		0.993908	SLC25A3
MP:0000267	abnormal heart development	0.96267		0.993687	MAPK1
MP:0002151	abnormal neural tube morphology	0.96461		0.995107	GNB1,SLC25A3
MP:0013561	abnormal endocrine gland physiology	0.96467		0.994587	GNAO1
MP:0002339	abnormal lymph node morphology	0.96564		0.995004	ACTB
MP:0002138	abnormal hepatobiliary system morphology	0.96566		0.994444	ATF6,PKM,MAPK1,ACTB,TKT					0.30099		0.420928	ATF6,PKM
MP:0000367	abnormal coat/ hair morphology	0.96597		0.994182	DSP,LGI1	0.6846		0.814398	DSP	0.45698		0.563302	LGI1
MP:0008246	abnormal leukocyte morphology	0.96662		0.99427	GPM6B,H2AFX,ATP1A3,ATP2A2,PLP1,PPP3CB,MAPK1,ACTB,SLC3A2,SLC4A4	0.9793		0.984856	H2AFX	0.87149		0.889243	ATP1A3
MP:0008037	abnormal T cell morphology	0.96683		0.993906	H2AFX,PPP3CB,MAPK1,ACTB	0.84731		0.907466	H2AFX
MP:0013656	abnormal hematopoietic cell morphology	0.96772		0.994241	SEPT8,GPM6B,GRIN1,H2AFX,ATP1A3,ATP2A2,PLP1,PPP3CB,MAPK1,ACTB,SLC3A2,PRDX2,SLC4A4,ATP6V0D1	0.9622		0.977364	GRIN1,H2AFX	0.93757		0.942703	ATP1A3
MP:0013657	abnormal blood cell morphology	0.96775		0.993692	SEPT8,GRIN1,H2AFX,PPP3CB,MAPK1,SLC3A2,PRDX2,SLC4A4,ATP6V0D1	0.85894		0.910297	GRIN1,H2AFX
MP:0001175	abnormal lung morphology	0.96805		0.993421	DLG1,GRIN1	0.6898		0.81784	GRIN1	0.46173		0.567887	DLG1
MP:0011182	decreased hematopoietic cell number	0.96914		0.993961	GRIN1,H2AFX,PPP3CB,MAPK1,ACTB,SLC3A2,SLC4A4	0.77337		0.862137	GRIN1,H2AFX
MP:0002208	abnormal germ cell morphology	0.96929		0.993536	HSPA4L,CLDN11					0.11811		0.28295	HSPA4L,CLDN11
MP:0000716	abnormal immune system cell morphology	0.96981		0.993491	GPM6B,H2AFX,ATP1A3,ATP2A2,PLP1,PPP3CB,MAPK1,ACTB,SLC3A2,SLC4A4	0.98024		0.983013	H2AFX	0.87461		0.889133	ATP1A3
MP:0005397	hematopoietic system phenotype	0.97001		0.993119	DLG1,SEPT8,GPM6B,GRIN1,H2AFX,MBP,MOG,ATP1A3,ATP2A2,PLP1,PPP3CA,PPP3CB,MAPK1,ACTB,SLC3A2,PRDX2,ACTN4,SLC4A4,ATP6V0D1	0.96036		0.978298	GRIN1,H2AFX,MBP	0.86516		0.884421	DLG1,ATP1A3
MP:0009642	abnormal blood homeostasis	0.97286		0.995458	DLG1,DLG4,HSPA4L,GLUL,GNAO1,GRIN1,SLC25A4,GRM3,ATP1A1,ATP2A2,NSF,PPP3CA,ACTB,ACTN4,SLC4A4,SLC9A3R1	0.92095		0.951827	DLG4,GRIN1,GRM3	0.80149		0.828557	DLG1,HSPA4L
MP:0008073	abnormal CD4-positive, alpha beta T cell...	0.97321		0.995239	MAPK1
MP:0002459	abnormal B cell physiology	0.97442		0.995898	H2AFX,SLC3A2	0.70736		0.828956	H2AFX
MP:0001924	infertility	0.97446		0.995361	GNAO1,ATP2B2,CLDN11					0.57258		0.64386	CLDN11
MP:0002451	abnormal macrophage physiology	0.9758		0.996153	SLC3A2
MP:0002619	abnormal lymphocyte morphology	0.97675		0.996545	H2AFX,PPP3CB,MAPK1,ACTB,SLC3A2,SLC4A4	0.93191		0.960355	H2AFX
MP:0005508	abnormal skeleton morphology	0.97747		0.996703	DLG1,PGAM5,GNAO1,ATP2A2,PLP1,MAPK1,SH3GL2,SLC4A4,ATP6V0D1,SLC9A3R1					0.8831		0.896111	DLG1
MP:0004848	abnormal liver size	0.97952		0.998215	TKT
MP:0002164	abnormal gland physiology	0.97956		0.997679	ATF6,GNAO1					0.49399		0.586613	ATF6
MP:0005370	liver/biliary system phenotype	0.98366		1.00128	ATF6,PKM,MAPK1,ACTB,TKT					0.34732		0.473696	ATF6,PKM
MP:0000358	abnormal cell morphology	0.98436		1.00141	PGAM5,SLC3A2
MP:0002132	abnormal respiratory system morphology	0.98477		1.00125	DLG1,GRIN1,MAPK1	0.82731		0.896885	GRIN1	0.60518		0.668245	DLG1
MP:0002191	abnormal artery morphology	0.98677		1.0027	ATP2A2
MP:0000428	abnormal craniofacial morphology	0.98681		1.00217	DLG1,DSP,MAPK1,SLC4A4	0.88607		0.930702	DSP	0.68318		0.728109	DLG1
MP:0005382	craniofacial phenotype	0.9869		1.00168	DLG1,DSP,MAPK1,SLC4A4	0.88632		0.929587	DSP	0.68355		0.727097	DLG1
MP:0000965	abnormal sensory neuron morphology	0.98714		1.00135	ATP2B2
MP:0002114	abnormal axial skeleton morphology	0.98726		1.00089	DLG1,PLP1,MAPK1,SH3GL2,SLC4A4					0.74013		0.778266	DLG1
MP:0005390	skeleton phenotype	0.98761		1.00067	DLG1,PGAM5,GNAO1,ATP2A2,PLP1,MAPK1,SH3GL2,SLC4A4,ATP6V0D1,SLC9A3R1					0.89815		0.908038	DLG1
MP:0000137	abnormal vertebrae morphology	0.98784		1.00033	SH3GL2
MP:0012762	abnormal alpha-beta T cell morphology	0.98787		0.999786	PPP3CB,MAPK1
MP:0005013	increased lymphocyte cell number	0.98865		1	MAPK1,ACTB
MP:0002722	abnormal immune system organ morphology	0.98948		1.00027	PPP3CB,MAPK1,ACTB,PRDX2,SLC4A4
MP:0004703	abnormal vertebral column morphology	0.99006		1.00028	PLP1,SH3GL2
MP:0001790	abnormal immune system physiology	0.99069		1.00034	DLG1,H2AFX,MBP,MOG,PLP1,PPP3CA,PPP3CB,MAPK1,ACTB,SLC3A2,ACTN4	0.94581		0.966253	H2AFX,MBP	0.92086		0.929293	DLG1
MP:0000689	abnormal spleen morphology	0.99172		1.00081	ACTB,PRDX2,SLC4A4
MP:0002396	abnormal hematopoietic system morphology...	0.9933		1.00183	SEPT8,GPM6B,GRIN1,H2AFX,ATP1A3,ATP2A2,PLP1,PPP3CB,MAPK1,ACTB,SLC3A2,PRDX2,SLC4A4,ATP6V0D1	0.98018		0.984345	GRIN1,H2AFX	0.95888		0.962373	ATP1A3
MP:0000685	abnormal immune system morphology	0.99343		1.00139	GPM6B,H2AFX,ATP1A3,ATP2A2,PLP1,PPP3CB,MAPK1,ACTB,SLC3A2,PRDX2,SLC4A4	0.99287		0.99287	H2AFX	0.9269		0.933678	ATP1A3
MP:0012763	abnormal alpha-beta T cell number	0.99351		1.00089	MAPK1
MP:0001925	male infertility	0.99387		1.00069	CLDN11					0.44735		0.552668	CLDN11
MP:0000598	abnormal liver morphology	0.99409		1.00033	ATF6,MAPK1,TKT					0.65715		0.70859	ATF6
MP:0011181	increased hematopoietic cell number	0.99421		0.999885	MAPK1,ACTB,PRDX2,SLC4A4
MP:0011180	abnormal hematopoietic cell number	0.99439		0.999495	GRIN1,H2AFX,PPP3CB,MAPK1,ACTB,SLC3A2,PRDX2,SLC4A4	0.8925		0.931933	GRIN1,H2AFX
MP:0001845	abnormal inflammatory response	0.9952		0.999739	MOG,PLP1,ACTB,SLC3A2
MP:0001846	increased inflammatory response	0.99541		0.99938	MOG,PLP1,SLC3A2
MP:0002419	abnormal innate immunity	0.99555		0.998952	SLC3A2
MP:0005416	abnormal circulating protein level	0.99675		0.999587	SLC25A4,SLC4A4
MP:0000217	abnormal leukocyte cell number	0.99693		0.999198	H2AFX,PPP3CB,MAPK1,ACTB,SLC3A2,SLC4A4	0.96621		0.974456	H2AFX
MP:0005387	immune system phenotype	0.99738		0.999081	DLG1,GPM6B,H2AFX,MBP,MOG,ATP1A3,ATP2A2,PLP1,PPP3CA,PPP3CB,MAPK1,ACTB,SLC3A2,PRDX2,ACTN4,SLC4A4	0.99277		0.994172	H2AFX,MBP	0.8744		0.890563	DLG1,ATP1A3
MP:0002452	abnormal professional antigen presenting...	0.99828		0.999414	H2AFX,SLC3A2	0.85219		0.908576	H2AFX
MP:0008469	abnormal protein level	0.99879		0.999357	SLC25A4,SLC4A4
MP:0000218	increased leukocyte cell number	0.9992		0.9992	MAPK1,ACTB
