# Supplementary material for: Arc Requires PSD95 for Assembly into Postsynaptic Complexes Involved with Neural Dysfunction and Intelligence
Source: Cell Rep. 2017 Oct 17;21(3):679–91. doi: 10.1016/j.celrep.2017.09.045 (PMC5656750; doi:10.1016/j.celrep.2017.09.045)
Supplement: Table S11. Arc Gene Set Association with General Cognitive Ability, Related to Figure 2 and Table S1 [file mmc12.xlsx]

## Sheet: Supplemental Table 11
Supplemental Table 11. Arc gene set association with general cognitive ability, Related to Figure 2 and Table S1.
Chr	GSEA_Arc gene set	Start	Stop	BATS nSNPs	BATS P Value	CAGES nSNPs	CAGES P Value
7	ACTB	5533304	5536758	18	0.814	68	0.08662
19	ACTN4	43830166	43913010	20	0.268	114	0.53
7	ADAM22	87401637	87664385	43	0.133	190	0.416
6	ALDH5A1	24603175	24645414	62	0.995	195	0.161
8	ARC	143689411	143692835	15	0.764	81	0.62
11	ASRGL1	61861349	61917463	36	0.976	136	0.52
1	ATF6	160002707	160195476	72	0.991	382	0.98
1	ATP1A1	116717358	116748919	8	0.312	64	0.461
1	ATP1A2	158352171	158379998	49	0.527	123	0.233
19	ATP1A3	47162573	47190222	9	0.07962	21	0.593
1	ATP1B1	167342570	167368584	38	0.527	188	0.988
12	ATP2A2	109203414	109273280	6	0.244	33	0.608
3	ATP2B2	10340706	10522268	123	0.614	376	0.326
18	ATP5A1	41918107	41938197	17	0.99	65	0.564
17	ATP6V0A1	37864387	37928123	12	0.148	56	0.575
16	ATP6V0D1	66029417	66072590	4	0.283	38	0.887
3	ATP6V1A	114948597	115013593	8	0.893	60	0.149
8	ATP6V1H	54790667	54918403	21	0.02808	122	0.276
17	BAIAP2	76623556	76705827	24	0.858	107	0.563
14	BEGAIN	100073240	100105884	9	0.506	48	0.818
6	C6orf199	110059592	110119108	20	0.98	154	0.04747
6	C6orf224	109920756	109934386	12	0.956	94	0.03276
5	CAMK2A	149579247	149649529	61	0.227	203	0.575
7	CAMK2B	44225419	44331749	32	0.479	105	0.214
11	CEND1	777109	780126	12	0.0735	40	0.178
15	CKMT1A	41772375	41778712	2	0.193	17	0.533
3	CLDN11	171619358	171634579	22	0.907	82	0.12
17	CLTC	55051831	55129099	11	0.722	92	0.967
2	CNRIP1	68364806	68400687	25	0.857	163	0.371
8	COX6C	100959547	100975071	14	0.05835	46	0.469
4	CRMP1	5873391	5945686	75	0.888	215	0.535
3	DLG1	198253827	198509844	43	0.255	150	0.309
11	DLG2	82843700	84312113	380	0.204	1737	0.412
17	DLG4	7033933	7063781	13	0.23	45	0.95
18	DLGAP1	3488836	3870135	129	0.391	402	0.46
8	DLGAP2	1436975	1644049	81	0.167	321	0.05153
1	DLGAP3	35103623	35143571	25	0.516	91	0.689
20	DLGAP4	34357716	34590454	24	0.685	103	0.485
8	DPYSL2	26491337	26571610	67	0.678	279	0.0496
6	DSP	7486868	7531945	49	0.655	214	0.785
11	EEF1G	62083648	62098036	5	0.984	31	0.489
12	GAPDH	6513917	6517797	18	0.06199	78	0.549
9	GDA	73954112	74056960	45	0.926	199	0.00248
1	GLUL	180618291	180627573	30	0.09298	120	0.555
16	GNAO1	54782751	54948857	48	0.02173	241	0.06971
1	GNB1	1706588	1812355	11	0.914	52	0.795
4	GPM6A	176791081	177160642	97	0.991	405	0.586
10	GPR123	134751398	134795169	23	0.393	108	0.134
4	GRIA2	158361185	158506676	18	0.0766	115	0.186
9	GRIN1	139153429	139183029	4	0.725	26	0.97
16	GRIN2A	9762922	10184112	168	0.454	884	0.605
12	GRIN2B	13605676	14024289	188	0.336	684	0.734
7	GRM3	86111165	86332128	46	0.616	260	0.000262
11	H2AFX	118469794	118471387	9	0.752	59	0.591
6	HSP90AB1	44322826	44329592	19	0.926	63	0.592
4	HSPA4L	128922902	128973976	10	0.125	53	0.663
11	HSPA8	122433409	122438054	21	0.622	93	0.963
15	IDH3A	76228773	76249939	37	0.693	102	0.711
3	IQSEC1	12914373	12983960	35	0.208	132	0.42
1	KCNA2	110947298	110949868	30	0.723	110	0.09731
22	KCNJ4	37152278	37181149	23	0.107	87	0.07837
10	LGI1	95507555	95547906	37	0.289	198	0.824
17	LOC388419	69864150	69869553	25	0.165	70	0.591
15	MAP1A	41597097	41611110	16	0.525	42	0.469
11	MAP6	74975610	75057127	39	0.659	175	0.905
22	MAPK1	20443946	20551970	24	0.35	134	0.965
18	MBP	72819776	72973762	106	0.768	354	0.04364
6	MOG	29732787	29748128	35	0.503	244	0.365
22	MYO18B	24468119	24757007	141	0.385	564	0.7
17	NSF	42023353	42190000	15	0.151	77	0.56
12	PGAM5	131797508	131805825	11	0.548	62	0.934
15	PKM2	70278423	70310738	5	0.06398	57	0.751
8	PPP2R2A	26204950	26284563	40	0.129	130	0.932
4	PPP3CA	102163609	102487376	70	0.09237	323	0.785
10	PPP3CB	74866617	74925760	6	0.551	44	0.695
19	PRDX2	12768633	12773694	4	0.506	36	0.003882
6	PRRT1	32224117	32227698	49	0.00732	96	0.03797
14	RTN1	59132446	59407310	51	0.106	266	0.161
5	SDHA	271355	309814	19	0.272	109	0.411
5	SEPT8	132114407	132141460	12	0.192	78	0.363
9	SH3GL2	17569193	17787122	106	0.659	511	0.586
19	SLC17A7	54624469	54636596	16	0.208	70	0.869
11	SLC1A2	35229327	35397681	99	0.489	344	0.547
12	SLC25A3	97511533	97519909	23	0.707	56	0.565
4	SLC25A4	186301391	186305419	18	0.02448	67	0.906
11	SLC3A2	62380093	62412929	18	0.865	68	0.699
4	SLC4A4	72271866	72656663	87	0.215	365	0.467
3	SLC6A1	11009419	11055935	54	0.561	175	0.712
3	SLC6A11	10832916	10955146	75	0.991	293	0.528
17	SLC9A3R1	70256378	70277089	25	0.131	81	0.509
7	STX1A	72751475	72771924	13	0.258	40	0.417
16	STX1B	30910868	30929330	5	0.02932	29	0.597
9	STXBP1	129414388	129494816	16	0.772	68	0.07996
6	SYNGAP1	33495824	33529444	8	0.704	63	0.697
3	TKT	53234703	53264998	26	0.01188	113	0.53
12	TUBA1A	47864849	47869128	6	0.01126	27	0.819
2	TUBA4A	219823244	219826882	11	0.347	54	0.906
6	TUBB	30796135	30801174	49	0.02133	106	0.339
9	TUBB2C	139255531	139257980	1	0.866	2	0.958
17	UBB	16225091	16226779	8	0.395	45	0.436
5	VDAC1	133335505	133368332	17	0.01141	63	0.869
